# Supplementary material for: Naturally Fermented Milk From Northern Senegal: Bacterial Community Composition and Probiotic Enrichment With Lactobacillus rhamnosus
Source: Front Microbiol. 2018 Sep 21;9:2218. doi: 10.3389/fmicb.2018.02218 (PMC6160551; doi:10.3389/fmicb.2018.02218)
Supplement: FILE S1 — Raw data sheet sequence reads. The data sheet contains all the sequence reads for all taxons up to the genus level identified in the naturally fermented milk samples of all six communities, collected starter cultures, commercial yogurts, and lahal biofilms. [file Data_Sheet_1.ZIP › Supplemental file S2.xlsx]

## Sheet: unique sequences
										DNA plate	1_A01	1_A02	1_A03	1_A04	1_A05	1_A06	1_A07	1_A08	1_A09	1_A10	1_A11	1_A12	1_B01	1_B02	1_B03	1_B04	1_B05	1_B06	1_B07	1_B08	1_B09	1_B10	1_B11	1_C01	1_C02	1_C03	1_C04	1_C05	1_C06	1_C07	1_C08	1_C09	1_C10	1_C11	1_C12	1_D01	1_D02	1_D03	1_D04
										NR	1	2	3	4	5	6	7	8	9	10	11	12	13	14	15	16	17	18	19	20	21	22	23	25	26	27	28	29	30	31	32	33	34	35	36	37	38	39	40
										Localité	Gaya	Gaya	Gaya	Gaya	Gaya	Gaya	Gaya	Gaya	Gaya	Gaya	Gaya	Gaya	Gaya	Gaya	Gaya	Gaya	Gaya	Gaya	Gaya	Gaya	Gaya	Gaya	Gaya	Gaya	Gaya	Gaya	Didiéry	Didiéry	Didiéry	Didiéry	Didiéry	Didiéry	Didiéry	Didiéry	Didiéry	Didiéry	Keur Mbaye Peul	Keur Mbaye Peul	Keur Mbaye Peul
										Lait caille ID:	LC001	LC002	LC003	LC004	LC005	LC006	LC007	LC008	LC009	LC010	LC011	LC012	LC013	LC014	LC015	LC016	LC017	LC018	LC019	LC020	LC021	LC022	LC023	LC025	LC026	LC027	LC028	LC029	LC030	LC031	LC032	LC033	LC034	LC035	LC036	LC037	LC038	LC039	LC040
										Date:	42278	42278	42278	42278	42278	42278	42278	42278	42278	42278	42278	42279	42279	42279	42279	42279	42279	42279	42279	42279	42279	42279	42279	42279	42279	42279	42280	42280	42280	42007	42280	42280	42280	42280	42280	42280	42280	42280	42280
										Heure:	11H30	11H45	12H29	12H54	13H05	13H11	13H45	14H	14H05	14H10	14H18	10H05	10H12	10H20	10H27	10H35	11H04	13H33	13H48	14H20	14H27	14H36	14H50	15H02	15H35	15H48	09H21	09H24	09H37	09H50	10H05	10H09	10H15	10H20	10H35	10H54	11H05	11H19	11H30
										Heure à laquelle le lait caillé a été préparé:	13H	23H	22H	16H	20H	10H	19H45	19H	19H	19H	19H	08H	08H	08H	08H	08H	19H	07H	07H	07H	19H30	19H	07H	19H	19H	08H	17H	17H	19H	07H	20H	08H	17H	08H	17H	19H	10H	08H	08H
										Jour auquel le lait caillé a été préparé:	42277	42276	42277	42277	42276	42277	42275	42277	42277	42277	42277	42278	42278	42278	42278	42278	42278	42279	42279	42278	42278	42278	42278	42278	42278	42278	42279	42279	42279	42279	42279	42279	42279	42279	42279	42279	42279	42279	42279
										Age du lait caillé au moment de l’échantillonnage:	14H30	27H45	06H29	17H	35H	19H	45H	08H	08H	08H10	08H	04H	04H12	04H	04H27	04H35	11H	37mn	57mn	08H20	14H	08H40	14H50	09H	10H	10H	03H	03H25	03H37	03H50	04H	02H	04H	04H20	04H35	01H	02H	04H	12H
										Délai de consommation du lait caillé (ex. 24-36 hrs):	24-48H	24H	24H-48H	24H	48H	24H	48H	72H	72H	72H	72H	24H	1 jour	2 jours	24H	24H	24H	24H	24H	24H	24-48H	24H	24H	24H	24H	24H	24H	24-48H	24H	24H	24H	24H	48H	24H	24H	48H	48H	24H	24H
										Délai de peremption du lait caillé (ex. 36-48 hrs):	168H			24H	480H	pas connu	96H	72-96H	72-96H	72-96H	72-96H	72-96H	96H	96H	96H	96H	48H			pas de restant							72H	72H	13H	48H	48H	72H	72H	48H	48-72H		72H	72H	168H
										Commentaires:	Le lait caille est conservé dans un réfrigérateur. Le lait caillé est fait et vendu dans une boutique	Le lait caillé est entièrement consommé sinon il est mis au frigo de la boutique	Ne sait pas le délai de peremption car le lait caillé est consommé avant les 48H	Le délai de peremption est de 24H sans électricité donc sa température ambiante	Conservation possible durant 20 jrs au réfrigérateur de la boutique	Conservation dans le réfrigérateur de la boutique	Domicile des éleveurs (bergers) le lait caillé est fait à température ambiante et aussi conservé à la même température	C'est un hameau traditionnel, pas réfrigérateur	C'est un hameau traditionnel, pas réfrigérateur	Le délai de péremption dépend de l'acidité du lait	LC008- LC009- LC010- LC011 ont les mêmes heures de préparations et habitent la même concession	La famille fait le lait caillé de façon traditionnelle. Le lait est vendu et l'autre partie est consommée par la famille	Domicile-éleveurs, le lait caillé est préparé pour la consommation et la vente	La péremption du lait n'est pas rapide par contre l'acidité augmente de jour en jour donc le délai dépend des goûts personnels. Selon qu'on l'aime Acide ou fade.	La quantité est réduite et en général le lait préparé est totalement consommé le même jour	même scénario dans la concession famille, même heure pour faire cailler, même heure pour amener au marché, mêmes conditions pour la fermentation, mêmes températures, mêmes récipients, mêmes paturages.	Hameau plus chaud. Il parait que ce lait caillé n'est pas arrivé à maturation. Il faut à peu près 19h à 22h. Donc pour des besoins alimentaires la famille a utilisé ce lait.	Tout le hameau est inondé. La population s'est déplacé sur les bords de la route. Le lait caillé ne suffit même pas pour avoir une date de péremption.	Avec la chaleur qu'il y fait le lait caille vite et il est aussitôt consommé et une partie est vendue.	Le lait ne reste jamais au point que les dames ne savent pas quand le lait devient périmé.	Le lait caillé est consommé totalement, consommation courante à volonté.	On ne fait que la quantité nécessaire au jour le jour	Après la vente, tout le reste est consommé par la famille surtout les enfants	Pareille au LC024	Consommation journalière	Idem LC026	Le lait ne dure pas au-delà d'une journée.	A partir du 3° jour, le lait devient acide et amer.	C'est un hameau sans arbre, il faut qu'il soit très chaud pour conserver le lait pendant 3 jours. Ils le font bouillir avant de le faire cailler.	C'est un hameau sans arbre, il faut qu'il soit très chaud pour conserver le lait pendant 3 jours. Ils le font bouillir avant de le faire cailler.	C'est un hameau sans arbre, il faut qu'il soit très chaud pour conserver le lait pendant 3 jours. Ils le font bouillir avant de le faire cailler.	C'est un hameau sans arbre, il faut qu'il soit très chaud pour conserver le lait pendant 3 jours. Ils le font bouillir avant de le faire cailler.				Concession du chef donc grande famille, la péremption dépend de la qualité du lait: le lait qui caille vite est un mauvais lait car il vire très vite.			Il faut bouillir puis tamiser puis laisser cailler, ça donne un meilleur goût
										Duplicata	Non	Non	Non	Non	Non	Non	Non	Non	Non	Non	Non	Non	Non	Non	Oui	Non	Non	Non	Non	Oui	Non	Non	Non	Non	Oui	Non	Non	Oui	Non	Non	Non	Non	Non	Oui	Non	Non	Non	Non	Non
										poolen
Representative_Sequence	Representative_Sequence	Sequence align	Sequence	Taxonomy	phylum	class	order	family	Genus	total	227_001	227_002	227_003	227_004	227_005	227_006	227_007	227_008	227_009	227_010	227_011	227_012	227_013	227_014	227_015	227_016	227_017	227_018	227_019	227_020	227_021	227_022	227_023	227_025	227_026	227_027	227_028	227_029	227_030	227_031	227_032	227_033	227_034	227_035	227_036	227_037	227_038	227_039	227_040
M01774_231_000000000-AK8HV_1_1101_11570_2481	M01774_231_000000000-AK8HV_1_1101_11570_2481	TAC-GT-AG-GTC--CCG-A-GC-G--T--T-GTC-CGG-AT-TT-A-TT-GGGC--GT-A----AA-GC-GA-GC-G-CA-G-G-C-G--G--T-TT-G-A-T-AAG-T-C-T---G-A-A--G--TT--A-AA-GG--C-T-GT-G-G-CT-C-AA-C-C-A-T-A-G-T-T---C-G--C-T---T--T--G--GAA-A-C----T--G-T--CA--A-A-C---T-T-G-A-G-T--G-C-AG-AA-G-G-------G-G-A-G--AG-T--GG-A--ATT---C-C-A-T-GT--GTA-G-CGGT-G-A-AA--TGCGT-AG-AT-A-TA---T-GGA-G-G-A-AC-A-CC----GG-T-G--GC-GAA-A-GC-G-------G--C-T-C-T…	TACGTAGGTCCCGAGCGTTGTCCGGATTTATTGGGCGTAAAGCGAGCGCAGGCGGTTTGATAAGTCTGAAGTTAAAGGCTGTGGCTCAACCATAGTTCGCTTTGGAAACTGTCAAACTTGAGTGCAGAAGGGGAGAGTGGAATTCCATGTGTAGCGGTGAAATGCGTAGATATATGGAGGAACACCGGTGGCGAAAGCGGCTCTCTGGTCTGTAACTGACGCTGAGGCTCGAAAGCGTGGGGAGCGAACAGG	Bacteria(100)	Firmicutes(100)	Bacilli(100)	Lactobacillales(100)	Streptococcaceae(100)	Streptococcus(100)	1339449	9560	8788	11715	13386	5285	8933	3116	20250	22538	9621	11051	47421	10625	4554	879	7724	290	25	19	247	3715	53	2944	13506	16038	16342	87	131	2394	2413	100	101	111	91	91	106	58	10	30
M01774_231_000000000-AK8HV_1_1101_24582_5359	M01774_231_000000000-AK8HV_1_1101_24582_5359	TAC-GT-AG-GTC--CCG-A-GC-G--T--T-GTC-CGG-AT-TT-A-TT-GGGC--GT-A----AA-GC-GA-GC-G-CA-G-G-C-G--G--T-TT-G-A-T-AAG-T-C-T---G-A-A--G--TT--A-AA-GG--C-T-GT-G-G-CT-C-AA-C-C-A-T-A-G-T-T---C-G--C-T---T--T--G--GAA-A-C----T--G-T--CA--A-A-C---T-T-G-A-G-T--G-C-AG-AA-G-G-------G-G-A-G--AG-T--GG-A--ATT---C-C-A-T-GT--GTA-G-CGGT-G-A-AA--TGCGT-AG-AT-A-TA---T-GGA-G-G-A-AC-A-CC----GG-C-G--GC-GAA-A-GC-G-------G--C-T-C-T…	TACGTAGGTCCCGAGCGTTGTCCGGATTTATTGGGCGTAAAGCGAGCGCAGGCGGTTTGATAAGTCTGAAGTTAAAGGCTGTGGCTCAACCATAGTTCGCTTTGGAAACTGTCAAACTTGAGTGCAGAAGGGGAGAGTGGAATTCCATGTGTAGCGGTGAAATGCGTAGATATATGGAGGAACACCGGCGGCGAAAGCGGCTCTCTGGTCTGTAACTGACGCTGAGGCTCGAAAGCGTGGGGAGCGAACAGG	Bacteria(100)	Firmicutes(100)	Bacilli(99.9)	Lactobacillales(99.9)	Streptococcaceae(99.9)	Streptococcus(99.9)	15512	3391	3567	2298	620	317	507	2	3	7	6	6	9	3	2	0	1	0	0	0	0	0	0	0	3	4	1	0	0	1	1	0	0	0	0	0	0	0	0	0
M01774_231_000000000-AK8HV_1_1101_14514_7236	M01774_231_000000000-AK8HV_1_1101_14514_7236	TAC-GT-AG-GTG--GCA-A-GC-G--T--T-GTC-CGG-AT-TT-A-TT-GGGC--GT-A----AA-GC-GA-GC-G-CA-G-G-C-G--G--A-AT-G-A-T-AAG-T-C-T---G-A-T--G--TG--A-AA-GC--C-C-AC-G-G-CT-C-AA-C-C-G-T-G-G-A-A-C-T-G--C-A---T--C--G--GAA-A-C----T--G-T--CA--T-T-C---T-T-G-A-G-T--G-C-AG-AA-G-A-------G-G-A-G--AG-T--GG-A--ACT---C-C-A-T-GT--GTA-G-CGGT-G-G-AA--TGCGT-AG-AT-A-TA---T-GGA-A-G-A-AC-A-CC----AG-T-G--GC-GAA-G-GC-G-------G--C-T-C-T…	TACGTAGGTGGCAAGCGTTGTCCGGATTTATTGGGCGTAAAGCGAGCGCAGGCGGAATGATAAGTCTGATGTGAAAGCCCACGGCTCAACCGTGGAACTGCATCGGAAACTGTCATTCTTGAGTGCAGAAGAGGAGAGTGGAACTCCATGTGTAGCGGTGGAATGCGTAGATATATGGAAGAACACCAGTGGCGAAGGCGGCTCTCTGGTCTGCAACTGACGCTGAGGCTCGAAAGCATGGGTAGCGAACAGG	Bacteria(100)	Firmicutes(100)	Bacilli(100)	Lactobacillales(100)	Lactobacillaceae(100)	Lactobacillus(100)	593829	2101	4505	5912	7380	8826	3602	5009	15614	5241	1456	5496	36	3890	11565	115	797	86	7	10	12	9778	1180	1518	7	49	1015	249	3900	3353	1888	2201	283	2281	648	886	144	194	2445	3236
M01774_231_000000000-AK8HV_1_1104_24339_17244	M01774_231_000000000-AK8HV_1_1104_24339_17244	TAC-GT-AG-GTG--GCA-A-GC-G--T--T-GTC-CGG-AT-TT-A-TT-GGGC--GT-A----AA-GC-GA-GC-G-CA-G-G-C-G--G--A-AT-G-A-T-AAG-T-C-T---G-A-T--G--TG--A-AA-GC--C-C-AC-G-G-CT-C-AA-C-C-G-T-G-G-A-A-C-T-G--C-A---T--C--G--GAA-A-C----T--G-T--CA--T-T-C---T-T-G-A-G-T--G-C-AG-AA-G-A-------G-G-A-G--AG-T--GG-A--ACT---C-C-A-T-GT--GTA-G-CGGT-G-G-AA--TGCGT-AG-AT-A-TA---T-GGA-A-G-A-AC-A-CC----AG-T-G--GC-GAA-G-GC-G-------G--C-T-T-T…	TACGTAGGTGGCAAGCGTTGTCCGGATTTATTGGGCGTAAAGCGAGCGCAGGCGGAATGATAAGTCTGATGTGAAAGCCCACGGCTCAACCGTGGAACTGCATCGGAAACTGTCATTCTTGAGTGCAGAAGAGGAGAGTGGAACTCCATGTGTAGCGGTGGAATGCGTAGATATATGGAAGAACACCAGTGGCGAAGGCGGCTTTCTGGTCTGCAACTGACGCTGAGGCTCGAAAGCATGGGTAGCGAACAGG	Bacteria(100)	Firmicutes(100)	Bacilli(100)	Lactobacillales(100)	Lactobacillaceae(100)	Lactobacillus(100)	7688	174	373	3	9	173	207	30	393	163	27	166	1	4	1	2	11	1	0	0	3	18	0	137	1	5	58	1	19	434	151	0	0	0	0	1	0	5	0	0
M01774_231_000000000-AK8HV_1_1102_8308_23908	M01774_231_000000000-AK8HV_1_1102_8308_23908	TAC-GT-AG-GTG--GCA-A-GC-G--T--T-ATC-CGG-AT-TT-A-TT-GGGC--GT-A----AA-GA-GA-GT-G-CA-G-G-C-G--G--T-TT-T-C-T-AAG-T-C-T---G-A-T--G--TG--A-AA-GC--C-T-TC-G-G-CT-T-AA-C-C-G-G-A-G-A-A-G-T-G--C-A---T--C--G--GAA-A-C----T--G-G--AT--A-A-C---T-T-G-A-G-T--G-C-AG-AA-G-A-------G-G-G-T--AG-T--GG-A--ACT---C-C-A-T-GT--GTA-G-CGGT-G-G-AA--TGCGT-AG-AT-A-TA---T-GGA-A-G-A-AC-A-CC----AG-T-G--GC-GAA-G-GC-G-------G--C-T-A-C…	TACGTAGGTGGCAAGCGTTATCCGGATTTATTGGGCGTAAAGAGAGTGCAGGCGGTTTTCTAAGTCTGATGTGAAAGCCTTCGGCTTAACCGGAGAAGTGCATCGGAAACTGGATAACTTGAGTGCAGAAGAGGGTAGTGGAACTCCATGTGTAGCGGTGGAATGCGTAGATATATGGAAGAACACCAGTGGCGAAGGCGGCTACCTGGTCTGCAACTGACGCTGAGACTCGAAAGCATGGGTAGCGAACAGG	Bacteria(100)	Firmicutes(99.9)	Bacilli(99.9)	Lactobacillales(99.8)	Lactobacillaceae(99.5)	Lactobacillus(99.1)	37340	112	1581	19	2	18	0	165	7	122	159	54	0	1	0	598	895	388	379	139	8	1	426	375	0	0	0	20	0	1	98	12	104	79	0	25	8	2	25	0
M01774_231_000000000-AK8HV_1_1105_12612_5829	M01774_231_000000000-AK8HV_1_1105_12612_5829	TAC-GT-AG-GTC--CCG-A-GC-G--T--T-GTC-CGG-AT-TT-A-TT-GGGC--GT-A----AA-GC-GA-GC-G-CA-G-G-C-G--G--A-AT-G-A-T-AAG-T-C-T---G-A-T--G--TG--A-AA-GC--C-C-AC-G-G-CT-C-AA-C-C-G-T-G-G-A-A-C-T-G--C-A---T--C--G--GAA-A-C----T--G-T--CA--T-T-C---T-T-G-A-G-T--G-C-AG-AA-G-A-------G-G-A-G--AG-T--GG-A--ACT---C-C-A-T-GT--GTA-G-CGGT-G-G-AA--TGCGT-AG-AT-A-TA---T-GGA-A-G-A-AC-A-CC----AG-T-G--GC-GAA-G-GC-G-------G--C-T-C-T…	TACGTAGGTCCCGAGCGTTGTCCGGATTTATTGGGCGTAAAGCGAGCGCAGGCGGAATGATAAGTCTGATGTGAAAGCCCACGGCTCAACCGTGGAACTGCATCGGAAACTGTCATTCTTGAGTGCAGAAGAGGAGAGTGGAACTCCATGTGTAGCGGTGGAATGCGTAGATATATGGAAGAACACCAGTGGCGAAGGCGGCTCTCTGGTCTGCAACTGACGCTGAGGCTCGAAAGCATGGGTAGCGAACAGG	Bacteria(100)	Firmicutes(99.9)	Bacilli(99.9)	Lactobacillales(99.9)	Lactobacillaceae(98.3)	Lactobacillus(98.2)	12	0	0	0	0	0	0	0	0	0	0	0	0	0	0	0	0	0	0	0	0	0	0	0	0	0	0	0	0	0	0	0	8	0	0	0	0	0	0	0
M01774_231_000000000-AK8HV_1_1103_12235_11629	M01774_231_000000000-AK8HV_1_1103_12235_11629	TAC-GT-AG-GTG--GCA-A-GC-G--T--T-GTC-CGG-AT-TT-A-TT-GGGC--GT-A----AA-GC-GA-GC-G-CA-G-G-C-G--G--T-TT-G-A-T-AAG-T-C-T---G-A-A--G--TT--A-AA-GG--C-T-GT-G-G-CT-C-AA-C-C-A-T-A-G-T-T---C-G--C-T---T--T--G--GAA-A-C----T--G-T--CA--A-A-C---T-T-G-A-G-T--G-C-AG-AA-G-G-------G-G-A-G--AG-T--GG-A--ATT---C-C-A-T-GT--GTA-G-CGGT-G-A-AA--TGCGT-AG-AT-A-TA---T-GGA-G-G-A-AC-A-CC----GG-T-G--GC-GAA-A-GC-G-------G--C-T-C-T…	TACGTAGGTGGCAAGCGTTGTCCGGATTTATTGGGCGTAAAGCGAGCGCAGGCGGTTTGATAAGTCTGAAGTTAAAGGCTGTGGCTCAACCATAGTTCGCTTTGGAAACTGTCAAACTTGAGTGCAGAAGGGGAGAGTGGAATTCCATGTGTAGCGGTGAAATGCGTAGATATATGGAGGAACACCGGTGGCGAAAGCGGCTCTCTGGTCTGTAACTGACGCTGAGGCTCGAAAGCGTGGGGAGCGAACAGG	Bacteria(100)	Firmicutes(100)	Bacilli(100)	Lactobacillales(100)	Streptococcaceae(99.6)	Streptococcus(99.6)	233	0	0	0	0	0	0	0	0	0	0	0	0	0	0	0	0	0	0	0	0	0	0	0	0	1	0	0	0	0	0	0	2	0	0	0	0	0	0	0
M01774_231_000000000-AK8HV_1_1107_12302_20475	M01774_231_000000000-AK8HV_1_1107_12302_20475	TAC-GT-AG-GTC--CCG-A-GC-G--T--T-GTC-CGG-AT-TT-A-TT-GGGC--GT-A----AA-GC-GA-GC-G-CA-G-G-C-G--G--T-TT-G-A-T-AAG-T-C-T---G-A-A--G--TT--A-AA-GG--C-T-GT-G-G-CT-C-AA-C-C-A-T-A-G-T-T---C-G--C-T---T--T--G--GAA-A-C----T--G-T--CA--A-A-C---T-T-G-A-G-T--G-C-AG-AA-G-G-------G-G-A-G--AG-T--GG-A--ACT---C-C-A-T-GT--GTA-G-CGGT-G-A-AA--TGCGT-AG-AT-A-TA---T-GGA-G-G-A-AC-A-CC----GG-T-G--GC-GAA-A-GC-G-------G--C-T-C-T…	TACGTAGGTCCCGAGCGTTGTCCGGATTTATTGGGCGTAAAGCGAGCGCAGGCGGTTTGATAAGTCTGAAGTTAAAGGCTGTGGCTCAACCATAGTTCGCTTTGGAAACTGTCAAACTTGAGTGCAGAAGGGGAGAGTGGAACTCCATGTGTAGCGGTGAAATGCGTAGATATATGGAGGAACACCGGTGGCGAAAGCGGCTCTCTGGTCTGTAACTGACGCTGAGGCTCGAAAGCGTGGGGAGCGAACAGG	Bacteria(100)	Firmicutes(100)	Bacilli(100)	Lactobacillales(100)	Streptococcaceae(99.9)	Streptococcus(99.9)	5223	48	36	62	74	24	43	10	106	107	42	58	214	25	14	6	24	0	0	1	1	9	1	3	18	36	41	0	1	3	6	2	2	1	2	0	0	0	0	0
M01774_231_000000000-AK8HV_1_1102_13223_10901	M01774_231_000000000-AK8HV_1_1102_13223_10901	TAC-GT-AG-GTG--GCA-A-GC-G--T--T-ATC-CGG-AT-TT-A-TT-GGGC--GT-A----AA-GA-GA-GT-G-CA-G-G-C-G--G--T-TT-T-C-T-AAG-T-C-T---G-A-T--G--TG--A-AA-GC--C-T-TC-G-G-CT-T-AA-C-C-G-G-A-G-A-A-G-T-G--C-A---T--C--G--GAA-A-C----T--G-G--AT--A-A-C---T-T-G-A-G-T--G-C-AG-AA-G-A-------G-G-G-T--AG-T--GG-A--ACT---C-C-A-T-GT--GTA-G-CGGT-G-G-AA--TGCGT-AG-AT-A-TA---T-GGA-A-G-A-AC-A-CC----AG-T-G--GC-GAA-G-GC-G-------G--C-T-G-C…	TACGTAGGTGGCAAGCGTTATCCGGATTTATTGGGCGTAAAGAGAGTGCAGGCGGTTTTCTAAGTCTGATGTGAAAGCCTTCGGCTTAACCGGAGAAGTGCATCGGAAACTGGATAACTTGAGTGCAGAAGAGGGTAGTGGAACTCCATGTGTAGCGGTGGAATGCGTAGATATATGGAAGAACACCAGTGGCGAAGGCGGCTGCCTGGTCTGCAACTGACGCTGAGACTCGAAAGCATGGGTAGCGAACAGG	Bacteria(100)	Firmicutes(100)	Bacilli(100)	Lactobacillales(100)	Lactobacillaceae(100)	Lactobacillus(100)	5495	44	514	3	3	5	0	38	0	17	46	11	0	0	0	133	0	82	0	0	0	0	5	54	0	0	0	0	0	0	17	0	0	0	0	1	0	0	0	0
M01774_231_000000000-AK8HV_1_1102_14256_22326	M01774_231_000000000-AK8HV_1_1102_14256_22326	TAC-GG-AG-GGC--GCG-A-GC-G--T--T-ACC-CGG-AT-TC-A-CT-GGGC--GT-A----AA-GG-GC-GT-G-TA-G-G-C-G--G--C-CT-G-G-G-GCG-T-C-C---C-A-T--G--TG--A-AA-GA--C-C-AC-G-G-CT-C-AA-C-C-G-T-G-G-G-G-G-A-G--C-G---T--G--G--GAT-A-C----G--C-T--CA--G-G-C---T-A-G-A-C-G--G-T-GG-GA-G-A-------G-G-G-T--GG-T--GG-A--ATT---C-C-C-G-GA--GTA-G-CGGT-G-A-AA--TGCGC-AG-AT-A-CC---G-GGA-G-G-A-AC-G-CC----GA-T-G--GC-GAA-G-GC-A-------G--C-C-A-C…	TACGGAGGGCGCGAGCGTTACCCGGATTCACTGGGCGTAAAGGGCGTGTAGGCGGCCTGGGGCGTCCCATGTGAAAGACCACGGCTCAACCGTGGGGGAGCGTGGGATACGCTCAGGCTAGACGGTGGGAGAGGGTGGTGGAATTCCCGGAGTAGCGGTGAAATGCGCAGATACCGGGAGGAACGCCGATGGCGAAGGCAGCCACCTGGTCCACCCGTGACGCTGAGGCGCGAAAGCGTGGGGAGCAAACCGG	Bacteria(100)	Deinococcus-Thermus(100)	Deinococci(100)	Thermales(100)	Thermaceae(100)	Thermus(100)	1003	43	11	13	7	10	9	0	0	0	0	0	0	0	0	0	0	0	0	0	0	0	0	0	0	0	0	0	0	0	0	0	0	0	0	0	0	0	0	0
M01774_231_000000000-AK8HV_1_1102_11100_15928	M01774_231_000000000-AK8HV_1_1102_11100_15928	TAC-GT-AG-GTG--GCA-A-GC-G--T--T-GTC-CGG-AT-TT-A-TT-GGGC--GT-A----AA-GC-GA-GC-G-CA-G-G-C-G--G--A-AT-G-A-T-AAG-T-C-T---G-A-T--G--TG--A-AA-GC--C-C-AC-G-G-CT-C-AA-C-C-G-T-G-G-A-A-C-T-G--C-A---T--C--G--GAA-A-C----T--G-T--CA--T-T-C---T-T-G-A-G-T--G-C-AG-AA-G-A-------G-G-A-G--AG-T--GG-A--ACT---C-C-A-T-GT--GTA-G-CGGT-G-G-AA--TGCGT-AG-AT-A-TA---T-GGA-A-G-A-AC-A-CC----AG-T-G--GC-GAA-G-GC-G-------G--C-T-C-T…	TACGTAGGTGGCAAGCGTTGTCCGGATTTATTGGGCGTAAAGCGAGCGCAGGCGGAATGATAAGTCTGATGTGAAAGCCCACGGCTCAACCGTGGAACTGCATCGGAAACTGTCATTCTTGAGTGCAGAAGAGGAGAGTGGAACTCCATGTGTAGCGGTGGAATGCGTAGATATATGGAAGAACACCAGTGGCGAAGGCGGCTCTCTGGTCTGTAACTGACGCTGAGGCTCGAAAGCGTGGGGAGCGAACAGG	Bacteria(100)	Firmicutes(100)	Bacilli(100)	Lactobacillales(100)	Lactobacillaceae(98.9)	Lactobacillus(98.9)	690	0	0	0	0	0	0	0	0	0	1	0	0	0	0	0	10	0	0	0	0	0	0	0	0	3	2	0	0	0	0	0	3	0	0	0	7	2	2	14
M01774_231_000000000-AK8HV_1_2113_4386_8887	M01774_231_000000000-AK8HV_1_2113_4386_8887	TAC-GT-AG-GTC--CCG-A-GC-G--T--T-GTC-CGG-AT-TT-A-TT-GGGC--GT-A----AA-GC-GA-GC-G-CA-G-G-C-G--G--T-TT-G-A-T-AAG-T-C-T---G-A-A--G--TT--A-AA-GG--C-T-GT-G-G-CT-C-AA-C-C-A-T-A-G-T-T---C-G--C-T---T--T--G--GAA-A-C----T--G-T--CA--A-A-C---T-T-G-A-G-T--G-C-AG-AA-G-G-------G-G-A-G--AG-T--GG-A--ATT---C-C-A-T-GC--GTA-G-CGGT-G-A-AA--TGCGT-AG-AT-A-TA---T-GGA-G-G-A-AC-A-CC----GG-T-G--GC-GAA-A-GC-G-------G--C-T-C-T…	TACGTAGGTCCCGAGCGTTGTCCGGATTTATTGGGCGTAAAGCGAGCGCAGGCGGTTTGATAAGTCTGAAGTTAAAGGCTGTGGCTCAACCATAGTTCGCTTTGGAAACTGTCAAACTTGAGTGCAGAAGGGGAGAGTGGAATTCCATGCGTAGCGGTGAAATGCGTAGATATATGGAGGAACACCGGTGGCGAAAGCGGCTCTCTGGTCTGTAACTGACGCTGAGGCTCGAAAGCGTGGGGAGCGAACAGG	Bacteria(100)	Firmicutes(100)	Bacilli(100)	Lactobacillales(100)	Streptococcaceae(100)	Streptococcus(100)	5696	41	36	68	72	33	52	16	126	122	42	75	234	36	19	1	27	2	0	0	0	18	0	10	55	74	77	0	0	9	11	0	1	0	4	0	1	0	0	0
M01774_231_000000000-AK8HV_1_1107_7352_18693	M01774_231_000000000-AK8HV_1_1107_7352_18693	TAC-GT-AG-GTG--GCA-A-GC-G--T--T-GTC-CGG-AT-TT-A-TT-GGGC--GT-A----AA-GC-GA-GC-G-CA-G-G-C-G--G--A-AT-G-A-T-AAG-T-C-T---G-A-T--G--TG--A-AA-GC--C-C-AC-G-G-CT-C-AA-C-C-G-T-G-G-A-A-C-T-G--C-A---T--C--G--GAA-A-C----T--G-T--CA--T-T-C---T-T-G-A-G-T--G-C-AG-AA-G-A-------G-G-A-G--AG-T--GG-A--ACT---C-C-A-T-GT--GTA-G-CGGT-G-G-AA--TGCGT-AG-AT-A-TA---T-GGA-A-G-A-AC-A-CC----AG-T-G--GC-GAA-G-GC-G-------G--C-T-C-T…	TACGTAGGTGGCAAGCGTTGTCCGGATTTATTGGGCGTAAAGCGAGCGCAGGCGGAATGATAAGTCTGATGTGAAAGCCCACGGCTCAACCGTGGAACTGCATCGGAAACTGTCATTCTTGAGTGCAGAAGAGGAGAGTGGAACTCCATGTGTAGCGGTGGAATGCGTAGATATATGGAAGAACACCAGTGGCGAAGGCGGCTCTCTGGTCTGCAACTGACGCTGAGGCTCGAAAGCGTGGGGAGCGAACAGG	Bacteria(100)	Firmicutes(100)	Bacilli(100)	Lactobacillales(100)	Lactobacillaceae(99.4)	Lactobacillus(99.4)	6972	40	77	29	89	59	43	21	220	80	1	31	0	65	144	0	18	0	0	0	0	83	20	8	0	1	9	0	62	68	21	45	5	44	6	20	1	2	2	12
M01774_231_000000000-AK8HV_1_1101_6949_21870	M01774_231_000000000-AK8HV_1_1101_6949_21870	TAC-GT-AG-GTC--CCG-A-GC-G--T--T-GTC-CGG-AT-TT-A-TT-GGGC--GT-A----AA-GC-GA-GC-G-CA-G-G-C-G--G--T-TT-G-A-T-AAG-T-C-T---G-A-A--G--TT--A-AA-GG--C-T-GT-G-G-CT-C-AA-C-C-A-T-A-G-T-T---C-G--C-T---T--T--G--GAA-A-C----T--G-T--CA--A-A-C---T-T-G-A-G-T--G-C-AG-AA-G-G-------G-G-A-G--AG-T--GG-A--ATT---C-C-A-T-GT--GTA-G-CGGT-G-A-AA--TGCGT-AG-AT-A-TA---T-GGA-A-G-A-AC-A-CC----AG-T-G--GC-GAA-G-GC-G-------G--C-T-C-T…	TACGTAGGTCCCGAGCGTTGTCCGGATTTATTGGGCGTAAAGCGAGCGCAGGCGGTTTGATAAGTCTGAAGTTAAAGGCTGTGGCTCAACCATAGTTCGCTTTGGAAACTGTCAAACTTGAGTGCAGAAGGGGAGAGTGGAATTCCATGTGTAGCGGTGAAATGCGTAGATATATGGAAGAACACCAGTGGCGAAGGCGGCTCTCTGGTCTGCAACTGACGCTGAGGCTCGAAAGCATGGGTAGCGAACAGG	Bacteria(100)	Firmicutes(100)	Bacilli(100)	Lactobacillales(99.9)	Streptococcaceae(92.4)	Streptococcus(92.4)	21	0	0	0	0	0	0	0	0	0	0	0	0	0	0	0	0	0	0	0	0	0	0	0	0	0	0	0	0	0	0	0	0	2	0	0	0	0	0	0
M01774_231_000000000-AK8HV_1_2104_22872_5161	M01774_231_000000000-AK8HV_1_2104_22872_5161	TAC-GT-AG-GTC--CCG-A-GC-G--T--T-GTC-CGG-AT-TT-A-TT-GGGC--GT-A----AA-GC-GA-GC-G-CA-G-G-C-G--G--T-TT-G-A-T-AAG-T-C-T---G-A-A--G--TT--A-AA-GG--C-T-GT-G-G-CT-C-AA-C-C-A-T-A-G-T-T---C-G--C-T---T--T--G--GAA-A-C----T--G-T--CA--A-A-C---T-T-G-A-G-T--G-C-AG-AA-G-G-------G-G-A-G--AG-T--GG-A--ATT---C-C-A-T-GT--GTA-G-CGGT-G-A-AA--TGCGT-AG-AT-A-TA---T-GGA-G-G-A-AC-A-CC----GG-T-G--GC-GAA-A-GC-G-------G--C-T-C-T…	TACGTAGGTCCCGAGCGTTGTCCGGATTTATTGGGCGTAAAGCGAGCGCAGGCGGTTTGATAAGTCTGAAGTTAAAGGCTGTGGCTCAACCATAGTTCGCTTTGGAAACTGTCAAACTTGAGTGCAGAAGGGGAGAGTGGAATTCCATGTGTAGCGGTGAAATGCGTAGATATATGGAGGAACACCGGTGGCGAAAGCGGCTCTCTGGTCTGCAACTGACGCTGAGGCTCGAAAGCATGGGTAGCGAACAGG	Bacteria(100)	Firmicutes(100)	Bacilli(100)	Lactobacillales(100)	Streptococcaceae(99.9)	Streptococcus(99.9)	167	0	0	0	0	0	0	0	0	0	12	0	0	0	0	0	0	3	0	0	0	0	0	14	0	0	3	0	0	0	0	0	0	0	0	0	0	0	0	0
M01774_231_000000000-AK8HV_1_1105_17121_15380	M01774_231_000000000-AK8HV_1_1105_17121_15380	TAC-GT-AG-GTC--CCG-A-GC-G--T--T-GTC-CGG-AT-TT-A-TT-GGGC--GT-A----AA-GC-GA-GC-G-CA-G-G-C-G--G--T-TT-G-A-T-AAG-T-C-T---G-A-A--G--TT--A-AA-GG--C-T-GT-G-G-CT-C-AA-C-C-A-T-A-G-T-T---C-G--C-T---T--T--G--GAA-A-C----T--G-T--CA--A-A-C---T-T-G-A-G-T--G-C-AG-AA-G-G-------G-G-A-G--AG-T--GG-A--ATT---C-C-A-T-GT--GTA-G-CGGT-G-A-AA--TGCGT-AG-AT-A-TA---T-GGA-G-G-A-AC-A-CC----GG-T-G--GC-GAA-A-GC-G-------G--C-T-C-T…	TACGTAGGTCCCGAGCGTTGTCCGGATTTATTGGGCGTAAAGCGAGCGCAGGCGGTTTGATAAGTCTGAAGTTAAAGGCTGTGGCTCAACCATAGTTCGCTTTGGAAACTGTCAAACTTGAGTGCAGAAGGGGAGAGTGGAATTCCATGTGTAGCGGTGAAATGCGTAGATATATGGAGGAACACCGGTGGCGAAAGCGGCTCTCTGGTCTGTAACTGACGCTGAGGCTCGAAAGCATGGGTAGCGAACAGG	Bacteria(100)	Firmicutes(100)	Bacilli(100)	Lactobacillales(100)	Streptococcaceae(100)	Streptococcus(100)	8425	29	109	29	131	89	24	34	177	111	26	48	1	34	97	6	37	9	2	0	0	65	1	32	0	0	6	0	0	13	23	0	0	0	0	1	1	0	0	0
M01774_231_000000000-AK8HV_1_1112_8092_3784	M01774_231_000000000-AK8HV_1_1112_8092_3784	TAC-GT-AG-GTC--CCG-A-GC-G--T--T-GTC-CGG-AT-TT-A-TT-GGGC--GT-A----AA-GC-GA-GC-G-CA-G-G-C-G--G--T-TT-G-A-T-AAG-T-C-T---G-A-A--G--TT--A-AA-GG--C-T-GT-G-G-CT-C-AA-C-C-A-T-A-G-T-T---C-G--C-T---T--T--G--GAA-A-C----T--G-T--CA--A-A-C---T-T-G-A-G-T--G-C-AG-AA-G-G-------G-G-A-G--AG-T--GG-A--ATT---C-C-A-T-GG--GTA-G-CGGT-G-A-AA--TGCGT-AG-AT-A-TA---T-GGA-G-G-A-AC-A-CC----GG-T-G--GC-GAA-A-GC-G-------G--C-T-C-T…	TACGTAGGTCCCGAGCGTTGTCCGGATTTATTGGGCGTAAAGCGAGCGCAGGCGGTTTGATAAGTCTGAAGTTAAAGGCTGTGGCTCAACCATAGTTCGCTTTGGAAACTGTCAAACTTGAGTGCAGAAGGGGAGAGTGGAATTCCATGGGTAGCGGTGAAATGCGTAGATATATGGAGGAACACCGGTGGCGAAAGCGGCTCTCTGGTCTGTAACTGACGCTGAGGCTCGAAAGCGTGGGGAGCGAACAGG	Bacteria(100)	Firmicutes(100)	Bacilli(100)	Lactobacillales(100)	Streptococcaceae(100)	Streptococcus(100)	3288	28	32	42	56	23	27	9	62	83	29	39	147	24	15	1	15	1	0	0	0	10	0	6	31	45	33	2	1	7	7	2	2	0	0	0	0	1	0	0
M01774_231_000000000-AK8HV_1_1108_28905_15314	M01774_231_000000000-AK8HV_1_1108_28905_15314	TAC-GT-AG-GTC--CCG-A-GC-G--T--T-GTC-CGG-AT-TT-A-TT-GGGC--GT-A----AA-GC-GA-GC-G-CA-G-G-C-G--G--T-TT-G-A-T-AAG-T-C-T---G-A-A--G--TT--A-AA-GG--C-T-GT-G-G-CT-C-AA-C-C-A-T-A-G-T-T---C-G--C-T---T--T--G--GAA-A-C----T--G-T--CA--A-A-C---T-T-G-A-G-T--G-C-AG-AA-G-G-------G-G-A-G--AG-T--GG-A--ATT---C-C-A-T-GT--GTA-G-CGGT-G-A-AA--TGCGT-AG-AT-A-TA---T-GGA-G-G-A-AC-A-CC----GG-T-G--GC-GAA-A-GC-G-------G--C-G-C-T…	TACGTAGGTCCCGAGCGTTGTCCGGATTTATTGGGCGTAAAGCGAGCGCAGGCGGTTTGATAAGTCTGAAGTTAAAGGCTGTGGCTCAACCATAGTTCGCTTTGGAAACTGTCAAACTTGAGTGCAGAAGGGGAGAGTGGAATTCCATGTGTAGCGGTGAAATGCGTAGATATATGGAGGAACACCGGTGGCGAAAGCGGCGCTCTGGTCTGTAACTGACGCTGAGGCTCGAAAGCGTGGGGAGCGAACAGG	Bacteria(100)	Firmicutes(100)	Bacilli(100)	Lactobacillales(100)	Streptococcaceae(100)	Streptococcus(100)	4494	27	23	55	67	24	50	8	98	99	37	57	186	36	16	5	23	0	0	1	0	13	1	7	35	38	45	1	0	10	5	1	1	0	1	1	0	1	0	0
M01774_231_000000000-AK8HV_1_1108_26346_16913	M01774_231_000000000-AK8HV_1_1108_26346_16913	TAC-GT-AG-GTC--CCG-A-GC-G--T--T-GTC-CGG-AT-TT-A-TT-GGGC--GT-A----AA-GC-GA-GC-G-CA-G-G-C-G--G--T-TT-G-A-T-AAG-T-C-T---G-A-T--G--TG--A-AA-GC--C-C-AC-G-G-CT-C-AA-C-C-G-T-G-G-A-A-C-T-G--C-A---T--C--G--GAA-A-C----T--G-T--CA--T-T-C---T-T-G-A-G-T--G-C-AG-AA-G-A-------G-G-A-G--AG-T--GG-A--ACT---C-C-A-T-GT--GTA-G-CGGT-G-G-AA--TGCGT-AG-AT-A-TA---T-GGA-A-G-A-AC-A-CC----AG-T-G--GC-GAA-G-GC-G-------G--C-T-C-T…	TACGTAGGTCCCGAGCGTTGTCCGGATTTATTGGGCGTAAAGCGAGCGCAGGCGGTTTGATAAGTCTGATGTGAAAGCCCACGGCTCAACCGTGGAACTGCATCGGAAACTGTCATTCTTGAGTGCAGAAGAGGAGAGTGGAACTCCATGTGTAGCGGTGGAATGCGTAGATATATGGAAGAACACCAGTGGCGAAGGCGGCTCTCTGGTCTGCAACTGACGCTGAGGCTCGAAAGCATGGGTAGCGAACAGG	Bacteria(100)	Firmicutes(99.9)	Bacilli(99.9)	Lactobacillales(99.9)	Lactobacillaceae(97.5)	Lactobacillus(97)	10	0	0	0	0	0	0	0	0	0	0	0	0	0	0	0	0	0	0	0	0	0	0	0	0	0	0	0	0	0	0	1	0	0	0	0	0	0	0	0
M01774_231_000000000-AK8HV_1_1104_6703_19201	M01774_231_000000000-AK8HV_1_1104_6703_19201	TAC-GT-AG-GTC--CCG-A-GC-G--T--T-GTC-CGG-AT-TT-A-TT-GGGC--GT-A----AA-GC-GA-GC-G-CA-G-G-C-G--G--T-TT-G-A-T-AAG-T-C-T---G-A-A--G--TT--A-AA-GG--C-T-GT-G-G-CT-C-AA-C-C-A-T-A-G-T-T---C-G--C-T---T--T--G--GAA-A-C----T--G-T--CA--A-A-C---T-T-G-A-G-T--G-C-AG-AA-G-G-------G-G-A-G--AG-T--GG-A--ATT---C-C-A-T-GT--GTA-G-CGGT-G-A-AA--TGCGT-AG-AT-A-TA---T-TGA-G-G-A-AC-A-CC----GG-T-G--GC-GAA-A-GC-G-------G--C-T-C-T…	TACGTAGGTCCCGAGCGTTGTCCGGATTTATTGGGCGTAAAGCGAGCGCAGGCGGTTTGATAAGTCTGAAGTTAAAGGCTGTGGCTCAACCATAGTTCGCTTTGGAAACTGTCAAACTTGAGTGCAGAAGGGGAGAGTGGAATTCCATGTGTAGCGGTGAAATGCGTAGATATATTGAGGAACACCGGTGGCGAAAGCGGCTCTCTGGTCTGTAACTGACGCTGAGGCTCGAAAGCGTGGGGAGCGAACAGG	Bacteria(100)	Firmicutes(100)	Bacilli(100)	Lactobacillales(100)	Streptococcaceae(100)	Streptococcus(100)	481	22	31	38	47	7	54	1	3	2	1	0	2	5	2	0	2	0	0	0	0	2	0	0	1	0	0	0	0	0	0	0	0	0	0	0	0	0	0	0
M01774_231_000000000-AK8HV_1_1110_11233_27010	M01774_231_000000000-AK8HV_1_1110_11233_27010	TAC-GT-AG-GTC--CCG-A-GC-G--T--T-GTC-CGG-AT-TT-A-TT-GGGC--GT-A----AA-GC-GA-GC-G-CA-G-G-C-G--G--T-TT-G-A-T-AAG-T-C-T---G-A-A--G--TT--A-AA-GG--C-T-GT-G-G-CT-C-AA-C-C-A-T-A-G-T-T---C-G--C-T---T--T--G--GAA-A-C----T--G-T--CA--A-A-C---T-T-G-A-G-T--G-C-AG-AA-G-G-------G-G-A-G--AG-T--GG-A--ATT---C-C-A-T-GT--GTA-G-CGGT-G-G-AA--TGCGT-AG-AT-A-TA---T-GGA-A-G-A-AC-A-CC----AG-T-G--GC-GAA-G-GC-G-------G--C-T-C-T…	TACGTAGGTCCCGAGCGTTGTCCGGATTTATTGGGCGTAAAGCGAGCGCAGGCGGTTTGATAAGTCTGAAGTTAAAGGCTGTGGCTCAACCATAGTTCGCTTTGGAAACTGTCAAACTTGAGTGCAGAAGGGGAGAGTGGAATTCCATGTGTAGCGGTGGAATGCGTAGATATATGGAAGAACACCAGTGGCGAAGGCGGCTCTCTGGTCTGCAACTGACGCTGAGGCTCGAAAGCATGGGTAGCGAACAGG	Bacteria(100)	Firmicutes(100)	Bacilli(99.9)	Lactobacillales(99.6)	Streptococcaceae(84.3)	Streptococcus(84)	21	0	0	0	0	0	0	0	0	0	0	0	0	0	0	0	1	0	0	0	0	0	0	0	0	0	0	0	0	2	0	0	0	0	0	0	0	0	0	0
M01774_231_000000000-AK8HV_1_2113_21453_19347	M01774_231_000000000-AK8HV_1_2113_21453_19347	TAC-GT-AG-GTC--CCG-A-GC-G--T--T-GTC-CGG-AT-TT-A-TT-GGGC--GT-A----AA-GC-GA-GC-G-CA-G-G-C-G--G--T-TT-G-A-T-AAG-T-C-T---G-A-A--G--TT--A-AA-GG--C-T-GT-G-G-CT-C-AA-C-C-A-T-A-G-T-T---C-G--C-T---T--T--G--GAA-A-C----T--G-T--CA--A-A-C---T-T-G-A-G-T--G-C-AG-AA-G-G-------G-G-A-G--AG-T--GG-A--ATT---C-C-A-T-GC--GTA-G-CGGT-G-A-AA--TGCGT-AG-AT-A-TA---T-GGA-G-G-A-AC-A-CC----GG-C-G--GC-GAA-A-GC-G-------G--C-T-C-T…	TACGTAGGTCCCGAGCGTTGTCCGGATTTATTGGGCGTAAAGCGAGCGCAGGCGGTTTGATAAGTCTGAAGTTAAAGGCTGTGGCTCAACCATAGTTCGCTTTGGAAACTGTCAAACTTGAGTGCAGAAGGGGAGAGTGGAATTCCATGCGTAGCGGTGAAATGCGTAGATATATGGAGGAACACCGGCGGCGAAAGCGGCTCTCTGGTCTGTAACTGACGCTGAGGCTCGAAAGCGTGGGGAGCGAACAGG	Bacteria(100)	Firmicutes(99.9)	Bacilli(99.9)	Lactobacillales(99.9)	Streptococcaceae(99.9)	Streptococcus(99.9)	85	20	15	20	4	3	3	0	0	0	0	0	0	0	0	0	0	0	0	0	0	0	0	0	0	0	0	0	0	0	0	0	0	0	0	0	0	0	0	0
M01774_231_000000000-AK8HV_1_2103_26559_14632	M01774_231_000000000-AK8HV_1_2103_26559_14632	TAC-GT-AG-GTC--CCG-A-GC-G--T--T-GTC-CGG-AT-TT-A-TT-GGGC--GT-A----AA-GC-GA-GC-G-CA-G-G-C-G--G--T-TT-G-A-T-AAG-T-C-T---G-A-T--G--TT--A-AA-GG--C-T-GT-G-G-CT-C-AA-C-C-A-T-A-G-T-T---C-G--C-T---T--T--G--GAA-A-C----T--G-T--CA--A-A-C---T-T-G-A-G-T--G-C-AG-AA-G-G-------G-G-A-G--AG-T--GG-A--ATT---C-C-A-T-GT--GTA-G-CGGT-G-A-AA--TGCGT-AG-AT-A-TA---T-GGA-G-G-A-AC-A-CC----GG-T-G--GC-GAA-A-GC-G-------G--C-T-C-T…	TACGTAGGTCCCGAGCGTTGTCCGGATTTATTGGGCGTAAAGCGAGCGCAGGCGGTTTGATAAGTCTGATGTTAAAGGCTGTGGCTCAACCATAGTTCGCTTTGGAAACTGTCAAACTTGAGTGCAGAAGGGGAGAGTGGAATTCCATGTGTAGCGGTGAAATGCGTAGATATATGGAGGAACACCGGTGGCGAAAGCGGCTCTCTGGTCTGTAACTGACGCTGAGGCTCGAAAGCGTGGGGAGCGAACAGG	Bacteria(100)	Firmicutes(100)	Bacilli(100)	Lactobacillales(100)	Streptococcaceae(100)	Streptococcus(100)	2119	18	13	13	19	8	12	6	27	25	16	14	58	25	9	1	17	1	0	0	0	2	1	8	34	33	20	1	1	2	2	2	0	3	3	1	1	2	0	0
M01774_231_000000000-AK8HV_1_2106_6395_25297	M01774_231_000000000-AK8HV_1_2106_6395_25297	TAC-GT-AG-GTC--CCG-A-GC-G--T--T-GTC-CGG-AT-TT-A-TT-GGGC--GT-A----AA-GC-GA-GC-G-CA-G-G-C-G--G--T-TT-G-A-T-AAG-T-C-T---G-A-A--G--TT--A-AA-GG--C-T-GT-G-G-CT-C-AA-C-C-A-T-A-G-T-T---C-G--C-T---T--T--G--GAA-A-C----T--G-T--CA--A-A-C---T-T-G-A-G-T--G-C-AG-AA-G-G-------G-G-A-G--AG-T--GG-A--ACT---C-C-A-T-GT--GTA-G-CGGT-G-A-AA--TGCGT-AG-AT-A-TA---T-GGA-G-G-A-AC-A-CC----GG-C-G--GC-GAA-A-GC-G-------G--C-T-C-T…	TACGTAGGTCCCGAGCGTTGTCCGGATTTATTGGGCGTAAAGCGAGCGCAGGCGGTTTGATAAGTCTGAAGTTAAAGGCTGTGGCTCAACCATAGTTCGCTTTGGAAACTGTCAAACTTGAGTGCAGAAGGGGAGAGTGGAACTCCATGTGTAGCGGTGAAATGCGTAGATATATGGAGGAACACCGGCGGCGAAAGCGGCTCTCTGGTCTGTAACTGACGCTGAGGCTCGAAAGCGTGGGGAGCGAACAGG	Bacteria(100)	Firmicutes(100)	Bacilli(100)	Lactobacillales(100)	Streptococcaceae(99.7)	Streptococcus(99.6)	77	15	18	15	1	2	4	0	0	0	0	0	0	0	0	0	0	0	0	0	0	0	0	0	0	0	0	0	0	0	0	0	0	0	0	0	0	0	0	0
M01774_231_000000000-AK8HV_1_2106_16467_5504	M01774_231_000000000-AK8HV_1_2106_16467_5504	TAC-GT-AG-GTC--CCG-A-GC-G--T--T-GTC-CGG-AT-TT-A-TT-GGGC--GT-A----AA-GC-GA-GC-G-CA-G-G-C-G--G--T-TT-G-A-T-AAG-T-C-T---G-A-A--G--TT--A-AA-GG--C-T-GT-G-G-CT-C-AA-C-C-A-T-A-G-T-T---C-G--C-T---T--T--G--GAA-A-C----T--G-T--CA--A-A-C---T-T-G-A-G-T--G-C-AG-AA-G-G-------G-G-A-G--AG-T--GG-A--ATT---C-C-A-T-GT--GTA-G-CGGT-G-A-AA--TGCGT-AG-AT-A-TA---T-GGA-G-G-A-AC-A-CC----GG-T-G--GC-GAA-A-GC-G-------G--C-T-C-T…	TACGTAGGTCCCGAGCGTTGTCCGGATTTATTGGGCGTAAAGCGAGCGCAGGCGGTTTGATAAGTCTGAAGTTAAAGGCTGTGGCTCAACCATAGTTCGCTTTGGAAACTGTCAAACTTGAGTGCAGAAGGGGAGAGTGGAATTCCATGTGTAGCGGTGAAATGCGTAGATATATGGAGGAACACCGGTGGCGAAAGCGGCTCTCTGGTCTGTAACTGACGCTGAGGCGCGAAAGCGTGGGGAGCGAACAGG	Bacteria(100)	Firmicutes(100)	Bacilli(100)	Lactobacillales(100)	Streptococcaceae(100)	Streptococcus(100)	2627	15	14	32	54	9	26	8	72	67	21	31	103	8	6	0	7	0	0	1	1	4	0	4	7	23	32	1	0	3	3	1	0	0	0	0	1	0	0	0
M01774_231_000000000-AK8HV_1_1109_22404_24922	M01774_231_000000000-AK8HV_1_1109_22404_24922	TAC-GT-AG-GTC--CCG-A-GC-G--T--T-GTC-CGG-AT-TT-A-TT-GGGC--GT-A----AA-GC-GA-GC-G-CA-G-G-C-G--G--T-TT-G-A-T-AAG-T-C-T---G-A-A--G--TT--A-AA-GG--C-G-GT-G-G-CT-C-AA-C-C-A-T-A-G-T-T---C-G--C-T---T--T--G--GAA-A-C----T--G-T--CA--A-A-C---T-T-G-A-G-T--G-C-AG-AA-G-G-------G-G-A-G--AG-T--GG-A--ATT---C-C-A-T-GT--GTA-G-CGGT-G-A-AA--TGCGT-AG-AT-A-TA---T-GGA-G-G-A-AC-A-CC----GG-T-G--GC-GAA-A-GC-G-------G--C-T-C-T…	TACGTAGGTCCCGAGCGTTGTCCGGATTTATTGGGCGTAAAGCGAGCGCAGGCGGTTTGATAAGTCTGAAGTTAAAGGCGGTGGCTCAACCATAGTTCGCTTTGGAAACTGTCAAACTTGAGTGCAGAAGGGGAGAGTGGAATTCCATGTGTAGCGGTGAAATGCGTAGATATATGGAGGAACACCGGTGGCGAAAGCGGCTCTCTGGTCTGTAACTGACGCTGAGGCTCGAAAGCGTGGGGAGCGAACAGG	Bacteria(100)	Firmicutes(100)	Bacilli(100)	Lactobacillales(100)	Streptococcaceae(99.8)	Streptococcus(99.8)	215	14	4	135	3	5	7	0	0	1	0	0	3	1	0	0	1	0	0	0	0	0	0	0	0	0	1	0	0	1	0	0	0	0	0	0	0	0	0	0
M01774_231_000000000-AK8HV_1_1103_17742_6288	M01774_231_000000000-AK8HV_1_1103_17742_6288	TAC-GT-AG-GTG--GCA-A-GC-G--T--T-GTC-CGG-AT-TT-A-TT-GGGC--GT-A----AA-GC-GA-GC-G-CA-G-G-C-G--G--A-AT-G-A-T-AAG-T-C-T---G-A-T--G--TG--A-AA-GC--C-C-AC-G-G-CT-C-AA-C-C-G-T-G-G-A-A-C-T-G--C-A---T--C--G--GAA-A-C----T--G-T--CA--T-T-C---T-T-G-A-G-T--G-C-AG-AA-G-A-------G-G-A-G--AG-T--GG-A--ACT---C-C-A-T-GT--GTA-G-CGGT-G-G-AA--TGCGT-AG-AT-A-TA---T-GGA-A-G-A-AC-A-CC----AG-T-G--GC-GAA-A-GC-G-------G--C-T-C-T…	TACGTAGGTGGCAAGCGTTGTCCGGATTTATTGGGCGTAAAGCGAGCGCAGGCGGAATGATAAGTCTGATGTGAAAGCCCACGGCTCAACCGTGGAACTGCATCGGAAACTGTCATTCTTGAGTGCAGAAGAGGAGAGTGGAACTCCATGTGTAGCGGTGGAATGCGTAGATATATGGAAGAACACCAGTGGCGAAAGCGGCTCTCTGGTCTGTAACTGACGCTGAGGCTCGAAAGCGTGGGGAGCGAACAGG	Bacteria(100)	Firmicutes(100)	Bacilli(100)	Lactobacillales(100)	Lactobacillaceae(98.6)	Lactobacillus(98.6)	1577	13	19	3	11	8	8	7	30	13	0	0	0	10	23	0	4	0	0	0	0	25	3	0	0	1	0	0	17	6	5	0	0	20	2	2	3	0	0	2
M01774_231_000000000-AK8HV_1_2101_21163_4269	M01774_231_000000000-AK8HV_1_2101_21163_4269	TAC-GT-AG-GTC--CCG-A-GC-G--T--T-GTC-CGG-AT-TT-A-TT-GGGC--GT-A----AA-GC-GA-GC-G-CA-G-G-C-G--G--T-TT-G-A-T-AAG-T-C-T---G-A-A--G--TT--A-AA-GG--C-T-GT-G-G-CT-C-AA-C-C-A-T-A-G-T-T---C-G--C-T---T--T--G--GAA-A-C----T--G-T--CA--A-A-C---T-T-G-A-G-T--G-C-AG-AA-G-A-------G-G-A-G--AG-T--GG-A--ATT---C-C-A-T-GT--GTA-G-CGGT-G-A-AA--TGCGT-AG-AT-A-TA---T-GGA-G-G-A-AC-A-CC----GG-T-G--GC-GAA-A-GC-G-------G--C-T-C-T…	TACGTAGGTCCCGAGCGTTGTCCGGATTTATTGGGCGTAAAGCGAGCGCAGGCGGTTTGATAAGTCTGAAGTTAAAGGCTGTGGCTCAACCATAGTTCGCTTTGGAAACTGTCAAACTTGAGTGCAGAAGAGGAGAGTGGAATTCCATGTGTAGCGGTGAAATGCGTAGATATATGGAGGAACACCGGTGGCGAAAGCGGCTCTCTGGTCTGTAACTGACGCTGAGGCTCGAAAGCGTGGGGAGCGAACAGG	Bacteria(100)	Firmicutes(100)	Bacilli(100)	Lactobacillales(100)	Streptococcaceae(99.9)	Streptococcus(99.9)	1903	12	17	15	20	11	12	5	30	32	12	13	73	18	7	1	8	0	0	0	0	4	0	6	17	16	19	0	2	5	5	2	0	2	2	2	1	2	0	0
M01774_231_000000000-AK8HV_1_1110_22931_17311	M01774_231_000000000-AK8HV_1_1110_22931_17311	TAC-GT-AG-GTC--CCG-A-GC-G--T--T-GTC-CGG-AT-TT-A-TT-GGGC--GT-A----AA-GC-GA-GC-G-CA-G-G-C-G--G--T-TT-G-A-T-AAG-T-C-T---G-A-A--G--TT--A-AA-GG--C-T-GT-G-G-CT-C-AA-C-C-A-T-A-G-T-T---C-G--C-T---T--T--G--GAA-A-C----T--G-T--CA--A-A-C---T-T-G-A-G-T--G-C-AG-AA-G-G-------G-G-A-G--AG-T--GG-A--ATT---C-C-A-T-GT--GTA-G-CGGT-G-A-AA--TGCGT-AG-AT-A-TA---T-GGA-G-G-A-AC-A-CC----GG-T-G--GC-GAA-A-GC-G-------G--C-T-C-T…	TACGTAGGTCCCGAGCGTTGTCCGGATTTATTGGGCGTAAAGCGAGCGCAGGCGGTTTGATAAGTCTGAAGTTAAAGGCTGTGGCTCAACCATAGTTCGCTTTGGAAACTGTCAAACTTGAGTGCAGAAGGGGAGAGTGGAATTCCATGTGTAGCGGTGAAATGCGTAGATATATGGAGGAACACCGGTGGCGAAAGCGGCTCTCTGGTCTGTAACTGACGCTGAGGCTCGAAAGCGTGGGAAGCGAACAGG	Bacteria(100)	Firmicutes(100)	Bacilli(100)	Lactobacillales(100)	Streptococcaceae(100)	Streptococcus(100)	1026	12	10	6	1	4	6	6	12	15	12	7	23	10	0	2	7	2	0	0	0	4	0	3	11	11	13	0	1	0	0	0	1	0	0	0	0	0	0	0
M01774_231_000000000-AK8HV_1_1107_17307_6843	M01774_231_000000000-AK8HV_1_1107_17307_6843	TAC-GT-AG-GTC--CCG-A-GC-G--T--T-GTC-CGG-AT-TT-A-TT-GGGC--GT-A----AA-GC-GA-GC-G-CA-G-G-C-G--G--T-TT-G-A-T-AAG-T-C-T---G-A-A--G--TT--A-AA-GG--C-T-GT-G-G-CT-C-AA-C-C-A-T-A-G-T-T---C-G--C-T---T--T--G--GAA-A-C----T--G-T--CA--A-A-C---T-T-G-A-G-T--G-C-AG-AA-G-G-------G-G-A-G--AG-T--GG-A--ATT---C-C-A-T-GG--GTA-G-CGGT-G-A-AA--TGCGT-AG-AT-A-TA---T-GGA-G-G-A-AC-A-CC----GG-C-G--GC-GAA-A-GC-G-------G--C-T-C-T…	TACGTAGGTCCCGAGCGTTGTCCGGATTTATTGGGCGTAAAGCGAGCGCAGGCGGTTTGATAAGTCTGAAGTTAAAGGCTGTGGCTCAACCATAGTTCGCTTTGGAAACTGTCAAACTTGAGTGCAGAAGGGGAGAGTGGAATTCCATGGGTAGCGGTGAAATGCGTAGATATATGGAGGAACACCGGCGGCGAAAGCGGCTCTCTGGTCTGTAACTGACGCTGAGGCTCGAAAGCGTGGGGAGCGAACAGG	Bacteria(100)	Firmicutes(100)	Bacilli(100)	Lactobacillales(100)	Streptococcaceae(100)	Streptococcus(100)	45	11	12	5	1	2	4	0	0	0	0	0	0	0	0	0	0	0	0	0	0	0	0	0	0	0	0	0	0	0	0	0	0	0	0	0	0	0	0	0
M01774_231_000000000-AK8HV_1_1106_17545_2011	M01774_231_000000000-AK8HV_1_1106_17545_2011	TAC-GT-AG-GTC--CCG-A-GC-G--T--T-GTC-CGG-AT-TT-A-TT-GGGC--GT-A----AA-GC-GA-GC-G-CA-G-G-C-G--G--T-TT-G-A-T-AAG-T-C-T---G-A-A--G--TT--A-AA-GG--C-T-GT-G-G-CT-C-AA-C-C-A-T-A-G-T-T---C-G--C-T---T--T--G--GAA-A-C----T--G-T--CA--A-A-C---T-T-G-A-G-T--G-C-AG-AA-G-G-------G-G-A-G--AG-T--GG-A--ATT---C-C-A-T-GT--GTA-G-CGGT-G-A-AA--TGCGT-AG-AT-A-TA---T-GGA-G-G-A-AC-A-CC----GG-T-G--GC-GAA-A-GC-G-------G--C-T-C-T…	TACGTAGGTCCCGAGCGTTGTCCGGATTTATTGGGCGTAAAGCGAGCGCAGGCGGTTTGATAAGTCTGAAGTTAAAGGCTGTGGCTCAACCATAGTTCGCTTTGGAAACTGTCAAACTTGAGTGCAGAAGGGGAGAGTGGAATTCCATGTGTAGCGGTGAAATGCGTAGATATATGGAGGAACACCGGTGGCGAAAGCGGCTCTCTGGTCTGTAACTGACGCTGAGGCTCGAAAGCGTGGGGAGCAAACAGG	Bacteria(100)	Firmicutes(100)	Bacilli(100)	Lactobacillales(100)	Streptococcaceae(100)	Streptococcus(100)	9793	10	17	40	8	8	23	37	79	119	32	40	66	12	9	3	854	2	3	1	40	4	2	227	139	37	41	0	7	7	147	0	0	4	4	8	0	2	0	1
M01774_231_000000000-AK8HV_1_2107_25606_12214	M01774_231_000000000-AK8HV_1_2107_25606_12214	TAC-GT-AG-GTC--CCG-A-GC-G--T--T-GTC-CGG-AT-TT-A-TT-GGGC--GT-A----AA-GC-GA-GC-G-CA-G-G-C-G--G--T-TT-G-A-T-AAG-T-C-T---G-A-A--G--TT--A-AA-GG--C-T-GT-A-G-CT-C-AA-C-C-A-T-A-G-T-T---C-G--C-T---T--T--G--GAA-A-C----T--G-T--CA--A-A-C---T-T-G-A-G-T--G-C-AG-AA-G-G-------G-G-A-G--AG-T--GG-A--ATT---C-C-A-T-GT--GTA-G-CGGT-G-A-AA--TGCGT-AG-AT-A-TA---T-GGA-G-G-A-AC-A-CC----GG-T-G--GC-GAA-A-GC-G-------G--C-T-C-T…	TACGTAGGTCCCGAGCGTTGTCCGGATTTATTGGGCGTAAAGCGAGCGCAGGCGGTTTGATAAGTCTGAAGTTAAAGGCTGTAGCTCAACCATAGTTCGCTTTGGAAACTGTCAAACTTGAGTGCAGAAGGGGAGAGTGGAATTCCATGTGTAGCGGTGAAATGCGTAGATATATGGAGGAACACCGGTGGCGAAAGCGGCTCTCTGGTCTGTAACTGACGCTGAGGCTCGAAAGCGTGGGGAGCGAACAGG	Bacteria(100)	Firmicutes(100)	Bacilli(100)	Lactobacillales(100)	Streptococcaceae(100)	Streptococcus(100)	303	9	0	2	2	0	1	1	5	2	7	4	8	1	0	0	0	0	0	0	0	1	0	1	8	2	3	0	0	2	0	0	0	0	0	0	0	0	0	0
M01774_231_000000000-AK8HV_1_1110_14933_10158	M01774_231_000000000-AK8HV_1_1110_14933_10158	TAC-GT-AG-GTC--CCG-A-GC-G--T--T-GTC-CGG-AT-TT-A-TT-GGGC--GT-A----AA-GC-GA-GC-G-CA-G-G-C-G--G--T-TT-G-A-T-AAG-T-C-T---G-A-A--G--TT--A-AA-GG--C-T-GT-G-G-CT-C-AA-C-C-A-T-A-G-T-T---C-G--C-T---T--T--G--GAA-A-C----T--G-T--CA--A-A-C---T-T-G-A-G-T--G-C-AG-AA-G-G-------G-G-A-G--AG-T--GG-A--ATT---C-C-A-T-GT--GTA-G-CGGT-G-A-AA--TGCGT-AG-AT-A-TA---T-GGA-G-G-A-AC-A-CC----GG-T-G--GC-GAA-A-GC-G-------G--C-T-C-G…	TACGTAGGTCCCGAGCGTTGTCCGGATTTATTGGGCGTAAAGCGAGCGCAGGCGGTTTGATAAGTCTGAAGTTAAAGGCTGTGGCTCAACCATAGTTCGCTTTGGAAACTGTCAAACTTGAGTGCAGAAGGGGAGAGTGGAATTCCATGTGTAGCGGTGAAATGCGTAGATATATGGAGGAACACCGGTGGCGAAAGCGGCTCGCTGGTCTGTAACTGACGCTGAGGCTCGAAAGCGTGGGGAGCGAACAGG	Bacteria(100)	Firmicutes(100)	Bacilli(100)	Lactobacillales(100)	Streptococcaceae(100)	Streptococcus(100)	1361	9	6	23	20	11	11	0	24	26	6	14	51	5	2	0	9	0	0	0	0	2	0	3	12	15	22	0	0	1	3	0	0	1	0	0	1	0	0	0
M01774_231_000000000-AK8HV_1_1108_14873_10304	M01774_231_000000000-AK8HV_1_1108_14873_10304	TAC-GT-AG-GTC--CCG-A-GC-G--T--T-GTC-CGG-AT-TT-A-TT-GGGC--GT-A----AA-GC-GA-GC-G-CA-G-G-C-G--G--A-AT-G-A-T-AAG-T-C-T---G-A-T--G--TG--A-AA-GC--C-C-AC-G-G-CT-C-AA-C-C-G-T-G-G-A-A-C-T-G--C-A---T--C--G--GAA-A-C----T--G-T--CA--T-T-C---T-T-G-A-G-T--G-C-AG-AA-G-A-------G-G-A-G--AG-T--GG-A--ACT---C-C-A-T-GT--GTA-G-CGGT-G-G-AA--TGCGT-AG-AT-A-TA---T-GGA-A-G-A-AC-A-CC----AG-T-G--GC-GAA-G-GC-G-------G--C-T-T-T…	TACGTAGGTCCCGAGCGTTGTCCGGATTTATTGGGCGTAAAGCGAGCGCAGGCGGAATGATAAGTCTGATGTGAAAGCCCACGGCTCAACCGTGGAACTGCATCGGAAACTGTCATTCTTGAGTGCAGAAGAGGAGAGTGGAACTCCATGTGTAGCGGTGGAATGCGTAGATATATGGAAGAACACCAGTGGCGAAGGCGGCTTTCTGGTCTGCAACTGACGCTGAGGCTCGAAAGCATGGGTAGCGAACAGG	Bacteria(100)	Firmicutes(99.8)	Bacilli(99.8)	Lactobacillales(99.8)	Lactobacillaceae(97.9)	Lactobacillus(97.8)	116	0	0	0	2	0	0	1	0	5	0	0	0	0	0	0	1	0	0	0	0	7	0	0	0	0	0	0	0	7	0	1	0	0	0	0	0	0	0	0
M01774_231_000000000-AK8HV_1_1102_19164_9926	M01774_231_000000000-AK8HV_1_1102_19164_9926	TAC-GT-AG-GTC--CCG-A-GC-G--T--T-GTC-CGG-AT-TT-A-TT-GGGC--GT-A----AA-GC-GA-GC-G-CA-G-G-C-G--G--T-TT-G-A-T-AAG-T-C-T---G-C-A--G--TT--A-AA-GG--C-T-GT-G-G-CT-C-AA-C-C-A-T-A-G-T-T---C-G--C-T---T--T--G--GAA-A-C----T--G-T--CA--A-A-C---T-T-G-A-G-T--G-C-AG-AA-G-G-------G-G-A-G--AG-T--GG-A--ATT---C-C-A-T-GT--GTA-G-CGGT-G-A-AA--TGCGT-AG-AT-A-TA---T-GGA-G-G-A-AC-A-CC----GG-T-G--GC-GAA-A-GC-G-------G--C-T-C-T…	TACGTAGGTCCCGAGCGTTGTCCGGATTTATTGGGCGTAAAGCGAGCGCAGGCGGTTTGATAAGTCTGCAGTTAAAGGCTGTGGCTCAACCATAGTTCGCTTTGGAAACTGTCAAACTTGAGTGCAGAAGGGGAGAGTGGAATTCCATGTGTAGCGGTGAAATGCGTAGATATATGGAGGAACACCGGTGGCGAAAGCGGCTCTCTGGTCTGTAACTGACGCTGAGGCTCGAAAGCGTGGGGAGCGAACAGG	Bacteria(100)	Firmicutes(100)	Bacilli(100)	Lactobacillales(100)	Streptococcaceae(99.9)	Streptococcus(99.9)	787	9	3	5	9	10	2	0	10	12	9	9	22	8	6	0	4	1	0	0	0	1	0	1	2	9	12	0	0	0	1	0	0	0	0	0	1	0	0	0
M01774_231_000000000-AK8HV_1_1114_21661_19971	M01774_231_000000000-AK8HV_1_1114_21661_19971	TAC-GT-AG-GTC--CCG-A-GC-G--T--T-GTC-CGG-AT-TT-A-TT-GGGC--GT-A----AA-GC-GA-GC-G-CA-G-G-C-G--G--T-TT-G-A-T-AAG-T-C-T---G-A-A--G--TT--A-AA-GG--C-T-GT-G-G-CT-C-AA-C-C-A-T-A-G-T-T---C-G--C-T---T--T--G--GAA-A-C----T--G-T--CA--A-A-C---T-T-G-A-G-T--G-C-AG-AA-G-G-------G-G-A-G--AG-T--GG-A--ATT---C-C-A-T-GT--GTA-G-CGGT-G-A-AA--TGCGT-AG-AT-A-TA---T-GGA-G-G-A-AC-A-CC----GG-A-G--GC-GAA-A-GC-G-------G--C-T-C-T…	TACGTAGGTCCCGAGCGTTGTCCGGATTTATTGGGCGTAAAGCGAGCGCAGGCGGTTTGATAAGTCTGAAGTTAAAGGCTGTGGCTCAACCATAGTTCGCTTTGGAAACTGTCAAACTTGAGTGCAGAAGGGGAGAGTGGAATTCCATGTGTAGCGGTGAAATGCGTAGATATATGGAGGAACACCGGAGGCGAAAGCGGCTCTCTGGTCTGTAACTGACGCTGAGGCTCGAAAGCGTGGGGAGCGAACAGG	Bacteria(100)	Firmicutes(100)	Bacilli(100)	Lactobacillales(100)	Streptococcaceae(100)	Streptococcus(100)	270	8	1	2	3	0	2	0	8	3	1	2	10	1	0	1	0	0	0	0	0	2	0	0	8	1	4	0	0	0	0	0	0	0	0	0	0	0	0	0
M01774_231_000000000-AK8HV_1_1108_3794_9068	M01774_231_000000000-AK8HV_1_1108_3794_9068	TAC-GT-AG-GTC--CCG-A-GC-G--T--T-GTC-CGG-AT-TT-A-TT-GGGT--GT-A----AA-GC-GA-GC-G-CA-G-G-C-G--G--T-TT-G-A-T-AAG-T-C-T---G-A-A--G--TT--A-AA-GG--C-T-GT-G-G-CT-C-AA-C-C-A-T-A-G-T-T---C-G--C-T---T--T--G--GAA-A-C----T--G-T--CA--A-A-C---T-T-G-A-G-T--G-C-AG-AA-G-G-------G-G-A-G--AG-T--GG-A--ATT---C-C-A-T-GT--GTA-G-CGGT-G-A-AA--TGCGT-AG-AT-A-TA---T-GGA-G-G-A-AC-A-CC----GG-T-G--GC-GAA-A-GC-G-------G--C-T-C-T…	TACGTAGGTCCCGAGCGTTGTCCGGATTTATTGGGTGTAAAGCGAGCGCAGGCGGTTTGATAAGTCTGAAGTTAAAGGCTGTGGCTCAACCATAGTTCGCTTTGGAAACTGTCAAACTTGAGTGCAGAAGGGGAGAGTGGAATTCCATGTGTAGCGGTGAAATGCGTAGATATATGGAGGAACACCGGTGGCGAAAGCGGCTCTCTGGTCTGTAACTGACGCTGAGGCTCGAAAGCGTGGGGAGCGAACAGG	Bacteria(100)	Firmicutes(100)	Bacilli(100)	Lactobacillales(100)	Streptococcaceae(100)	Streptococcus(100)	305	8	1	3	2	3	3	1	3	4	1	3	7	3	1	0	4	0	0	0	0	2	0	2	4	3	1	0	0	0	2	0	0	0	0	0	0	0	0	0
M01774_231_000000000-AK8HV_1_2112_4549_18334	M01774_231_000000000-AK8HV_1_2112_4549_18334	TAC-GT-AG-GTC--CCG-A-GC-G--T--T-GTC-CGG-AT-TT-A-TT-GGGC--GT-A----AA-GC-GA-GC-G-CA-G-G-C-G--G--T-TT-G-A-T-AAG-T-C-T---G-A-A--G--TT--A-AG-GG--C-T-GT-G-G-CT-C-AA-C-C-A-T-A-G-T-T---C-G--C-T---T--T--G--GAA-A-C----T--G-T--CA--A-A-C---T-T-G-A-G-T--G-C-AG-AA-G-G-------G-G-A-G--AG-T--GG-A--ATT---C-C-A-T-GT--GTA-G-CGGT-G-A-AA--TGCGT-AG-AT-A-TA---T-GGA-G-G-A-AC-A-CC----GG-T-G--GC-GAA-A-GC-G-------G--C-T-C-T…	TACGTAGGTCCCGAGCGTTGTCCGGATTTATTGGGCGTAAAGCGAGCGCAGGCGGTTTGATAAGTCTGAAGTTAAGGGCTGTGGCTCAACCATAGTTCGCTTTGGAAACTGTCAAACTTGAGTGCAGAAGGGGAGAGTGGAATTCCATGTGTAGCGGTGAAATGCGTAGATATATGGAGGAACACCGGTGGCGAAAGCGGCTCTCTGGTCTGTAACTGACGCTGAGGCTCGAAAGCGTGGGGAGCGAACAGG	Bacteria(100)	Firmicutes(100)	Bacilli(100)	Lactobacillales(100)	Streptococcaceae(99.9)	Streptococcus(99.9)	723	7	7	5	9	4	3	1	8	17	9	5	39	6	5	0	3	0	0	0	0	1	0	1	7	12	8	0	0	4	0	0	0	0	0	0	0	0	0	0
M01774_231_000000000-AK8HV_1_2102_26523_20925	M01774_231_000000000-AK8HV_1_2102_26523_20925	TAC-GT-AG-GTC--CCG-A-GC-G--T--T-GTC-CGG-AT-TT-A-TT-GGGC--GT-A----AA-GC-GA-GC-G-CA-G-G-C-G--G--T-TT-G-A-T-AAG-T-C-T---G-A-A--G--TT--A-AA-GG--C-T-GT-G-G-CT-C-AA-C-C-A-T-A-G-T-T---C-G--C-T---T--T--G--GAA-A-C----T--G-T--CA--A-A-C---T-T-G-A-G-T--G-C-AG-AA-G-G-------G-G-A-G--AG-T--GG-A--ATT---C-C-A-T-GT--GTA-G-CGGT-G-A-AA--TGCGT-AG-AT-A-TA---T-GGA-G-G-A-AC-A-CC----GG-C-G--GC-GAA-A-GC-G-------G--C-T-C-T…	TACGTAGGTCCCGAGCGTTGTCCGGATTTATTGGGCGTAAAGCGAGCGCAGGCGGTTTGATAAGTCTGAAGTTAAAGGCTGTGGCTCAACCATAGTTCGCTTTGGAAACTGTCAAACTTGAGTGCAGAAGGGGAGAGTGGAATTCCATGTGTAGCGGTGAAATGCGTAGATATATGGAGGAACACCGGCGGCGAAAGCGGCTCTCTGGTCTGCAACTGACGCTGAGGCTCGAAAGCATGGGTAGCGAACAGG	Bacteria(100)	Firmicutes(100)	Bacilli(100)	Lactobacillales(100)	Streptococcaceae(99.5)	Streptococcus(99.5)	15	0	0	2	4	0	3	0	0	0	0	0	0	0	0	0	0	0	0	0	0	0	0	0	0	0	0	0	0	0	0	0	0	0	0	0	0	0	0	0
M01774_231_000000000-AK8HV_1_1112_5679_22137	M01774_231_000000000-AK8HV_1_1112_5679_22137	TAC-GT-AG-GTC--CCG-A-GC-G--T--T-GTC-CGG-AT-TT-A-TT-GGGC--GT-A----AA-GC-GA-GC-G-CA-G-G-C-G--G--T-TT-G-A-T-AAG-T-C-T---G-A-A--G--TT--A-AA-GG--C-T-GC-G-G-CT-C-AA-C-C-A-T-A-G-T-T---C-G--C-T---T--T--G--GAA-A-C----T--G-T--CA--A-A-C---T-T-G-A-G-T--G-C-AG-AA-G-G-------G-G-A-G--AG-T--GG-A--ATT---C-C-A-T-GT--GTA-G-CGGT-G-A-AA--TGCGT-AG-AT-A-TA---T-GGA-G-G-A-AC-A-CC----GG-T-G--GC-GAA-A-GC-G-------G--C-T-C-T…	TACGTAGGTCCCGAGCGTTGTCCGGATTTATTGGGCGTAAAGCGAGCGCAGGCGGTTTGATAAGTCTGAAGTTAAAGGCTGCGGCTCAACCATAGTTCGCTTTGGAAACTGTCAAACTTGAGTGCAGAAGGGGAGAGTGGAATTCCATGTGTAGCGGTGAAATGCGTAGATATATGGAGGAACACCGGTGGCGAAAGCGGCTCTCTGGTCTGTAACTGACGCTGAGGCTCGAAAGCGTGGGGAGCGAACAGG	Bacteria(100)	Firmicutes(100)	Bacilli(100)	Lactobacillales(100)	Streptococcaceae(100)	Streptococcus(100)	243	7	1	1	3	0	3	0	2	4	4	0	3	0	2	0	1	1	0	0	0	4	0	1	2	6	7	0	0	0	0	0	0	0	0	0	0	0	0	0
M01774_231_000000000-AK8HV_1_1111_8322_7459	M01774_231_000000000-AK8HV_1_1111_8322_7459	TAC-GT-AG-GTC--CCG-A-GC-G--T--T-GTC-CGG-AT-TT-A-TT-GGGC--GT-A----AA-GC-GA-GC-G-CA-G-G-C-G--G--T-TT-G-A-T-AAG-T-C-T---G-A-A--G--TT--A-AA-GG--C-T-GT-G-G-CT-C-AA-C-C-A-T-A-G-T-T---C-G--C-T---T--T--G--GAA-A-C----T--G-T--CA--A-A-C---T-T-G-A-G-T--G-C-AG-AA-G-G-------G-G-A-G--AG-T--GG-A--ATT---C-C-A-T-GT--GTA-G-CGGT-G-A-AA--TGCGT-AG-AT-A-TA---T-GGA-G-G-A-AC-A-CC----GG-T-G--GC-GAA-A-GC-G-------G--C-T-C-T…	TACGTAGGTCCCGAGCGTTGTCCGGATTTATTGGGCGTAAAGCGAGCGCAGGCGGTTTGATAAGTCTGAAGTTAAAGGCTGTGGCTCAACCATAGTTCGCTTTGGAAACTGTCAAACTTGAGTGCAGAAGGGGAGAGTGGAATTCCATGTGTAGCGGTGAAATGCGTAGATATATGGAGGAACACCGGTGGCGAAAGCGGCTCTCTGGTCTGTAACTGACGCTGAGGCTCGAAAGCGTGGGGAGCCAACAGG	Bacteria(100)	Firmicutes(100)	Bacilli(100)	Lactobacillales(100)	Streptococcaceae(100)	Streptococcus(100)	121	7	0	0	0	2	1	0	0	5	1	0	6	1	0	0	0	0	0	0	0	0	0	0	6	2	0	0	0	0	0	0	0	0	0	0	0	0	0	0
M01774_231_000000000-AK8HV_1_1109_6856_22199	M01774_231_000000000-AK8HV_1_1109_6856_22199	TAC-GT-AG-GTC--CCG-A-GC-G--T--T-GTC-CGG-AT-TT-A-TT-GGGC--GT-A----AA-GC-GA-GC-G-CA-G-G-C-G--G--T-TT-G-A-T-AAG-T-C-T---G-A-A--G--TT--A-AA-GG--C-T-GT-G-G-CT-T-AA-C-C-A-T-A-G-T-T---C-G--C-T---T--T--G--GAA-A-C----T--G-T--CA--A-A-C---T-T-G-A-G-T--G-C-AG-AA-G-G-------G-G-A-G--AG-T--GG-A--ATT---C-C-A-T-GT--GTA-G-CGGT-G-A-AA--TGCGT-AG-AT-A-TA---T-GGA-G-G-A-AC-A-CC----GG-T-G--GC-GAA-A-GC-G-------G--C-T-C-T…	TACGTAGGTCCCGAGCGTTGTCCGGATTTATTGGGCGTAAAGCGAGCGCAGGCGGTTTGATAAGTCTGAAGTTAAAGGCTGTGGCTTAACCATAGTTCGCTTTGGAAACTGTCAAACTTGAGTGCAGAAGGGGAGAGTGGAATTCCATGTGTAGCGGTGAAATGCGTAGATATATGGAGGAACACCGGTGGCGAAAGCGGCTCTCTGGTCTGTAACTGACGCTGAGGCTCGAAAGCGTGGGGAGCGAACAGG	Bacteria(100)	Firmicutes(100)	Bacilli(100)	Lactobacillales(100)	Streptococcaceae(100)	Streptococcus(100)	1143	7	6	16	9	6	6	1	15	17	10	9	38	9	7	0	2	1	0	0	1	2	1	2	11	4	11	2	2	0	6	3	2	4	3	1	1	1	0	0
M01774_231_000000000-AK8HV_1_1109_15691_26449	M01774_231_000000000-AK8HV_1_1109_15691_26449	TAC-GT-AG-GTC--CCG-A-GC-G--T--T-GTC-CGG-AT-TT-A-TT-GGGC--GT-A----AA-GC-GA-GC-G-CA-G-G-C-G--G--T-TT-G-A-T-AAG-T-C-T---G-A-A--G--TT--A-AA-GG--C-T-GT-G-G-CT-C-AA-C-C-A-T-A-G-T-T---C-G--C-T---T--T--G--GAA-A-C----T--G-T--CA--A-A-C---T-T-G-A-G-T--G-C-AG-GA-G-G-------G-G-A-G--AG-T--GG-A--ATT---C-C-A-T-GT--GTA-G-CGGT-G-A-AA--TGCGT-AG-AT-A-TA---T-GGA-G-G-A-AC-A-CC----GG-T-G--GC-GAA-A-GC-G-------G--C-T-C-T…	TACGTAGGTCCCGAGCGTTGTCCGGATTTATTGGGCGTAAAGCGAGCGCAGGCGGTTTGATAAGTCTGAAGTTAAAGGCTGTGGCTCAACCATAGTTCGCTTTGGAAACTGTCAAACTTGAGTGCAGGAGGGGAGAGTGGAATTCCATGTGTAGCGGTGAAATGCGTAGATATATGGAGGAACACCGGTGGCGAAAGCGGCTCTCTGGTCTGTAACTGACGCTGAGGCTCGAAAGCGTGGGGAGCGAACAGG	Bacteria(100)	Firmicutes(100)	Bacilli(100)	Lactobacillales(100)	Streptococcaceae(100)	Streptococcus(100)	401	7	5	2	3	2	6	0	12	12	4	1	14	1	3	0	3	0	0	0	0	1	0	0	3	3	6	0	0	1	1	0	0	0	0	0	0	0	0	0
M01774_231_000000000-AK8HV_1_1106_17800_14439	M01774_231_000000000-AK8HV_1_1106_17800_14439	TAC-GT-AG-GTC--CCG-A-GC-G--T--T-GTC-CGG-AT-TT-A-TT-GGGC--GT-A----AA-GC-GA-GC-G-CA-G-G-C-G--G--T-TT-G-A-T-AAG-T-C-T---G-A-A--G--TT--A-AA-GG--C-T-GT-G-G-CT-C-AA-C-C-A-T-A-G-T-T---C-G--C-T---T--T--G--GAA-A-C----T--G-T--CA--A-A-C---T-T-G-A-G-T--G-C-AG-AA-G-G-------G-G-A-G--AG-C--GG-A--ATT---C-C-A-T-GT--GTA-G-CGGT-G-A-AA--TGCGT-AG-AT-A-TA---T-GGA-G-G-A-AC-A-CC----GG-T-G--GC-GAA-A-GC-G-------G--C-T-C-T…	TACGTAGGTCCCGAGCGTTGTCCGGATTTATTGGGCGTAAAGCGAGCGCAGGCGGTTTGATAAGTCTGAAGTTAAAGGCTGTGGCTCAACCATAGTTCGCTTTGGAAACTGTCAAACTTGAGTGCAGAAGGGGAGAGCGGAATTCCATGTGTAGCGGTGAAATGCGTAGATATATGGAGGAACACCGGTGGCGAAAGCGGCTCTCTGGTCTGTAACTGACGCTGAGGCTCGAAAGCGTGGGGAGCGAACAGG	Bacteria(100)	Firmicutes(100)	Bacilli(100)	Lactobacillales(100)	Streptococcaceae(100)	Streptococcus(100)	320	7	1	5	0	0	0	1	3	4	3	1	15	4	0	1	5	0	2	0	0	0	0	0	2	4	8	0	0	0	1	0	0	0	0	0	0	0	0	0
M01774_231_000000000-AK8HV_1_1101_20003_12890	M01774_231_000000000-AK8HV_1_1101_20003_12890	TAC-GT-AG-GTC--CCG-A-GC-G--T--T-GTC-CGG-AT-TT-A-TT-GGGC--GT-A----AA-GC-GA-GC-G-CA-G-G-C-G--G--T-TT-G-A-T-AAG-T-C-T---G-A-A--G--TT--A-AA-GG--C-T-GT-G-G-CT-C-AA-C-C-A-T-A-G-T-T---C-G--C-T---T--T--G--GAA-A-C----T--G-T--CA--A-A-C---T-T-G-A-G-T--G-C-AG-AA-G-G-------G-G-A-G--AG-T--GG-A--ATT---C-C-A-T-GT--GTA-G-CGGT-G-A-AA--TGCGT-AG-AT-A-TA---T-GGA-G-G-A-AC-A-CC----GG-C-G--GC-GAA-A-GC-G-------G--C-T-C-T…	TACGTAGGTCCCGAGCGTTGTCCGGATTTATTGGGCGTAAAGCGAGCGCAGGCGGTTTGATAAGTCTGAAGTTAAAGGCTGTGGCTCAACCATAGTTCGCTTTGGAAACTGTCAAACTTGAGTGCAGAAGGGGAGAGTGGAATTCCATGTGTAGCGGTGAAATGCGTAGATATATGGAGGAACACCGGCGGCGAAAGCGGCTCTCTGGTCTGTAACTGACGCTGAGGCTCGAAAGCGTGGGGAGCAAACAGG	Bacteria(100)	Firmicutes(100)	Bacilli(100)	Lactobacillales(100)	Streptococcaceae(99.9)	Streptococcus(99.9)	29	7	4	8	0	0	3	0	0	0	0	0	0	0	0	0	0	0	0	0	0	0	0	0	1	0	0	0	0	0	0	0	0	0	0	0	0	0	0	0
M01774_231_000000000-AK8HV_1_2114_15994_18815	M01774_231_000000000-AK8HV_1_2114_15994_18815	TAC-GT-AG-GTC--CCG-A-GC-G--T--T-GTC-CGG-AT-TT-A-TT-GGGC--GT-A----AA-GC-GA-GC-G-CA-G-G-C-G--G--T-TT-G-A-T-AAG-T-C-T---G-A-A--G--TT--A-AA-GG--C-T-GT-G-G-CT-C-AA-C-C-A-T-A-G-T-T---C-G--C-T---T--T--G--GAA-A-C----T--G-T--CA--A-A-C---T-T-G-A-G-T--G-C-GG-AA-G-G-------G-G-A-G--AG-T--GG-A--ATT---C-C-A-T-GT--GTA-G-CGGT-G-A-AA--TGCGT-AG-AT-A-TA---T-GGA-G-G-A-AC-A-CC----GG-T-G--GC-GAA-A-GC-G-------G--C-T-C-T…	TACGTAGGTCCCGAGCGTTGTCCGGATTTATTGGGCGTAAAGCGAGCGCAGGCGGTTTGATAAGTCTGAAGTTAAAGGCTGTGGCTCAACCATAGTTCGCTTTGGAAACTGTCAAACTTGAGTGCGGAAGGGGAGAGTGGAATTCCATGTGTAGCGGTGAAATGCGTAGATATATGGAGGAACACCGGTGGCGAAAGCGGCTCTCTGGTCTGTAACTGACGCTGAGGCTCGAAAGCGTGGGGAGCGAACAGG	Bacteria(100)	Firmicutes(100)	Bacilli(100)	Lactobacillales(100)	Streptococcaceae(100)	Streptococcus(100)	433	6	1	4	4	0	5	3	4	7	3	2	21	6	2	2	4	0	0	0	0	1	0	0	3	5	5	0	0	0	1	0	0	0	0	0	0	0	0	0
M01774_231_000000000-AK8HV_1_2113_26173_17006	M01774_231_000000000-AK8HV_1_2113_26173_17006	TAC-GT-AG-GTC--CCG-A-GC-G--T--T-GTC-CGG-AT-TT-A-TT-GGGC--AT-A----AA-GC-GA-GC-G-CA-G-G-C-G--G--T-TT-G-A-T-AAG-T-C-T---G-A-A--G--TT--A-AA-GG--C-T-GT-G-G-CT-C-AA-C-C-A-T-A-G-T-T---C-G--C-T---T--T--G--GAA-A-C----T--G-T--CA--A-A-C---T-T-G-A-G-T--G-C-AG-AA-G-G-------G-G-A-G--AG-T--GG-A--ATT---C-C-A-T-GT--GTA-G-CGGT-G-A-AA--TGCGT-AG-AT-A-TA---T-GGA-G-G-A-AC-A-CC----GG-T-G--GC-GAA-A-GC-G-------G--C-T-C-T…	TACGTAGGTCCCGAGCGTTGTCCGGATTTATTGGGCATAAAGCGAGCGCAGGCGGTTTGATAAGTCTGAAGTTAAAGGCTGTGGCTCAACCATAGTTCGCTTTGGAAACTGTCAAACTTGAGTGCAGAAGGGGAGAGTGGAATTCCATGTGTAGCGGTGAAATGCGTAGATATATGGAGGAACACCGGTGGCGAAAGCGGCTCTCTGGTCTGTAACTGACGCTGAGGCTCGAAAGCGTGGGGAGCGAACAGG	Bacteria(100)	Firmicutes(100)	Bacilli(100)	Lactobacillales(100)	Streptococcaceae(100)	Streptococcus(100)	534	6	3	6	5	1	0	1	14	5	2	6	18	5	2	0	3	0	0	0	0	3	0	4	4	3	8	0	0	0	2	0	0	0	0	0	0	0	0	0
M01774_231_000000000-AK8HV_1_2113_12895_10046	M01774_231_000000000-AK8HV_1_2113_12895_10046	TAC-GT-AG-GTG--GCA-A-GC-G--T--T-GTC-CGG-AT-TT-A-TT-GGGC--GT-A----AA-GC-GA-GC-G-CA-G-G-C-G--G--A-AT-G-A-T-AAG-T-C-T---G-A-T--G--TG--A-AA-GC--C-C-AC-G-G-CT-C-AA-C-C-G-T-G-G-A-A-C-T-G--C-A---T--C--G--GAA-A-C----T--G-T--CA--T-T-C---T-T-G-A-G-T--G-C-AG-AA-G-A-------G-G-A-G--AG-T--GG-A--ACT---C-C-A-T-GT--GTA-G-CGGT-G-G-AA--TGCGT-AG-AT-A-TA---T-GGA-A-G-A-AC-A-CC----AG-T-G--GC-GAA-G-GC-G-------G--C-T-C-T…	TACGTAGGTGGCAAGCGTTGTCCGGATTTATTGGGCGTAAAGCGAGCGCAGGCGGAATGATAAGTCTGATGTGAAAGCCCACGGCTCAACCGTGGAACTGCATCGGAAACTGTCATTCTTGAGTGCAGAAGAGGAGAGTGGAACTCCATGTGTAGCGGTGGAATGCGTAGATATATGGAAGAACACCAGTGGCGAAGGCGGCTCTCTGGTCTGCAACTGACGCTGAGGCTCGAAAGCATGGGGAGCGAACAGG	Bacteria(100)	Firmicutes(100)	Bacilli(100)	Lactobacillales(100)	Lactobacillaceae(99.8)	Lactobacillus(99.8)	1450	6	8	9	25	20	14	13	51	19	1	11	0	8	14	0	1	0	0	0	0	16	2	2	0	0	0	1	7	13	3	3	1	6	2	7	0	1	7	9
M01774_231_000000000-AK8HV_1_2111_23191_19771	M01774_231_000000000-AK8HV_1_2111_23191_19771	TAC-GT-AG-GTC--CCG-A-GC-G--T--T-GTC-CGG-AT-TT-A-TT-GGGC--GT-A----AA-GC-GA-GC-G-CA-G-G-C-G--G--T-TT-G-A-T-AAG-T-C-T---G-A-A--G--TT--A-AA-GG--C-T-GT-G-G-CT-C-AA-C-C-A-T-A-G-T-T---C-G--C-T---T--T--G--GAA-A-C----T--G-T--CA--A-A-C---T-T-G-A-G-T--G-C-AG-AA-G-G-------G-G-A-G--AG-T--GG-A--ATT---C-C-A-T-GT--GTA-G-CGGT-G-A-AA--TGCGT-AG-AT-A-TA---T-GGA-G-G-A-AC-A-CC----AG-T-G--GC-GAA-G-GC-G-------G--C-T-C-T…	TACGTAGGTCCCGAGCGTTGTCCGGATTTATTGGGCGTAAAGCGAGCGCAGGCGGTTTGATAAGTCTGAAGTTAAAGGCTGTGGCTCAACCATAGTTCGCTTTGGAAACTGTCAAACTTGAGTGCAGAAGGGGAGAGTGGAATTCCATGTGTAGCGGTGAAATGCGTAGATATATGGAGGAACACCAGTGGCGAAGGCGGCTCTCTGGTCTGCAACTGACGCTGAGGCTCGAAAGCATGGGTAGCGAACAGG	Bacteria(100)	Firmicutes(99.9)	Bacilli(99.8)	Lactobacillales(99.7)	Streptococcaceae(96.5)	Streptococcus(96.5)	186	0	0	0	0	0	0	5	0	0	0	0	0	4	17	0	0	0	0	0	0	9	0	0	0	0	0	0	0	5	0	0	0	0	0	0	0	0	0	0
M01774_231_000000000-AK8HV_1_2108_17378_16496	M01774_231_000000000-AK8HV_1_2108_17378_16496	TAC-GT-AG-GTC--CCG-A-GC-G--T--T-GTC-CGG-AT-TT-A-TT-GGGC--GT-A----AA-GC-GA-GC-G-CA-G-G-C-G--G--A-AT-G-A-T-AAG-T-C-T---G-A-T--G--TG--A-AA-GC--C-C-AC-G-G-CT-C-AA-C-C-G-T-G-G-A-A-C-T-G--C-A---T--C--G--GAA-A-C----T--G-T--CA--T-T-C---T-T-G-A-G-T--G-C-AG-AA-G-A-------G-G-A-G--AG-T--GG-A--ACT---C-C-A-T-GT--GTA-G-CGGT-G-G-AA--TGCGT-AG-AT-A-TA---T-GGA-A-G-A-AC-A-CC----AG-T-G--GC-GAA-G-GC-G-------G--C-T-C-T…	TACGTAGGTCCCGAGCGTTGTCCGGATTTATTGGGCGTAAAGCGAGCGCAGGCGGAATGATAAGTCTGATGTGAAAGCCCACGGCTCAACCGTGGAACTGCATCGGAAACTGTCATTCTTGAGTGCAGAAGAGGAGAGTGGAACTCCATGTGTAGCGGTGGAATGCGTAGATATATGGAAGAACACCAGTGGCGAAGGCGGCTCTCTGGTCTGTAACTGACGCTGAGGCTCGAAAGCGTGGGGAGCGAACAGG	Bacteria(100)	Firmicutes(99.9)	Bacilli(99.9)	Lactobacillales(99.7)	Lactobacillaceae(92.6)	Lactobacillus(91.9)	396	0	0	0	6	0	0	1	0	4	0	0	0	3	0	0	1	0	0	0	0	0	0	0	0	0	0	0	0	4	3	0	0	5	0	3	0	0	0	2
M01774_231_000000000-AK8HV_1_2106_25853_18645	M01774_231_000000000-AK8HV_1_2106_25853_18645	TAC-GT-AG-GTC--CCG-A-GC-G--T--T-GTC-CGG-AT-TT-A-TT-GGGC--GT-A----AA-GC-GA-GC-G-CA-G-G-C-G--G--T-TT-G-A-T-AAG-T-C-T---G-A-A--G--TT--A-AA-GG--C-T-GT-G-G-CT-C-AA-C-C-A-T-A-G-T-T---C-G--C-T---T--T--G--GAA-A-C----T--G-T--CA--A-A-C---T-T-G-A-G-T--G-C-TG-AA-G-G-------G-G-A-G--AG-T--GG-A--ATT---C-C-A-T-GT--GTA-G-CGGT-G-A-AA--TGCGT-AG-AT-A-TA---T-GGA-G-G-A-AC-A-CC----GG-T-G--GC-GAA-A-GC-G-------G--C-T-C-T…	TACGTAGGTCCCGAGCGTTGTCCGGATTTATTGGGCGTAAAGCGAGCGCAGGCGGTTTGATAAGTCTGAAGTTAAAGGCTGTGGCTCAACCATAGTTCGCTTTGGAAACTGTCAAACTTGAGTGCTGAAGGGGAGAGTGGAATTCCATGTGTAGCGGTGAAATGCGTAGATATATGGAGGAACACCGGTGGCGAAAGCGGCTCTCTGGTCTGTAACTGACGCTGAGGCTCGAAAGCGTGGGGAGCGAACAGG	Bacteria(100)	Firmicutes(100)	Bacilli(100)	Lactobacillales(100)	Streptococcaceae(100)	Streptococcus(100)	245	6	0	3	1	0	2	2	2	1	0	1	12	0	3	0	0	0	0	0	2	0	0	0	3	6	4	0	1	4	0	0	0	0	0	0	1	0	0	0
M01774_231_000000000-AK8HV_1_2104_24061_22210	M01774_231_000000000-AK8HV_1_2104_24061_22210	TAC-GT-AG-GTG--GCA-A-GC-G--T--T-GTC-CGG-AT-TT-A-TT-GGGC--GT-A----AA-GC-GA-GC-G-CA-G-G-C-G--G--A-AT-G-A-T-AAG-T-C-T---G-A-T--G--TG--A-AA-GC--C-C-AC-G-G-CT-C-AA-C-C-G-T-G-G-A-A-C-T-G--C-A---T--C--G--GAA-A-C----T--G-T--CA--T-T-C---T-T-G-A-G-T--G-C-AG-AA-G-A-------G-G-A-G--AG-T--GG-A--ACT---C-C-A-T-GT--GTA-G-CGGT-G-G-AA--TGCGT-AG-AT-A-TA---T-GGA-A-G-A-AC-A-CC----AG-T-G--GC-GAA-G-GC-G-------G--C-T-C-T…	TACGTAGGTGGCAAGCGTTGTCCGGATTTATTGGGCGTAAAGCGAGCGCAGGCGGAATGATAAGTCTGATGTGAAAGCCCACGGCTCAACCGTGGAACTGCATCGGAAACTGTCATTCTTGAGTGCAGAAGAGGAGAGTGGAACTCCATGTGTAGCGGTGGAATGCGTAGATATATGGAAGAACACCAGTGGCGAAGGCGGCTCTCTGGTCTGCAACTGACGCTGAGGCGCGAAAGCATGGGTAGCGAACAGG	Bacteria(100)	Firmicutes(100)	Bacilli(100)	Lactobacillales(99.3)	Lactobacillaceae(98.9)	Lactobacillus(98.9)	1649	6	10	17	37	44	12	20	64	19	5	15	0	5	23	1	0	1	0	0	0	22	3	1	1	0	2	1	9	8	7	9	0	6	1	0	1	1	11	14
M01774_231_000000000-AK8HV_1_2103_12447_19253	M01774_231_000000000-AK8HV_1_2103_12447_19253	TAC-GT-AG-GTC--CCG-A-GC-G--T--T-GTC-CGG-AT-TT-A-TT-GGGC--GT------AA-GC-GA-GC-G-CA-G-G-C-G--G--T-TT-G-A-T-AAG-T-C-T---G-A-A--G--TT--A-AA-GG--C-T-GT-G-G-CT-C-AA-C-C-A-T-A-G-T-T---C-G--C-T---T--T--G--GAA-A-C----T--G-T--CA--A-A-C---T-T-G-A-G-T--G-C-AG-AA-G-G-------G-G-A-G--AG-T--GG-A--ATT---C-C-A-T-GT--GTA-G-CGGT-G-A-AA--TGCGT-AG-AT-A-TA---T-GGA-G-G-A-AC-A-CC----GG-T-G--GC-GAA-A-GC-G-------G--C-T-C-T…	TACGTAGGTCCCGAGCGTTGTCCGGATTTATTGGGCGTAAGCGAGCGCAGGCGGTTTGATAAGTCTGAAGTTAAAGGCTGTGGCTCAACCATAGTTCGCTTTGGAAACTGTCAAACTTGAGTGCAGAAGGGGAGAGTGGAATTCCATGTGTAGCGGTGAAATGCGTAGATATATGGAGGAACACCGGTGGCGAAAGCGGCTCTCTGGTCTGTAACTGACGCTGAGGCTCGAAAGCGTGGGGAGCGAACAGG	Bacteria(100)	Firmicutes(100)	Bacilli(100)	Lactobacillales(100)	Streptococcaceae(100)	Streptococcus(100)	291	6	1	1	1	4	4	0	7	4	1	2	13	0	3	0	2	1	0	0	0	0	0	0	2	5	7	0	0	5	0	0	0	0	0	0	0	0	0	0
M01774_231_000000000-AK8HV_1_2102_21294_3456	M01774_231_000000000-AK8HV_1_2102_21294_3456	TAC-GT-AG-GTC--CCG-A-GC-G--T--T-GTC-CGG-AT-TT-A-TT-GGGC--GT-A----AA-GC-GA-GC-G-CA-G-G-C-G--G--T-TT-G-A-T-AAG-T-C-T---G-A-A--G--TT--A-AA-GG--C-T-GT-G-G-CT-C-AA-C-C-A-T-A-G-T-T---C-G--C-T---T--T--G--GAA-A-C----T--G-T--CA--A-A-C---T-T-G-A-G-T--G-C-AG-AA-G-G-------G-G-A-G--AG-T--GG-A--ATT---C-C-A-T-GT--GTA-G-CGGT-G-A-AA--TGCGT-AG-AT-A-TA---T-GGA-G-G-A-AC-A-CC----GG-T-G--GC-GAA-A-GC-G-------G--C-A-C-T…	TACGTAGGTCCCGAGCGTTGTCCGGATTTATTGGGCGTAAAGCGAGCGCAGGCGGTTTGATAAGTCTGAAGTTAAAGGCTGTGGCTCAACCATAGTTCGCTTTGGAAACTGTCAAACTTGAGTGCAGAAGGGGAGAGTGGAATTCCATGTGTAGCGGTGAAATGCGTAGATATATGGAGGAACACCGGTGGCGAAAGCGGCACTCTGGTCTGTAACTGACGCTGAGGCTCGAAAGCGTGGGGAGCGAACAGG	Bacteria(100)	Firmicutes(100)	Bacilli(100)	Lactobacillales(100)	Streptococcaceae(100)	Streptococcus(100)	659	6	5	3	9	3	4	3	15	16	8	9	30	5	2	0	4	0	0	0	0	3	0	1	4	12	8	0	0	1	0	0	0	0	0	0	0	0	0	0
M01774_231_000000000-AK8HV_1_1114_15036_2662	M01774_231_000000000-AK8HV_1_1114_15036_2662	TAC-GT-AG-GTC--CCG-A-GC-G--T--T-GTC-CGG-AT-TT-A-TT-GGGC--GT-A----AA-GC-GA-GC-G-CA-G-G-C-G--G--T-TT-G-A-T-AAG-T-C-T---G-A-A--G--TT--A-AA-GG--C-T-GT-G-G-CT-C-AA-C-C-A-T-A-G-T-T---C-G--C-T---T--T--G--GAA-A-C----T--G-T--CA--A-A-C---T-T-G-A-G-T--G-C-AG-AA-G-G-------G-G-A-G--AG-T--GG-A--ATT---C-C-A-T-GT--GTA-G-CGGT-G-A-AA--TGCGT-AG-AT-A-TA---T-GGA-G-G-A-AC-A-CC----GG-C-G--GC-GAA-A-GC-G-------G--C-T-C-T…	TACGTAGGTCCCGAGCGTTGTCCGGATTTATTGGGCGTAAAGCGAGCGCAGGCGGTTTGATAAGTCTGAAGTTAAAGGCTGTGGCTCAACCATAGTTCGCTTTGGAAACTGTCAAACTTGAGTGCAGAAGGGGAGAGTGGAATTCCATGTGTAGCGGTGAAATGCGTAGATATATGGAGGAACACCGGCGGCGAAAGCGGCTCTCTGGTCTGTAACTGACGCTGAGGCGCGAAAGCGTGGGGAGCGAACAGG	Bacteria(100)	Firmicutes(100)	Bacilli(100)	Lactobacillales(100)	Streptococcaceae(100)	Streptococcus(100)	29	6	6	1	2	0	2	0	0	0	0	0	0	0	0	0	0	0	0	0	0	0	0	0	0	0	0	0	0	0	0	0	0	0	0	0	0	0	0	0
M01774_231_000000000-AK8HV_1_1111_3812_11030	M01774_231_000000000-AK8HV_1_1111_3812_11030	TAC-GT-AG-GTC--CCG-A-GC-G--T--T-GTC-CGG-AT-TT-A-TT-GGGC--GT-A----AA-GC-GA-GC-G-CA-G-G-C-G--G--T-TT-G-A-T-AAG-T-C-T---G-A-A--G--TT--A-AA-GG--C-T-GT-G-G-CT-C-AA-C-C-A-T-A-G-T-T---C-G--C-T---T--T--G--GAA-A-C----T--G-T--CA--A-A-C---T-T-G-A-G-T--G-C-AG-AA-G-G-------G-G-A-G--AG-T--GG-A--ATT---C-C-A-G-GT--GTA-G-CGGT-G-A-AA--TGCGT-AG-AT-A-TA---T-GGA-G-G-A-AC-A-CC----GG-T-G--GC-GAA-A-GC-G-------G--C-T-C-T…	TACGTAGGTCCCGAGCGTTGTCCGGATTTATTGGGCGTAAAGCGAGCGCAGGCGGTTTGATAAGTCTGAAGTTAAAGGCTGTGGCTCAACCATAGTTCGCTTTGGAAACTGTCAAACTTGAGTGCAGAAGGGGAGAGTGGAATTCCAGGTGTAGCGGTGAAATGCGTAGATATATGGAGGAACACCGGTGGCGAAAGCGGCTCTCTGGTCTGTAACTGACGCTGAGGCTCGAAAGCGTGGGGAGCGAACAGG	Bacteria(100)	Firmicutes(100)	Bacilli(100)	Lactobacillales(100)	Streptococcaceae(100)	Streptococcus(100)	570	6	3	4	6	3	1	2	12	11	4	4	28	3	1	0	3	2	0	0	0	3	0	3	4	9	1	0	0	0	0	0	0	0	0	0	0	0	0	0
M01774_231_000000000-AK8HV_1_1107_20106_9738	M01774_231_000000000-AK8HV_1_1107_20106_9738	TAC-GT-AG-GTC--CCG-A-GC-G--T--T-GTC-CGG-AT-TT-A-TT-GGGC--GT-A----AA-GC-GA-GC-G-CA-G-G-C-G--G--T-TT-G-A-T-AAG-T-C-T---G-A-A--G--TT--A-AA-GG--C-T-GT-G-G-CT-C-AA-C-C-A-T-A-G-T-T---C-G--C-T---T--T--T--GAA-A-C----T--G-T--CA--A-A-C---T-T-G-A-G-T--G-C-AG-AA-G-G-------G-G-A-G--AG-T--GG-A--ATT---C-C-A-T-GT--GTA-G-CGGT-G-A-AA--TGCGT-AG-AT-A-TA---T-GGA-G-G-A-AC-A-CC----GG-T-G--GC-GAA-A-GC-G-------G--C-T-C-T…	TACGTAGGTCCCGAGCGTTGTCCGGATTTATTGGGCGTAAAGCGAGCGCAGGCGGTTTGATAAGTCTGAAGTTAAAGGCTGTGGCTCAACCATAGTTCGCTTTTGAAACTGTCAAACTTGAGTGCAGAAGGGGAGAGTGGAATTCCATGTGTAGCGGTGAAATGCGTAGATATATGGAGGAACACCGGTGGCGAAAGCGGCTCTCTGGTCTGTAACTGACGCTGAGGCTCGAAAGCGTGGGGAGCGAACAGG	Bacteria(100)	Firmicutes(100)	Bacilli(100)	Lactobacillales(100)	Streptococcaceae(100)	Streptococcus(100)	485	6	7	7	10	1	2	2	8	3	0	8	14	6	1	0	3	0	0	0	0	0	0	1	5	6	3	0	0	0	1	0	0	0	0	0	0	0	0	0
M01774_231_000000000-AK8HV_1_1107_16951_9520	M01774_231_000000000-AK8HV_1_1107_16951_9520	TAC-GT-AG-GTC--CCG-A-GC-G--T--T-GTC-CGG-AT-TT-A-TT-GGGC--GT-A----AA-GC-GA-GC-G-CA-G-G-C-G--G--T-TT-G-A-T-AAG-T-C-T---G-A-A--G--TT--A-AA-GG--C-T-GA-G-G-CT-C-AA-C-C-A-T-A-G-T-T---C-G--C-T---T--T--G--GAA-A-C----T--G-T--CA--A-A-C---T-T-G-A-G-T--G-C-AG-AA-G-G-------G-G-A-G--AG-T--GG-A--ATT---C-C-A-T-GT--GTA-G-CGGT-G-A-AA--TGCGT-AG-AT-A-TA---T-GGA-G-G-A-AC-A-CC----GG-T-G--GC-GAA-A-GC-G-------G--C-T-C-T…	TACGTAGGTCCCGAGCGTTGTCCGGATTTATTGGGCGTAAAGCGAGCGCAGGCGGTTTGATAAGTCTGAAGTTAAAGGCTGAGGCTCAACCATAGTTCGCTTTGGAAACTGTCAAACTTGAGTGCAGAAGGGGAGAGTGGAATTCCATGTGTAGCGGTGAAATGCGTAGATATATGGAGGAACACCGGTGGCGAAAGCGGCTCTCTGGTCTGTAACTGACGCTGAGGCTCGAAAGCGTGGGGAGCGAACAGG	Bacteria(100)	Firmicutes(100)	Bacilli(100)	Lactobacillales(100)	Streptococcaceae(100)	Streptococcus(100)	227	6	3	1	2	1	0	0	3	4	3	1	7	1	0	0	1	0	0	0	0	1	0	1	2	7	1	0	0	0	1	0	0	0	0	0	0	0	0	0
M01774_231_000000000-AK8HV_1_1106_21898_16302	M01774_231_000000000-AK8HV_1_1106_21898_16302	TAC-GT-AG-GTC--CCG-A-GC-G--T--T-GCC-CGG-AT-TT-A-TT-GGGC--GT-A----AA-GC-GA-GC-G-CA-G-G-C-G--G--T-TT-G-A-T-AAG-T-C-T---G-A-A--G--TT--A-AA-GG--C-T-GT-G-G-CT-C-AA-C-C-A-T-A-G-T-T---C-G--C-T---T--T--G--GAA-A-C----T--G-T--CA--A-A-C---T-T-G-A-G-T--G-C-AG-AA-G-G-------G-G-A-G--AG-T--GG-A--ATT---C-C-A-T-GT--GTA-G-CGGT-G-A-AA--TGCGT-AG-AT-A-TA---T-GGA-G-G-A-AC-A-CC----GG-T-G--GC-GAA-A-GC-G-------G--C-T-C-T…	TACGTAGGTCCCGAGCGTTGCCCGGATTTATTGGGCGTAAAGCGAGCGCAGGCGGTTTGATAAGTCTGAAGTTAAAGGCTGTGGCTCAACCATAGTTCGCTTTGGAAACTGTCAAACTTGAGTGCAGAAGGGGAGAGTGGAATTCCATGTGTAGCGGTGAAATGCGTAGATATATGGAGGAACACCGGTGGCGAAAGCGGCTCTCTGGTCTGTAACTGACGCTGAGGCTCGAAAGCGTGGGGAGCGAACAGG	Bacteria(100)	Firmicutes(100)	Bacilli(100)	Lactobacillales(100)	Streptococcaceae(100)	Streptococcus(100)	322	6	1	6	6	0	2	0	3	4	4	3	6	4	0	0	0	0	0	0	0	0	0	1	4	3	8	0	0	0	0	0	0	0	0	0	0	0	0	0
M01774_231_000000000-AK8HV_1_2113_14318_12021	M01774_231_000000000-AK8HV_1_2113_14318_12021	TAC-GT-AG-GTC--CCG-A-GC-G--T--T-GTC-CGG-AT-TT-A-TT-GGGC--GT-A----AA-GC-GA-GC-G-CA-G-G-C-G--G--T-TT-G-A-T-AAG-T-C-T---G-A-A--G--TT--A-AA-GG--C-T-GT-G-G-CT-C-AA-C-C-A-T-A-G-T-T---C-G--C-T---T--T--G--GAA-A-C----T--G-T--CA--A-A-C---T-T-G-A-G-T--G-C-AG-AA-G-G-------G-G-A-G--AG-T--GG-A--ATT---C-C-A-T-GT--GTA-G-CGGG-G-A-AA--TGCGT-AG-AT-A-TA---T-GGA-G-G-A-AC-A-CC----GG-T-G--GC-GAA-A-GC-G-------G--C-T-C-T…	TACGTAGGTCCCGAGCGTTGTCCGGATTTATTGGGCGTAAAGCGAGCGCAGGCGGTTTGATAAGTCTGAAGTTAAAGGCTGTGGCTCAACCATAGTTCGCTTTGGAAACTGTCAAACTTGAGTGCAGAAGGGGAGAGTGGAATTCCATGTGTAGCGGGGAAATGCGTAGATATATGGAGGAACACCGGTGGCGAAAGCGGCTCTCTGGTCTGTAACTGACGCTGAGGCTCGAAAGCGTGGGGAGCGAACAGG	Bacteria(100)	Firmicutes(100)	Bacilli(100)	Lactobacillales(100)	Streptococcaceae(100)	Streptococcus(100)	1220	5	16	11	26	2	14	9	23	39	5	17	74	9	1	2	9	1	0	0	0	2	0	5	9	11	14	0	0	0	4	0	0	0	0	0	0	0	0	0
M01774_231_000000000-AK8HV_1_2112_26526_17227	M01774_231_000000000-AK8HV_1_2112_26526_17227	TAC-GT-AG-GTC--CCG-A-GC-G--T--T-GTC-CGG-AT-TT-A-TT-GGGC--GT-A----AA-GC-GA-GC-G-CA-G-G-C-G--G--T-TT-G-A-T-AAG-T-C-T---G-A-T--G--TT--A-AA-GG--C-T-GT-G-G-CT-C-AA-C-C-A-T-A-G-T-T---C-G--C-T---T--T--G--GAA-A-C----T--G-T--CA--A-A-C---T-T-G-A-G-T--G-C-AG-AA-G-G-------G-G-A-G--AG-T--GG-A--ATT---C-C-A-T-GT--GTA-G-CGGT-G-A-AA--TGCGT-AG-AT-A-TA---T-GGA-G-G-A-AC-A-CC----GG-C-G--GC-GAA-A-GC-G-------G--C-T-C-T…	TACGTAGGTCCCGAGCGTTGTCCGGATTTATTGGGCGTAAAGCGAGCGCAGGCGGTTTGATAAGTCTGATGTTAAAGGCTGTGGCTCAACCATAGTTCGCTTTGGAAACTGTCAAACTTGAGTGCAGAAGGGGAGAGTGGAATTCCATGTGTAGCGGTGAAATGCGTAGATATATGGAGGAACACCGGCGGCGAAAGCGGCTCTCTGGTCTGTAACTGACGCTGAGGCTCGAAAGCGTGGGGAGCGAACAGG	Bacteria(100)	Firmicutes(100)	Bacilli(100)	Lactobacillales(100)	Streptococcaceae(99.8)	Streptococcus(99.7)	18	5	4	3	0	0	0	0	0	0	0	0	0	0	0	0	0	0	0	0	0	0	0	0	0	0	0	0	0	0	0	0	0	0	0	0	0	0	0	0
M01774_231_000000000-AK8HV_1_2111_14895_7029	M01774_231_000000000-AK8HV_1_2111_14895_7029	TAC-GT-AG-GTC--CCG-A-GC-G--T--T-GTC-CGG-AT-TT-A-TT-TGGC--GT-A----AA-GC-GA-GC-G-CA-G-G-C-G--G--T-TT-G-A-T-AAG-T-C-T---G-A-A--G--TT--A-AA-GG--C-T-GT-G-G-CT-C-AA-C-C-A-T-A-G-T-T---C-G--C-T---T--T--G--GAA-A-C----T--G-T--CA--A-A-C---T-T-G-A-G-T--G-C-AG-AA-G-G-------G-G-A-G--AG-T--GG-A--ATT---C-C-A-T-GT--GTA-G-CGGT-G-A-AA--TGCGT-AG-AT-A-TA---T-GGA-G-G-A-AC-A-CC----GG-T-G--GC-GAA-A-GC-G-------G--C-T-C-T…	TACGTAGGTCCCGAGCGTTGTCCGGATTTATTTGGCGTAAAGCGAGCGCAGGCGGTTTGATAAGTCTGAAGTTAAAGGCTGTGGCTCAACCATAGTTCGCTTTGGAAACTGTCAAACTTGAGTGCAGAAGGGGAGAGTGGAATTCCATGTGTAGCGGTGAAATGCGTAGATATATGGAGGAACACCGGTGGCGAAAGCGGCTCTCTGGTCTGTAACTGACGCTGAGGCTCGAAAGCGTGGGGAGCGAACAGG	Bacteria(100)	Firmicutes(100)	Bacilli(100)	Lactobacillales(100)	Streptococcaceae(100)	Streptococcus(100)	395	5	2	3	4	0	0	0	4	1	1	0	13	1	1	0	3	0	0	0	0	1	0	1	3	1	4	0	0	0	0	0	0	0	0	0	0	0	0	0
M01774_231_000000000-AK8HV_1_2110_16621_19075	M01774_231_000000000-AK8HV_1_2110_16621_19075	TAC-GT-AG-GTC--CCG-A-GC-G--T--T-GTC-CGG-AT-TT-A-TT-GGGC--GT-A----AA-GC-GA-GC-G-CA-G-G-C-G--G--T-TT-G-A-T-AAG-T-C-T---G-A-A--G--TT--A-AA-GG--C-T-GT-G-G-CT-C-AA-C-C-A-T-A-G-T-T---C-G--C-T---T--T--G--GAA-A-C----T--G-T--CA--A-A-C---T-T-G-A-G-T--G-C-AG-AA-G-G-------G-G-A-G--AG-T--GG-A--ATT---C-C-A-T-GT--GTG-G-CGGT-G-A-AA--TGCGT-AG-AT-A-TA---T-GGA-G-G-A-AC-A-CC----GG-T-G--GC-GAA-A-GC-G-------G--C-T-C-T…	TACGTAGGTCCCGAGCGTTGTCCGGATTTATTGGGCGTAAAGCGAGCGCAGGCGGTTTGATAAGTCTGAAGTTAAAGGCTGTGGCTCAACCATAGTTCGCTTTGGAAACTGTCAAACTTGAGTGCAGAAGGGGAGAGTGGAATTCCATGTGTGGCGGTGAAATGCGTAGATATATGGAGGAACACCGGTGGCGAAAGCGGCTCTCTGGTCTGTAACTGACGCTGAGGCTCGAAAGCGTGGGGAGCGAACAGG	Bacteria(100)	Firmicutes(100)	Bacilli(100)	Lactobacillales(100)	Streptococcaceae(100)	Streptococcus(100)	198	5	0	7	3	0	0	0	4	1	3	3	11	4	1	0	0	0	0	0	0	0	0	0	4	3	0	0	0	1	0	0	0	0	0	0	0	0	0	0
M01774_231_000000000-AK8HV_1_2108_23838_12594	M01774_231_000000000-AK8HV_1_2108_23838_12594	TAC-GT-AG-GTC--CCG-A-GC-G--T--T-GTC-CGG-AT-TT-A-TT-GGGC--GT-A----AA-GC-GA-GC-G-CA-G-G-C-G--G--T-TT-G-A-T-AAG-T-C-T---G-A-A--G--TT--A-AA-GG--C-T-GT-G-G-CT-C-AA-C-C-A-T-A-G-T-T---C-G--C-T---T--T--G--GAA-A-C----T--G-T--CA--A-A-C---T-T-G-A-G-T--G-C-AG-AA-G-G-------G-G-A-G--AG-T--GG-A--ATT---C-C-A-T-GT--GTA-G-CGGT-G-A-AA--TGCGT-AG-AT-A-TA---T-GGA-G-G-A-AC-A-CC----GG-T-G--GC-GAA-A-GC-G-------G--C-T-C-T…	TACGTAGGTCCCGAGCGTTGTCCGGATTTATTGGGCGTAAAGCGAGCGCAGGCGGTTTGATAAGTCTGAAGTTAAAGGCTGTGGCTCAACCATAGTTCGCTTTGGAAACTGTCAAACTTGAGTGCAGAAGGGGAGAGTGGAATTCCATGTGTAGCGGTGAAATGCGTAGATATATGGAGGAACACCGGTGGCGAAAGCGGCTCTCTGGTCTGTAACTGACGCCGAGGCTCGAAAGCGTGGGGAGCGAACAGG	Bacteria(100)	Firmicutes(100)	Bacilli(100)	Lactobacillales(100)	Streptococcaceae(100)	Streptococcus(100)	654	5	1	9	9	3	3	2	14	12	2	4	28	8	1	2	3	0	0	0	0	0	0	2	9	12	17	0	0	2	2	0	0	0	0	0	1	0	0	0
M01774_231_000000000-AK8HV_1_2108_12500_23921	M01774_231_000000000-AK8HV_1_2108_12500_23921	TAC-GT-AG-GTC--CCG-A-GC-G--T--T-GTC-CGG-AT-TT-A-TT-GGGC--GT-A----AA-GC-GA-GC-G-CA-G-G-C-G--G--T-TT-G-A-T-AAG-T-C-T---G-A-A--G--TT--A-AA-GG--C-T-GT-G-G-CT-C-AA-C-C-A-T-A-G-T-T---C-G--C-T---T--T--G--GAA-A-C----T--G-T--CA--A-A-C---T-T-G-A-G-T--G-C-AG-AA-G-G-------G-G-A-G--AG-T--GG-A--ATT---C-C-A-T-GT--GTA-G-CGGT-G-A-AA--TGCGT-AG-AT-A-TA---T-GGA-A-G-A-AC-A-CC----GG-T-G--GC-GAA-A-GC-G-------G--C-T-C-T…	TACGTAGGTCCCGAGCGTTGTCCGGATTTATTGGGCGTAAAGCGAGCGCAGGCGGTTTGATAAGTCTGAAGTTAAAGGCTGTGGCTCAACCATAGTTCGCTTTGGAAACTGTCAAACTTGAGTGCAGAAGGGGAGAGTGGAATTCCATGTGTAGCGGTGAAATGCGTAGATATATGGAAGAACACCGGTGGCGAAAGCGGCTCTCTGGTCTGTAACTGACGCTGAGGCTCGAAAGCGTGGGGAGCGAACAGG	Bacteria(100)	Firmicutes(100)	Bacilli(100)	Lactobacillales(100)	Streptococcaceae(100)	Streptococcus(100)	649	5	3	4	7	1	2	0	9	8	9	3	24	2	4	1	4	0	0	0	0	1	0	0	5	6	2	0	0	1	2	0	0	0	0	0	0	0	0	0
M01774_231_000000000-AK8HV_1_2104_10977_10733	M01774_231_000000000-AK8HV_1_2104_10977_10733	TAC-GT-AG-GTC--CCG-A-GC-G--T--T-GTC-CGG-AT-TT-A-TT-GGGC--GT-A----AA-GC-GA-GC-G-CA-G-G-C-G--G--T-TT-G-A-T-AAG-T-C-T---G-A-A--G--TT--A-AA-GG--C-T-GT-G-G-CT-C-AA-C-C-A-T-A-G-T-T---C-G--C-T---T--T--G--GAA-A-C----T--G-T--CA--A-A-C---T-T-G-A-G-T--G-C-AG-AA-G-G-------G-G-A-G--AG-T--GG-A--ATT---C-C-A-T-GT--GTA-G-CGGT-G-A-AA--TGCGT-AG-AT-A-TA---T-GGA-G-G-A-AC-A-CA----GG-T-G--GC-GAA-A-GC-G-------G--C-T-C-T…	TACGTAGGTCCCGAGCGTTGTCCGGATTTATTGGGCGTAAAGCGAGCGCAGGCGGTTTGATAAGTCTGAAGTTAAAGGCTGTGGCTCAACCATAGTTCGCTTTGGAAACTGTCAAACTTGAGTGCAGAAGGGGAGAGTGGAATTCCATGTGTAGCGGTGAAATGCGTAGATATATGGAGGAACACAGGTGGCGAAAGCGGCTCTCTGGTCTGTAACTGACGCTGAGGCTCGAAAGCGTGGGGAGCGAACAGG	Bacteria(100)	Firmicutes(100)	Bacilli(100)	Lactobacillales(100)	Streptococcaceae(100)	Streptococcus(100)	342	5	3	0	3	0	2	0	9	10	1	1	9	0	0	0	1	0	0	0	0	1	0	0	0	0	5	0	0	1	0	0	0	0	0	0	0	0	0	0
M01774_231_000000000-AK8HV_1_2103_19678_19539	M01774_231_000000000-AK8HV_1_2103_19678_19539	TAC-GT-AG-GTC--CCG-A-GC-G--T--T-GTC-CGG-AT-TT-A-TT-GGGC--GT-A----AA-GC-GA-GC-G-CA-G-G-C-G--G--T-TT-G-A-T-AAG-T-C-T---G-A-A--G--TT--A-AA-GG--C-T-GT-G-G-CT-C-AA-C-C-A-T-A-G-T-T---C-G--C-T---T--T--G--GAA-A-C----T--G-T--CA--A-A-C---T-T-G-A-G-T--G-C-AG-AA-G-G-------G-G-A-G--AG-T--GG-A--ATT---C-C-A-T-GT--GTA-G-CGGT-G-A-AA--TGCGT-AG-AT-A-TA---T-GGA-G-G-A-AC-A-CC----GG-T-G--GC-GAA-A-GC-G-------G--C-T-C-T…	TACGTAGGTCCCGAGCGTTGTCCGGATTTATTGGGCGTAAAGCGAGCGCAGGCGGTTTGATAAGTCTGAAGTTAAAGGCTGTGGCTCAACCATAGTTCGCTTTGGAAACTGTCAAACTTGAGTGCAGAAGGGGAGAGTGGAATTCCATGTGTAGCGGTGAAATGCGTAGATATATGGAGGAACACCGGTGGCGAAAGCGGCTCTCTGGTCTGTAACGGACGCTGAGGCTCGAAAGCGTGGGGAGCGAACAGG	Bacteria(100)	Firmicutes(100)	Bacilli(100)	Lactobacillales(100)	Streptococcaceae(100)	Streptococcus(100)	798	5	9	10	17	2	6	3	16	17	9	9	25	4	1	0	2	1	0	0	0	6	0	2	8	3	17	0	0	3	0	0	0	2	0	0	0	0	0	0
M01774_231_000000000-AK8HV_1_2102_8418_7312	M01774_231_000000000-AK8HV_1_2102_8418_7312	TAC-GT-AG-GTC--CCG-A-GC-G--T--T-GTC-CGG-AT-TT-A-TT-GGGC--GT-A----AA-GC-GA-GC-G-CA-G-G-C-G--G--T-TT-G-A-T-AAG-T-C-T---G-A-A--G--TT--A-AA-GG--C-T-GT-G-G-CT-C-AA-C-C-A-T-A-G-T-T---T-G--C-T---T--T--G--GAA-A-C----T--G-T--CA--A-A-C---T-T-G-A-G-T--G-C-AG-AA-G-G-------G-G-A-G--AG-T--GG-A--ATT---C-C-A-T-GT--GTA-G-CGGT-G-A-AA--TGCGT-AG-AT-A-TA---T-GGA-G-G-A-AC-A-CC----GG-T-G--GC-GAA-A-GC-G-------G--C-T-C-T…	TACGTAGGTCCCGAGCGTTGTCCGGATTTATTGGGCGTAAAGCGAGCGCAGGCGGTTTGATAAGTCTGAAGTTAAAGGCTGTGGCTCAACCATAGTTTGCTTTGGAAACTGTCAAACTTGAGTGCAGAAGGGGAGAGTGGAATTCCATGTGTAGCGGTGAAATGCGTAGATATATGGAGGAACACCGGTGGCGAAAGCGGCTCTCTGGTCTGTAACTGACGCTGAGGCTCGAAAGCGTGGGGAGCGAACAGG	Bacteria(100)	Firmicutes(100)	Bacilli(100)	Lactobacillales(100)	Streptococcaceae(100)	Streptococcus(100)	792	5	2	3	5	1	5	0	11	12	6	9	33	17	4	2	2	0	0	0	0	6	0	2	6	8	7	0	0	3	5	1	0	0	0	0	0	0	0	1
M01774_231_000000000-AK8HV_1_2102_19375_14665	M01774_231_000000000-AK8HV_1_2102_19375_14665	TAC-GT-AG-GTC--CCG-A-GC-G--T--T-GTC-CGG-AT-TT-A-TT-GGGC--GT-A----AA-GC-GA-GC-G-CA-G-G-C-G--G--T-TT-G-A-T-AAG-T-C-T---G-A-A--G--TT--A-AA-GG--C-T-GT-G-G-CT-C-AA-C-C-A-T-A-G-T-T---C-G--C-T---T--T--G--GAA-A-C----T--G-T--CA--A-A-C---T-T-G-A-G-T--G-C-AG-AA-G-G-------G-G-A-G--AG-T--GG-A--ATT---C-C-A-T-GT--GTA-G-CGGT-G-A-AA--TGCGT-AG-AT-A-TA---T-GGA-G-G-A-AC-A-CC----GG-T-G--GC-GAA-A-GC-G-------G--C-T-C-T…	TACGTAGGTCCCGAGCGTTGTCCGGATTTATTGGGCGTAAAGCGAGCGCAGGCGGTTTGATAAGTCTGAAGTTAAAGGCTGTGGCTCAACCATAGTTCGCTTTGGAAACTGTCAAACTTGAGTGCAGAAGGGGAGAGTGGAATTCCATGTGTAGCGGTGAAATGCGTAGATATATGGAGGAACACCGGTGGCGAAAGCGGCTCTCTGGTCTGCAACTGACGCTGAGGCTCGAAAGCGTGGGGAGCGAACAGG	Bacteria(100)	Firmicutes(100)	Bacilli(100)	Lactobacillales(100)	Streptococcaceae(100)	Streptococcus(100)	890	5	4	6	9	0	4	1	13	7	2	7	16	6	6	0	4	0	0	0	0	4	0	5	4	2	5	0	0	2	4	0	0	0	0	0	0	0	0	0
M01774_231_000000000-AK8HV_1_2102_15901_5035	M01774_231_000000000-AK8HV_1_2102_15901_5035	TAC-GT-AG-GTC--CCG-A-GC-G--T--T-GTC-CGG-AT-TT-A-TT-GGGC--GT-A----AA-GC-GA-GC-G-CA-G-G-C-G--G--T-TT-G-A-T-AAG-T-C-T---G-A-A--G--TT--A-AA-GG--C-T-GT-G-G-CT-C-AA-C-C-A-T-A-G-T-T---C-G--C-A---T--T--G--GAA-A-C----T--G-T--CA--A-A-C---T-T-G-A-G-T--G-C-AG-AA-G-G-------G-G-A-G--AG-T--GG-A--ATT---C-C-A-T-GT--GTA-G-CGGT-G-A-AA--TGCGT-AG-AT-A-TA---T-GGA-G-G-A-AC-A-CC----GG-T-G--GC-GAA-A-GC-G-------G--C-T-C-T…	TACGTAGGTCCCGAGCGTTGTCCGGATTTATTGGGCGTAAAGCGAGCGCAGGCGGTTTGATAAGTCTGAAGTTAAAGGCTGTGGCTCAACCATAGTTCGCATTGGAAACTGTCAAACTTGAGTGCAGAAGGGGAGAGTGGAATTCCATGTGTAGCGGTGAAATGCGTAGATATATGGAGGAACACCGGTGGCGAAAGCGGCTCTCTGGTCTGTAACTGACGCTGAGGCTCGAAAGCGTGGGGAGCGAACAGG	Bacteria(100)	Firmicutes(100)	Bacilli(100)	Lactobacillales(100)	Streptococcaceae(100)	Streptococcus(100)	654	5	4	4	5	1	5	0	4	5	3	4	22	7	4	0	2	1	0	0	0	0	0	5	5	9	7	0	0	2	2	0	2	0	0	0	0	0	0	0
M01774_231_000000000-AK8HV_1_2101_15716_20711	M01774_231_000000000-AK8HV_1_2101_15716_20711	TAC-GT-AG-GTC--CCG-A-GC-G--T--T-ATC-CGG-AT-TT-A-TT-GGGC--GT-A----AA-GC-GA-GC-G-CA-G-G-C-G--G--T-TT-G-A-T-AAG-T-C-T---G-A-A--G--TT--A-AA-GG--C-T-GT-G-G-CT-C-AA-C-C-A-T-A-G-T-T---C-G--C-T---T--T--G--GAA-A-C----T--G-T--CA--A-A-C---T-T-G-A-G-T--G-C-AG-AA-G-G-------G-G-A-G--AG-T--GG-A--ATT---C-C-A-T-GT--GTA-G-CGGT-G-A-AA--TGCGT-AG-AT-A-TA---T-GGA-G-G-A-AC-A-CC----GG-T-G--GC-GAA-A-GC-G-------G--C-T-C-T…	TACGTAGGTCCCGAGCGTTATCCGGATTTATTGGGCGTAAAGCGAGCGCAGGCGGTTTGATAAGTCTGAAGTTAAAGGCTGTGGCTCAACCATAGTTCGCTTTGGAAACTGTCAAACTTGAGTGCAGAAGGGGAGAGTGGAATTCCATGTGTAGCGGTGAAATGCGTAGATATATGGAGGAACACCGGTGGCGAAAGCGGCTCTCTGGTCTGTAACTGACGCTGAGGCTCGAAAGCGTGGGGAGCGAACAGG	Bacteria(100)	Firmicutes(100)	Bacilli(100)	Lactobacillales(100)	Streptococcaceae(100)	Streptococcus(100)	533	5	5	4	10	4	2	5	4	9	1	1	23	0	1	0	7	0	0	0	0	2	0	0	2	2	11	0	0	1	2	0	0	0	0	1	0	0	0	0
M01774_231_000000000-AK8HV_1_1113_20881_4626	M01774_231_000000000-AK8HV_1_1113_20881_4626	TAT-GT-AG-GTC--CCG-A-GC-G--T--T-GTC-CGG-AT-TT-A-TT-GGGC--GT-A----AA-GC-GA-GC-G-CA-G-G-C-G--G--T-TT-G-A-T-AAG-T-C-T---G-A-A--G--TT--A-AA-GG--C-T-GT-G-G-CT-C-AA-C-C-A-T-A-G-T-T---C-G--C-T---T--T--G--GAA-A-C----T--G-T--CA--A-A-C---T-T-G-A-G-T--G-C-AG-AA-G-G-------G-G-A-G--AG-T--GG-A--ATT---C-C-A-T-GT--GTA-G-CGGT-G-A-AA--TGCGT-AG-AT-A-TA---T-GGA-G-G-A-AC-A-CC----GG-T-G--GC-GAA-A-GC-G-------G--C-T-C-T…	TATGTAGGTCCCGAGCGTTGTCCGGATTTATTGGGCGTAAAGCGAGCGCAGGCGGTTTGATAAGTCTGAAGTTAAAGGCTGTGGCTCAACCATAGTTCGCTTTGGAAACTGTCAAACTTGAGTGCAGAAGGGGAGAGTGGAATTCCATGTGTAGCGGTGAAATGCGTAGATATATGGAGGAACACCGGTGGCGAAAGCGGCTCTCTGGTCTGTAACTGACGCTGAGGCTCGAAAGCGTGGGGAGCGAACAGG	Bacteria(100)	Firmicutes(100)	Bacilli(100)	Lactobacillales(100)	Streptococcaceae(100)	Streptococcus(100)	485	5	0	1	5	2	4	0	3	8	4	6	15	0	0	0	3	0	0	0	0	0	0	1	9	12	4	0	0	0	1	0	0	0	0	0	0	0	0	0
M01774_231_000000000-AK8HV_1_1110_9149_22914	M01774_231_000000000-AK8HV_1_1110_9149_22914	TAC-GT-AG-GTG--GCA-A-GC-G--T--T-GTC-CGG-AT-TT-A-TT-GGGC--GT-A----AA-GA-GA-GT-G-CA-G-G-C-G--G--T-TT-T-C-T-AAG-T-C-T---G-A-T--G--TG--A-AA-GC--C-T-TC-G-G-CT-T-AA-C-C-G-G-A-G-A-A-G-T-G--C-A---T--C--G--GAA-A-C----T--G-G--AT--A-A-C---T-T-G-A-G-T--G-C-AG-AA-G-A-------G-G-G-T--AG-T--GG-A--ACT---C-C-A-T-GT--GTA-G-CGGT-G-G-AA--TGCGT-AG-AT-A-TA---T-GGA-A-G-A-AC-A-CC----AG-T-G--GC-GAA-G-GC-G-------G--C-T-A-C…	TACGTAGGTGGCAAGCGTTGTCCGGATTTATTGGGCGTAAAGAGAGTGCAGGCGGTTTTCTAAGTCTGATGTGAAAGCCTTCGGCTTAACCGGAGAAGTGCATCGGAAACTGGATAACTTGAGTGCAGAAGAGGGTAGTGGAACTCCATGTGTAGCGGTGGAATGCGTAGATATATGGAAGAACACCAGTGGCGAAGGCGGCTACCTGGTCTGCAACTGACGCTGAGACTCGAAAGCATGGGTAGCGAACAGG	Bacteria(100)	Firmicutes(100)	Bacilli(100)	Lactobacillales(100)	Lactobacillaceae(99.9)	Lactobacillus(99.8)	613	5	33	0	0	1	0	5	0	1	0	2	0	0	0	10	9	18	2	0	0	0	7	11	0	0	0	0	0	0	2	0	6	1	0	0	0	0	0	0
M01774_231_000000000-AK8HV_1_1108_7105_24903	M01774_231_000000000-AK8HV_1_1108_7105_24903	TAC-GT-AG-GTC--CCG-A-GC-G--T--T-GTC-CGG-AT-TT-A-TT-GGGC--GT-A----AA-GC-GA-GC-G-CA-G-G-C-G--G--T-TT-G-A-T-AAG-T-C-T---G-A-A--G--TT--A-AA-GG--C-T-GT-G-G-CT-C-AA-C-C-A-T-A-G-T-T---C-G--C-T---T--T--G--GAA-A-C----T--G-T--CA--A-A-C---T-T-G-A-G-T--G-C-AG-AA-G-G-------G-G-A-G--AG-G--GG-A--ATT---C-C-A-T-GT--GTA-G-CGGT-G-A-AA--TGCGT-AG-AT-A-TA---T-GGA-G-G-A-AC-A-CC----GG-T-G--GC-GAA-A-GC-G-------G--C-T-C-T…	TACGTAGGTCCCGAGCGTTGTCCGGATTTATTGGGCGTAAAGCGAGCGCAGGCGGTTTGATAAGTCTGAAGTTAAAGGCTGTGGCTCAACCATAGTTCGCTTTGGAAACTGTCAAACTTGAGTGCAGAAGGGGAGAGGGGAATTCCATGTGTAGCGGTGAAATGCGTAGATATATGGAGGAACACCGGTGGCGAAAGCGGCTCTCTGGTCTGTAACTGACGCTGAGGCTCGAAAGCGTGGGGAGCGAACAGG	Bacteria(100)	Firmicutes(100)	Bacilli(100)	Lactobacillales(100)	Streptococcaceae(100)	Streptococcus(100)	539	5	1	4	5	3	8	2	8	11	5	3	24	4	1	1	5	0	0	0	0	2	0	1	4	3	7	0	0	3	0	0	1	0	0	0	0	1	0	0
M01774_231_000000000-AK8HV_1_1108_22689_3655	M01774_231_000000000-AK8HV_1_1108_22689_3655	TAC-GT-AG-GTC--CCG-A-GC-G--T--T-GTC-CGG-AT-TT-A-TT-GGGC--GT-A----AA-GC-GG-GC-G-CA-G-G-C-G--G--T-TT-G-A-T-AAG-T-C-T---G-A-A--G--TT--A-AA-GG--C-T-GT-G-G-CT-C-AA-C-C-A-T-A-G-T-T---C-G--C-T---T--T--G--GAA-A-C----T--G-T--CA--A-A-C---T-T-G-A-G-T--G-C-AG-AA-G-G-------G-G-A-G--AG-T--GG-A--ATT---C-C-A-T-GT--GTA-G-CGGT-G-A-AA--TGCGT-AG-AT-A-TA---T-GGA-G-G-A-AC-A-CC----GG-T-G--GC-GAA-A-GC-G-------G--C-T-C-T…	TACGTAGGTCCCGAGCGTTGTCCGGATTTATTGGGCGTAAAGCGGGCGCAGGCGGTTTGATAAGTCTGAAGTTAAAGGCTGTGGCTCAACCATAGTTCGCTTTGGAAACTGTCAAACTTGAGTGCAGAAGGGGAGAGTGGAATTCCATGTGTAGCGGTGAAATGCGTAGATATATGGAGGAACACCGGTGGCGAAAGCGGCTCTCTGGTCTGTAACTGACGCTGAGGCTCGAAAGCGTGGGGAGCGAACAGG	Bacteria(100)	Firmicutes(100)	Bacilli(100)	Lactobacillales(100)	Streptococcaceae(100)	Streptococcus(100)	212	5	1	0	1	3	3	1	1	1	1	1	10	0	2	0	2	0	0	0	0	0	0	1	3	2	2	0	0	1	0	0	0	0	0	0	0	0	0	0
M01774_231_000000000-AK8HV_1_1107_18254_25110	M01774_231_000000000-AK8HV_1_1107_18254_25110	TAC-GT-AG-GTC--CCG-A-GC-G--T--T-GTC-CGG-AT-TT-A-TT-GGGC--GT-A----AA-GC-GA-GC-G-CA-G-G-C-G--G--T-TT-G-A-T-AAG-T-C-T---G-A-A--G--TT--A-AA-GG--C-T-GT-G-G-CT-C-AA-C-C-A-T-A-G-T-T---C-G--C-T---T--T--G--GAA-A-C----T--G-T--CA--A-A-C---T-A-G-A-G-T--G-C-AG-AA-G-G-------G-G-A-G--AG-T--GG-A--ATT---C-C-A-T-GT--GTA-G-CGGT-G-A-AA--TGCGT-AG-AT-A-TA---T-GGA-G-G-A-AC-A-CC----GG-T-G--GC-GAA-A-GC-G-------G--C-T-C-T…	TACGTAGGTCCCGAGCGTTGTCCGGATTTATTGGGCGTAAAGCGAGCGCAGGCGGTTTGATAAGTCTGAAGTTAAAGGCTGTGGCTCAACCATAGTTCGCTTTGGAAACTGTCAAACTAGAGTGCAGAAGGGGAGAGTGGAATTCCATGTGTAGCGGTGAAATGCGTAGATATATGGAGGAACACCGGTGGCGAAAGCGGCTCTCTGGTCTGTAACTGACGCTGAGGCTCGAAAGCGTGGGGAGCGAACAGG	Bacteria(100)	Firmicutes(100)	Bacilli(100)	Lactobacillales(100)	Streptococcaceae(99.9)	Streptococcus(99.9)	78	5	0	0	0	0	0	0	0	2	1	0	4	0	0	0	0	0	0	0	0	0	0	0	2	0	0	0	0	0	0	0	0	1	0	0	0	0	0	0
M01774_231_000000000-AK8HV_1_1106_23169_14146	M01774_231_000000000-AK8HV_1_1106_23169_14146	TAC-GT-AG-GTC--CCG-A-GC-G--T--T-GTC-CGG-AT-TT-A-TT-GGGC--GT-A----AA-GC-GA-GC-G-CA-G-G-C-G--G--T-TT-G-A-T-AAG-T-C-T---G-A-A--G--TT--A-AA-GG--C-T-GT-G-G-CT-C-AA-C-C-A-T-A-G-T-T---C-G--C-T---T--T--G--GAA-A-C----T--G-T--CA--A-A-C---T-T-G-A-G-T--G-C-AG-AA-G-G-------G-G-A-G--AG-T--GG-A--ATT---C-C-A-T-GT--GTA-G-CGGT-G-A-AA--TGCGT-AG-AT-A-TA---T-GGA-G-G-A-AC-A-CC----GG-T-G--GC-AAA-A-GC-G-------G--C-T-C-T…	TACGTAGGTCCCGAGCGTTGTCCGGATTTATTGGGCGTAAAGCGAGCGCAGGCGGTTTGATAAGTCTGAAGTTAAAGGCTGTGGCTCAACCATAGTTCGCTTTGGAAACTGTCAAACTTGAGTGCAGAAGGGGAGAGTGGAATTCCATGTGTAGCGGTGAAATGCGTAGATATATGGAGGAACACCGGTGGCAAAAGCGGCTCTCTGGTCTGTAACTGACGCTGAGGCTCGAAAGCGTGGGGAGCGAACAGG	Bacteria(100)	Firmicutes(100)	Bacilli(100)	Lactobacillales(100)	Streptococcaceae(100)	Streptococcus(100)	1073	5	3	1	0	0	2	0	4	10	1	6	5	5	1	1	2	0	0	0	0	1	0	0	4	4	2	0	0	0	0	0	0	0	1	0	0	0	0	0
M01774_231_000000000-AK8HV_1_1106_18575_13491	M01774_231_000000000-AK8HV_1_1106_18575_13491	TAC-GT-AG-GTC--CCG-A-GC-G--T--T-GTC-CGG-AT-TT-A-TT-GGGC--GT-A----AA-GC-GA-GC-G-CA-G-G-C-G--G--T-TT-G-A-T-AAG-T-C-T---G-A-A--G--TT--A-AA-GG--C-T-GT-G-G-CT-C-AA-C-C-A-T-A-G-T-T---C-G--C-T---T--T--G--GAA-A-C----T--G-T--CA--A-A-C---T-T-G-A-G-T--G-C-AG-AA-G-G-------G-G-A-G--AG-T--GG-A--ATT---C-C-A-T-GT--GTA-G-CGGT-G-A-AA--TGCGT-AG-AT-A-TA---T-GGA-G-G-A-AC-A-CC----GG-T-G--GC-GAA-G-GC-G-------G--C-T-C-T…	TACGTAGGTCCCGAGCGTTGTCCGGATTTATTGGGCGTAAAGCGAGCGCAGGCGGTTTGATAAGTCTGAAGTTAAAGGCTGTGGCTCAACCATAGTTCGCTTTGGAAACTGTCAAACTTGAGTGCAGAAGGGGAGAGTGGAATTCCATGTGTAGCGGTGAAATGCGTAGATATATGGAGGAACACCGGTGGCGAAGGCGGCTCTCTGGTCTGCAACTGACGCTGAGGCTCGAAAGCATGGGTAGCGAACAGG	Bacteria(100)	Firmicutes(100)	Bacilli(100)	Lactobacillales(100)	Streptococcaceae(98.9)	Streptococcus(98.9)	1512	5	18	0	13	10	0	11	51	13	0	0	0	10	35	0	0	0	0	0	0	12	0	1	0	0	1	0	0	0	1	0	0	1	0	0	0	0	0	0
M01774_231_000000000-AK8HV_1_1106_16288_19208	M01774_231_000000000-AK8HV_1_1106_16288_19208	TAC-GT-AG-GTC--CCG-A-GC-G--T--T-GTC-CGG-AT-TT-A-TT-GGGC--GT-A----AA-GC-GA-GC-G-CA-G-G-C-G--G--T-TT-G-A-T-AAG-T-C-T---G-A-A--G--TT--A-AA-GG--C-T-GT-G-G-CT-C-AA-C-C-A-T-A-G-T-T---C-G--C-T---T--T--G--GAA-A-C----T--G-T--CA--A-A-C---T-T-G-A-G-T--G-C-AG-AA-G-G-------G-G-A-G--AG-T--GG-A--ATT---C-C-A-T-GT--GTA-G-CGGT-G-A-AA--TGCGT-AG-AT-A-TA---T-GGA-G-G-A-AC-A-CC----GG-T-G--GC-GAA-A-GC-G-------G--C-T-C-T…	TACGTAGGTCCCGAGCGTTGTCCGGATTTATTGGGCGTAAAGCGAGCGCAGGCGGTTTGATAAGTCTGAAGTTAAAGGCTGTGGCTCAACCATAGTTCGCTTTGGAAACTGTCAAACTTGAGTGCAGAAGGGGAGAGTGGAATTCCATGTGTAGCGGTGAAATGCGTAGATATATGGAGGAACACCGGTGGCGAAAGCGGCTCTCTGGTCTGTAACTGACGCTGAGGCTCGAAAGCGTGGAGAGCGAACAGG	Bacteria(100)	Firmicutes(100)	Bacilli(100)	Lactobacillales(100)	Streptococcaceae(100)	Streptococcus(100)	224	5	2	2	0	2	6	0	2	2	1	3	5	0	0	0	0	0	0	0	0	0	0	0	4	2	3	0	0	0	0	0	0	0	0	0	0	0	0	0
M01774_231_000000000-AK8HV_1_1105_8257_5146	M01774_231_000000000-AK8HV_1_1105_8257_5146	TAC-GT-AG-GTC--CCG-A-GC-G--T--T-GTC-CGG-AT-TT-A-TT-GGGC--GT-A----AA-GC-GA-GC-G-CA-G-G-C-G--G--T-TT-G-A-T-AAG-T-C-T---G-A-A--G--TT--A-AA-GG--C-T-GT-G-G-CT-C-AA-C-C-A-T-A-G-T-T---C-G--C-T---T--T--G--GAA-A-C----T--G-T--CA--A-A-C---T-T-G-A-G-T--G-C-AG-AA-G-A-------G-G-A-G--AG-T--GG-A--ACT---C-C-A-T-GT--GTA-G-CGGT-G-A-AA--TGCGT-AG-AT-A-TA---T-GGA-G-G-A-AC-A-CC----GG-T-G--GC-GAA-A-GC-G-------G--C-T-C-T…	TACGTAGGTCCCGAGCGTTGTCCGGATTTATTGGGCGTAAAGCGAGCGCAGGCGGTTTGATAAGTCTGAAGTTAAAGGCTGTGGCTCAACCATAGTTCGCTTTGGAAACTGTCAAACTTGAGTGCAGAAGAGGAGAGTGGAACTCCATGTGTAGCGGTGAAATGCGTAGATATATGGAGGAACACCGGTGGCGAAAGCGGCTCTCTGGTCTGTAACTGACGCTGAGGCTCGAAAGCGTGGGGAGCGAACAGG	Bacteria(100)	Firmicutes(100)	Bacilli(100)	Lactobacillales(100)	Streptococcaceae(98.9)	Streptococcus(98.7)	520	5	3	9	6	1	3	3	8	10	5	6	25	1	0	0	3	1	0	0	0	1	0	1	2	4	5	0	0	1	1	0	0	1	0	0	0	1	0	1
M01774_231_000000000-AK8HV_1_1105_10099_25905	M01774_231_000000000-AK8HV_1_1105_10099_25905	TAC-GT-AG-GTC--CCG-A-GC-G--T--T-GTC-CGG-AT-TT-A-TT-GGGC--GT-A----AA-GC-GA-GC-G-CA-G-G-C-G--G--T-TT-G-A-T-AAG-T-C-T---G-A-A--G--TT--A-AA-GG--C-T-GT-G-G-CT-C-AA-C-C-A-T-A-G-T-T---C-G--C-T---T--T--G--GAA-A-C----T--G-T--CA--A-A-C---T-T-G-A-G-T--G-C-AG-AA-G-G-------G-G-A-G--AG-T--GG-A--ATT---C-C-A-T-GT--GTA-G-CGGT-G-A-AA--TGCGT-AG-AT-A-TA---T-GGA-G-G-A-AC-A-CC----GG-T-G--GC-GAA-A-GC-G-------G--C-T-C-T…	TACGTAGGTCCCGAGCGTTGTCCGGATTTATTGGGCGTAAAGCGAGCGCAGGCGGTTTGATAAGTCTGAAGTTAAAGGCTGTGGCTCAACCATAGTTCGCTTTGGAAACTGTCAAACTTGAGTGCAGAAGGGGAGAGTGGAATTCCATGTGTAGCGGTGAAATGCGTAGATATATGGAGGAACACCGGTGGCGAAAGCGGCTCTCTGGTCTGTAACCGACGCTGAGGCTCGAAAGCGTGGGGAGCGAACAGG	Bacteria(100)	Firmicutes(100)	Bacilli(100)	Lactobacillales(100)	Streptococcaceae(100)	Streptococcus(100)	505	5	1	6	7	1	1	1	4	4	0	4	16	0	2	0	2	0	0	0	0	0	0	0	2	3	11	0	0	0	2	0	0	0	0	0	0	0	0	0
M01774_231_000000000-AK8HV_1_1104_7475_22456	M01774_231_000000000-AK8HV_1_1104_7475_22456	TAC-GT-AG-GTC--CCG-A-GC-G--T--T-GTC-CGG-AT-TT-A-TT-GGGC--GT-A----AA-GC-GA-GC-G-CA-G-G-C-G--G--T-TT-G-A-T-AAG-T-C-T---G-A-A--G--TT--A-AA-GG--C-T-GT-G-G-CT-C-AA-C-C-A-T-A-G-T-T---C-G--C-T---T--T--G--GAA-A-C----T--G-T--CA--A-A-C---T-T-G-A-G-T--G-C-AG-AA-G-G-------G-G-A-G--AG-T--GG-A--ATT---C-C-A-T-GT--GTA-G-CGGT-G-A-AA--TGCGT-AG-AT-A-TA---T-GGA-G-G-A-AC-A-CC----GG-C-G--GC-GAA-A-GC-G-------G--C-G-C-T…	TACGTAGGTCCCGAGCGTTGTCCGGATTTATTGGGCGTAAAGCGAGCGCAGGCGGTTTGATAAGTCTGAAGTTAAAGGCTGTGGCTCAACCATAGTTCGCTTTGGAAACTGTCAAACTTGAGTGCAGAAGGGGAGAGTGGAATTCCATGTGTAGCGGTGAAATGCGTAGATATATGGAGGAACACCGGCGGCGAAAGCGGCGCTCTGGTCTGTAACTGACGCTGAGGCTCGAAAGCGTGGGGAGCGAACAGG	Bacteria(100)	Firmicutes(99.9)	Bacilli(99.9)	Lactobacillales(99.9)	Streptococcaceae(99.8)	Streptococcus(99.8)	35	5	7	6	2	1	1	0	1	0	0	0	0	0	0	0	0	0	0	0	0	0	0	0	0	0	0	0	0	0	0	0	0	0	0	0	0	0	0	0
M01774_231_000000000-AK8HV_1_1104_11440_14634	M01774_231_000000000-AK8HV_1_1104_11440_14634	TAC-GT-AG-GTC--CCG-A-GC-G--T--T-GTC-CGG-AT-TT-A-TT-GGGC--GT-A----AA-GC-GA-GC-G-CA-G-G-C-G--G--T-TT-G-A-T-AAG-T-C-T---G-A-A--G--TT--A-AA-GG--C-T-GT-G-G-CT-C-AA-C-C-A-T-A-G-T-T---C-G--C-T---T--T--G--GAA-A-C----T--G-T--CA--A-A-C---T-T-G-A-G-T--G-C-AG-AA-G-G-------G-G-A-G--AG-T--GG-A--ATT---C-C-A-T-GT--GTA-G-CGGT-G-A-AA--TGCGT-AG-AT-A-TA---T-GGA-G-G-A-AC-A-CC----GG-T-G--GC-GAA-A-GC-G-------G--C-C-C-T…	TACGTAGGTCCCGAGCGTTGTCCGGATTTATTGGGCGTAAAGCGAGCGCAGGCGGTTTGATAAGTCTGAAGTTAAAGGCTGTGGCTCAACCATAGTTCGCTTTGGAAACTGTCAAACTTGAGTGCAGAAGGGGAGAGTGGAATTCCATGTGTAGCGGTGAAATGCGTAGATATATGGAGGAACACCGGTGGCGAAAGCGGCCCTCTGGTCTGTAACTGACGCTGAGGCTCGAAAGCGTGGGGAGCGAACAGG	Bacteria(100)	Firmicutes(100)	Bacilli(100)	Lactobacillales(100)	Streptococcaceae(100)	Streptococcus(100)	443	5	0	5	3	4	2	0	8	10	2	3	21	4	2	0	1	0	0	0	0	0	0	0	3	9	4	0	0	0	0	0	0	0	0	0	0	0	0	0
M01774_231_000000000-AK8HV_1_1102_21561_23018	M01774_231_000000000-AK8HV_1_1102_21561_23018	TAC-GT-AG-GTC--CCG-A-GC-G--T--T-GTC-CGG-AT-TT-A-TT-GGGC--GT-A----AA-GC-GA-GC-G-CA-G-G-C-G--G--T-TT-G-A-T-AAG-T-C-T---G-A-A--G--TT--A-AA-GG--C-T-GT-G-G-CT-C-AA-C-C-A-T-A-G-T-T---C-G--C-T---T--T--G--GAA-A-C----T--G-T--CA--A-A-C---T-T-G-A-G-T--G-C-AG-AA-G-G-------G-G-A-G--AG-T--GG-A--ATT---C-C-A-T-GT--GTA-G-CGGT-G-A-AA--TGCGT-AG-AT-A-AA---T-GGA-G-G-A-AC-A-CC----GG-T-G--GC-GAA-A-GC-G-------G--C-T-C-T…	TACGTAGGTCCCGAGCGTTGTCCGGATTTATTGGGCGTAAAGCGAGCGCAGGCGGTTTGATAAGTCTGAAGTTAAAGGCTGTGGCTCAACCATAGTTCGCTTTGGAAACTGTCAAACTTGAGTGCAGAAGGGGAGAGTGGAATTCCATGTGTAGCGGTGAAATGCGTAGATAAATGGAGGAACACCGGTGGCGAAAGCGGCTCTCTGGTCTGTAACTGACGCTGAGGCTCGAAAGCGTGGGGAGCGAACAGG	Bacteria(100)	Firmicutes(100)	Bacilli(100)	Lactobacillales(100)	Streptococcaceae(100)	Streptococcus(100)	201	5	1	1	2	0	0	1	2	5	0	0	5	0	0	0	1	0	0	0	0	1	0	0	4	3	2	0	0	0	1	0	0	0	0	0	0	0	0	0
M01774_231_000000000-AK8HV_1_1102_20777_12694	M01774_231_000000000-AK8HV_1_1102_20777_12694	TAC-GT-AG-GTC--CCG-A-GC-G--T--T-GTC-CGG-AT-TT-A-TT-GGGC--GT-A----AA-GC-GA-GC-G-CA-G-G-C-G--G--T-TT-G-A-T-AAG-T-C-T---G-A-A--G--TT--A-AA-GG--C-T-GT-G-G-CT-C-AA-C-C-A-T-A-G-T-T---C-G--C-T---T--T--G--GAA-A-C----T--G-T--CA--A-A-C---T-T-G-A-G-T--G-C-AG-AA-G-G-------G-G-A-G--AG-T--GG-A--ATT---C-C-A-T-GT--GTA-G-CGGT-G-A-AA--TGCGT-AG-AT-A-TA---T-GGA-G-G-A-AC-A-CC----GG-C-G--GC-GAA-A-GC-G-------G--C-T-C-T…	TACGTAGGTCCCGAGCGTTGTCCGGATTTATTGGGCGTAAAGCGAGCGCAGGCGGTTTGATAAGTCTGAAGTTAAAGGCTGTGGCTCAACCATAGTTCGCTTTGGAAACTGTCAAACTTGAGTGCAGAAGGGGAGAGTGGAATTCCATGTGTAGCGGTGAAATGCGTAGATATATGGAGGAACACCGGCGGCGAAAGCGGCTCTCTGGTCTGTAACTGACGCTGAGGCTCGAAAGCATGGGTAGCGAACAGG	Bacteria(100)	Firmicutes(100)	Bacilli(100)	Lactobacillales(100)	Streptococcaceae(99.7)	Streptococcus(99.6)	75	5	46	3	4	3	1	0	0	0	0	0	0	0	0	0	0	0	0	0	0	0	0	0	0	0	0	0	0	0	0	0	0	0	0	0	0	0	0	0
M01774_231_000000000-AK8HV_1_1102_11151_20490	M01774_231_000000000-AK8HV_1_1102_11151_20490	TAC-GT-AG-GTC--CCG-A-GC-G--T--T-GTC-CGG-AT-TT-A-TT-GGGC--GT-A----AA-GC-GA-GC-G-CA-G-G-C-G--G--T-TT-G-A-T-AAG-T-C-T---G-A-A--G--TT--A-AA-GG--C-T-GT-G-G-CT-C-AA-C-C-A-T-A-G-T-T---C-G--C-T---T--T--G--GAA-A-C----T--G-T--CA--A-A-C---T-T-G-A-G-T--G-C-AG-AA-G-G-------G-G-A-G--AG-T--GG-A--ATT---C-C-A-T-GT--GTA-G-CGGT-G-A-AA--TGCGT-AG-AT-A-TA---T-GGA-G-G-A-AC-A-CC----GG-T-G--GC-GAA-A-GC-G-------G--C-T-C-T…	TACGTAGGTCCCGAGCGTTGTCCGGATTTATTGGGCGTAAAGCGAGCGCAGGCGGTTTGATAAGTCTGAAGTTAAAGGCTGTGGCTCAACCATAGTTCGCTTTGGAAACTGTCAAACTTGAGTGCAGAAGGGGAGAGTGGAATTCCATGTGTAGCGGTGAAATGCGTAGATATATGGAGGAACACCGGTGGCGAAAGCGGCTCTCTGGTCTGTAACTGACGCTGAAGCTCGAAAGCGTGGGGAGCGAACAGG	Bacteria(100)	Firmicutes(100)	Bacilli(100)	Lactobacillales(100)	Streptococcaceae(100)	Streptococcus(100)	164	5	3	2	0	2	1	0	6	0	2	0	8	2	0	0	2	0	0	0	0	1	0	0	1	0	2	0	0	0	1	0	0	0	0	0	0	0	0	0
M01774_231_000000000-AK8HV_1_1101_28533_17070	M01774_231_000000000-AK8HV_1_1101_28533_17070	TAC-GT-AG-GTG--GCA-A-GC-G--T--T-GTC-CGG-AT-TT-A-TT-GGGC--GT-A----AA-GC-GA-GC-G-CA-G-G-C-G--G--A-AT-G-A-T-AAG-T-C-T---G-A-T--G--TG--A-AA-GC--C-C-AC-G-G-CT-C-AA-C-C-G-T-G-G-A-A-C-T-G--C-A---T--C--G--GAA-A-C----T--G-T--CA--T-T-C---T-T-G-A-G-T--G-C-AG-AA-G-A-------G-G-A-G--AG-T--GG-A--ACT---C-C-A-T-GT--GTA-G-CGGT-G-G-AA--TGCGT-AG-AT-A-TA---T-GGA-A-G-A-AC-A-CC----GG-T-G--GC-GAA-A-GC-G-------G--C-T-C-T…	TACGTAGGTGGCAAGCGTTGTCCGGATTTATTGGGCGTAAAGCGAGCGCAGGCGGAATGATAAGTCTGATGTGAAAGCCCACGGCTCAACCGTGGAACTGCATCGGAAACTGTCATTCTTGAGTGCAGAAGAGGAGAGTGGAACTCCATGTGTAGCGGTGGAATGCGTAGATATATGGAAGAACACCGGTGGCGAAAGCGGCTCTCTGGTCTGTAACTGACGCTGAGGCTCGAAAGCGTGGGGAGCGAACAGG	Bacteria(100)	Firmicutes(100)	Bacilli(100)	Lactobacillales(100)	Lactobacillaceae(98.5)	Lactobacillus(98.5)	160	5	0	0	0	0	0	0	0	0	0	0	0	0	0	0	0	0	0	0	0	0	1	0	0	0	0	0	0	0	0	0	2	0	0	0	0	0	1	1
M01774_231_000000000-AK8HV_1_1101_17224_8278	M01774_231_000000000-AK8HV_1_1101_17224_8278	TAC-GT-AG-GTC--CCG-A-GC-G--T--T-GTC-TGG-AT-TT-A-TT-GGGC--GT-A----AA-GC-GA-GC-G-CA-G-G-C-G--G--T-TT-G-A-T-AAG-T-C-T---G-A-A--G--TT--A-AA-GG--C-T-GT-G-G-CT-C-AA-C-C-A-T-A-G-T-T---C-G--C-T---T--T--G--GAA-A-C----T--G-T--CA--A-A-C---T-T-G-A-G-T--G-C-AG-AA-G-G-------G-G-A-G--AG-T--GG-A--ATT---C-C-A-T-GT--GTA-G-CGGT-G-A-AA--TGCGT-AG-AT-A-TA---T-GGA-G-G-A-AC-A-CC----GG-T-G--GC-GAA-A-GC-G-------G--C-T-C-T…	TACGTAGGTCCCGAGCGTTGTCTGGATTTATTGGGCGTAAAGCGAGCGCAGGCGGTTTGATAAGTCTGAAGTTAAAGGCTGTGGCTCAACCATAGTTCGCTTTGGAAACTGTCAAACTTGAGTGCAGAAGGGGAGAGTGGAATTCCATGTGTAGCGGTGAAATGCGTAGATATATGGAGGAACACCGGTGGCGAAAGCGGCTCTCTGGTCTGTAACTGACGCTGAGGCTCGAAAGCGTGGGGAGCGAACAGG	Bacteria(100)	Firmicutes(100)	Bacilli(100)	Lactobacillales(100)	Streptococcaceae(99.9)	Streptococcus(99.9)	474	5	3	3	2	4	2	1	8	4	3	2	10	4	0	0	1	0	0	0	0	3	0	0	2	10	2	0	0	0	0	0	0	0	0	0	0	0	0	0
M01774_231_000000000-AK8HV_1_2114_5778_22109	M01774_231_000000000-AK8HV_1_2114_5778_22109	TAC-GT-AG-GTC--CCG-A-GC-G--T--T-GTC-CGG-AT-TT-A-TT-GGGC--GT-A----AA-GC-GA-GC-G-CA-G-G-C-G--G--T-TT-G-A-T-AAG-T-C-T---G-A-A--G--TT--A-AA-GG--C-T-GT-G-G-CT-C-AA-C-C-A-T-A-G-T-T---C-G--C-T---T--T--G--GAA-A-C----T--G-T--CA--A-A-C---T-T-G-A-G-T--G-C-AG-AA-G-G-------G-G-G-G--AG-T--GG-A--ATT---C-C-A-T-GT--GTA-G-CGGT-G-A-AA--TGCGT-AG-AT-A-TA---T-GGA-G-G-A-AC-A-CC----GG-T-G--GC-GAA-A-GC-G-------G--C-T-C-T…	TACGTAGGTCCCGAGCGTTGTCCGGATTTATTGGGCGTAAAGCGAGCGCAGGCGGTTTGATAAGTCTGAAGTTAAAGGCTGTGGCTCAACCATAGTTCGCTTTGGAAACTGTCAAACTTGAGTGCAGAAGGGGGGAGTGGAATTCCATGTGTAGCGGTGAAATGCGTAGATATATGGAGGAACACCGGTGGCGAAAGCGGCTCTCTGGTCTGTAACTGACGCTGAGGCTCGAAAGCGTGGGGAGCGAACAGG	Bacteria(100)	Firmicutes(100)	Bacilli(100)	Lactobacillales(100)	Streptococcaceae(100)	Streptococcus(100)	621	4	8	2	4	5	7	0	11	25	5	3	16	3	4	1	2	0	0	0	1	0	0	2	5	7	11	0	0	2	0	0	0	0	0	0	0	0	0	0
M01774_231_000000000-AK8HV_1_2114_19985_26653	M01774_231_000000000-AK8HV_1_2114_19985_26653	TAC-GT-AG-GTC--CCG-A-GC-G--T--T-GTC-CGG-AT-TT-A-TT-GGGC--GT-A----AA-GC-GA-GC-G-CA-G-G-C-G--G--T-TT-G-A-T-AAG-T-C-T---G-A-A--G--TT--A-AA-GG--C-C-GT-G-G-CT-C-AA-C-C-A-T-A-G-T-T---C-G--C-T---T--T--G--GAA-A-C----T--G-T--CA--A-A-C---T-T-G-A-G-T--G-C-AG-AA-G-G-------G-G-A-G--AG-T--GG-A--ATT---C-C-A-T-GT--GTA-G-CGGT-G-A-AA--TGCGT-AG-AT-A-TA---T-GGA-G-G-A-AC-A-CC----GG-T-G--GC-GAA-A-GC-G-------G--C-T-C-T…	TACGTAGGTCCCGAGCGTTGTCCGGATTTATTGGGCGTAAAGCGAGCGCAGGCGGTTTGATAAGTCTGAAGTTAAAGGCCGTGGCTCAACCATAGTTCGCTTTGGAAACTGTCAAACTTGAGTGCAGAAGGGGAGAGTGGAATTCCATGTGTAGCGGTGAAATGCGTAGATATATGGAGGAACACCGGTGGCGAAAGCGGCTCTCTGGTCTGTAACTGACGCTGAGGCTCGAAAGCGTGGGGAGCGAACAGG	Bacteria(100)	Firmicutes(100)	Bacilli(100)	Lactobacillales(100)	Streptococcaceae(100)	Streptococcus(100)	306	4	2	4	3	2	0	0	5	10	2	3	18	2	0	0	1	1	0	0	0	3	0	0	2	2	7	0	0	0	0	0	0	0	0	0	0	0	0	0
M01774_231_000000000-AK8HV_1_2114_18468_20771	M01774_231_000000000-AK8HV_1_2114_18468_20771	TAC-GT-AG-GTC--CCG-A-GC-G--T--T-GTC-CGG-AT-TT-A-TT-GGGC--GT-A----AA-GC-GA-GC-G-CA-G-G-C-G--G--T-TT-G-A-T-AAG-T-C-T---G-A-A--G--TT--A-AA-GG--C-T-GT-G-G-CT-C-AA-C-C-A-T-A-G-T-T---C-G--C-T---T--T--G--GAA-A-C----T--G-T--CA--A-A-C---T-T-G-A-G-T--G-C-AG-AA-G-G-------G-G-A-G--AG-T--GG-A--ATT---C-C-A-T-GT--GTA-G-CGGT-G-A-AA--TGCGT-AG-AT-A-TA---T-GGA-G-G-G-AC-A-CC----GG-T-G--GC-GAA-A-GC-G-------G--C-T-C-T…	TACGTAGGTCCCGAGCGTTGTCCGGATTTATTGGGCGTAAAGCGAGCGCAGGCGGTTTGATAAGTCTGAAGTTAAAGGCTGTGGCTCAACCATAGTTCGCTTTGGAAACTGTCAAACTTGAGTGCAGAAGGGGAGAGTGGAATTCCATGTGTAGCGGTGAAATGCGTAGATATATGGAGGGACACCGGTGGCGAAAGCGGCTCTCTGGTCTGTAACTGACGCTGAGGCTCGAAAGCGTGGGGAGCGAACAGG	Bacteria(100)	Firmicutes(100)	Bacilli(100)	Lactobacillales(100)	Streptococcaceae(100)	Streptococcus(100)	180	4	2	4	1	3	0	1	3	3	0	0	8	1	3	0	0	0	0	0	0	1	0	0	1	3	1	0	0	0	0	0	0	0	0	0	0	0	0	0
M01774_231_000000000-AK8HV_1_2113_9900_26672	M01774_231_000000000-AK8HV_1_2113_9900_26672	TAC-GT-AG-GTC--CCG-A-GC-G--T--T-GTC-CGG-AT-TT-A-TT-GGGC--GT-A----AA-GC-GA-GC-G-CA-G-G-C-G--G--T-TT-G-A-T-AAG-T-C-T---G-A-A--G--TT--A-AA-GG--C-T-GT-G-G-CT-C-AA-C-C-A-T-A-G-T-T---C-G--C-T---T--T--G--GAA-A-C----T--G-T--CA--A-A-C---T-T-G-A-G-T--G-C-AG-AA-G-G-------G-G-A-G--AG-T--GG-A--ATT---C-C-A-T-GT--GTA-G-CGGT-G-A-AA--TGCGT-AG-AT-A-TA---T-GGA-G-G-A-AC-G-CC----GG-T-G--GC-GAA-A-GC-G-------G--C-T-C-T…	TACGTAGGTCCCGAGCGTTGTCCGGATTTATTGGGCGTAAAGCGAGCGCAGGCGGTTTGATAAGTCTGAAGTTAAAGGCTGTGGCTCAACCATAGTTCGCTTTGGAAACTGTCAAACTTGAGTGCAGAAGGGGAGAGTGGAATTCCATGTGTAGCGGTGAAATGCGTAGATATATGGAGGAACGCCGGTGGCGAAAGCGGCTCTCTGGTCTGTAACTGACGCTGAGGCTCGAAAGCGTGGGGAGCGAACAGG	Bacteria(100)	Firmicutes(100)	Bacilli(100)	Lactobacillales(100)	Streptococcaceae(99.9)	Streptococcus(99.9)	472	4	3	7	8	4	4	1	9	15	5	5	22	3	1	0	1	1	0	0	0	0	0	0	1	1	6	0	0	1	1	0	0	0	0	0	0	0	0	0
M01774_231_000000000-AK8HV_1_2112_23433_22183	M01774_231_000000000-AK8HV_1_2112_23433_22183	TAC-GT-AG-ATC--CCG-A-GC-G--T--T-GTC-CGG-AT-TT-A-TT-GGGC--GT-A----AA-GC-GA-GC-G-CA-G-G-C-G--G--T-TT-G-A-T-AAG-T-C-T---G-A-A--G--TT--A-AA-GG--C-T-GT-G-G-CT-C-AA-C-C-A-T-A-G-T-T---C-G--C-T---T--T--G--GAA-A-C----T--G-T--CA--A-A-C---T-T-G-A-G-T--G-C-AG-AA-G-G-------G-G-A-G--AG-T--GG-A--ATT---C-C-A-T-GT--GTA-G-CGGT-G-A-AA--TGCGT-AG-AT-A-TA---T-GGA-G-G-A-AC-A-CC----GG-T-G--GC-GAA-A-GC-G-------G--C-T-C-T…	TACGTAGATCCCGAGCGTTGTCCGGATTTATTGGGCGTAAAGCGAGCGCAGGCGGTTTGATAAGTCTGAAGTTAAAGGCTGTGGCTCAACCATAGTTCGCTTTGGAAACTGTCAAACTTGAGTGCAGAAGGGGAGAGTGGAATTCCATGTGTAGCGGTGAAATGCGTAGATATATGGAGGAACACCGGTGGCGAAAGCGGCTCTCTGGTCTGTAACTGACGCTGAGGCTCGAAAGCGTGGGGAGCGAACAGG	Bacteria(100)	Firmicutes(100)	Bacilli(100)	Lactobacillales(100)	Streptococcaceae(99.9)	Streptococcus(99.9)	489	4	1	7	2	1	2	2	5	6	2	5	17	4	4	0	1	0	0	0	0	0	0	0	4	2	2	0	0	0	2	0	0	0	0	0	0	0	0	0
M01774_231_000000000-AK8HV_1_2112_13067_15391	M01774_231_000000000-AK8HV_1_2112_13067_15391	TAC-GT-AG-GTC--CCG-A-GC-G--T--T-GTC-CGG-AT-TT-A-TT-GGGC--GT-A----AA-GC-GA-GC-G-CA-G-G-C-G--G--T-TT-G-A-T-AAG-T-C-T---G-A-A--G--TT--A-AA-GG--C-T-GT-G-G-CT-C-AA-C-C-A-T-A-G-T-T---C-G--C-T---T--T--G--GAA-A-C----T--G-T--CA--A-A-C---T-T-G-A-G-T--G-C-AG-AA-G-G-------G-G-A-G--AG-T--GG-A--ATT---C-C-A-T-GT--GTA-G-CGGT-G-A-AA--TGCGT-AG-AT-A-TA---T-GGA-G-G-A-AC-A-CC----AG-T-G--GC-GAA-G-GC-G-------G--C-T-C-T…	TACGTAGGTCCCGAGCGTTGTCCGGATTTATTGGGCGTAAAGCGAGCGCAGGCGGTTTGATAAGTCTGAAGTTAAAGGCTGTGGCTCAACCATAGTTCGCTTTGGAAACTGTCAAACTTGAGTGCAGAAGGGGAGAGTGGAATTCCATGTGTAGCGGTGAAATGCGTAGATATATGGAGGAACACCAGTGGCGAAGGCGGCTCTCTGGTCTGTAACTGACGCTGAGGCTCGAAAGCGTGGGGAGCGAACAGG	Bacteria(100)	Firmicutes(100)	Bacilli(100)	Lactobacillales(100)	Streptococcaceae(99.7)	Streptococcus(99.7)	104	4	0	0	0	0	0	3	2	0	0	0	2	1	1	0	0	0	0	0	0	0	0	0	0	0	0	0	0	0	0	0	0	0	0	0	0	0	0	0
M01774_231_000000000-AK8HV_1_2111_4805_14969	M01774_231_000000000-AK8HV_1_2111_4805_14969	TAC-GT-AG-GTC--CCG-A-GC-G--T--T-GTC-CGG-AT-TT-A-TT-GGGC--GT-A----AA-GC-GA-GC-G-CA-G-G-C-G--G--T-TT-G-A-T-AAG-T-C-T---G-A-A--G--TT--A-AA-GG--C-T-GT-G-G-CT-C-AA-C-C-A-T-A-G-T-T---C-G--C-T---T--T--G--GAA-A-C----T--G-T--CA--A-A-C---T-T-G-A-G-T--G-T-AG-AA-G-G-------G-G-A-G--AG-T--GG-A--ATT---C-C-A-T-GT--GTA-G-CGGT-G-A-AA--TGCGT-AG-AT-A-TA---T-GGA-G-G-A-AC-A-CC----GG-T-G--GC-GAA-A-GC-G-------G--C-T-C-T…	TACGTAGGTCCCGAGCGTTGTCCGGATTTATTGGGCGTAAAGCGAGCGCAGGCGGTTTGATAAGTCTGAAGTTAAAGGCTGTGGCTCAACCATAGTTCGCTTTGGAAACTGTCAAACTTGAGTGTAGAAGGGGAGAGTGGAATTCCATGTGTAGCGGTGAAATGCGTAGATATATGGAGGAACACCGGTGGCGAAAGCGGCTCTCTGGTCTGTAACTGACGCTGAGGCTCGAAAGCGTGGGGAGCGAACAGG	Bacteria(100)	Firmicutes(100)	Bacilli(100)	Lactobacillales(100)	Streptococcaceae(100)	Streptococcus(100)	304	4	1	6	3	0	2	0	2	2	0	2	7	4	0	0	4	0	0	0	0	2	0	0	5	1	3	0	1	1	2	0	0	0	0	0	0	0	0	0
M01774_231_000000000-AK8HV_1_2110_24103_19478	M01774_231_000000000-AK8HV_1_2110_24103_19478	TAC-GT-AG-GTG--GCA-A-GC-G--T--T-GTC-CGG-AT-TT-A-TT-GGGC--GT-A----AA-GC-GA-GC-G-CA-G-G-C-G--G--A-AT-G-A-T-AAG-T-C-T---G-A-T--G--TG--A-AA-GC--C-C-AC-G-G-CT-C-AA-C-C-G-T-G-G-A-A-C-T-G--C-A---T--C--G--GAA-A-C----T--G-T--CA--T-T-C---T-T-G-A-G-T--G-C-AG-AA-G-A-------G-G-A-G--AG-T--AG-A--ACT---C-C-A-T-GT--GTA-G-CGGT-G-G-AA--TGCGT-AG-AT-A-TA---T-GGA-A-G-A-AC-A-CC----AG-T-G--GC-GAA-G-GC-G-------G--C-T-C-T…	TACGTAGGTGGCAAGCGTTGTCCGGATTTATTGGGCGTAAAGCGAGCGCAGGCGGAATGATAAGTCTGATGTGAAAGCCCACGGCTCAACCGTGGAACTGCATCGGAAACTGTCATTCTTGAGTGCAGAAGAGGAGAGTAGAACTCCATGTGTAGCGGTGGAATGCGTAGATATATGGAAGAACACCAGTGGCGAAGGCGGCTCTCTGGTCTGCAACTGACGCTGAGGCTCGAAAGCATGGGTAGCGAACAGG	Bacteria(100)	Firmicutes(100)	Bacilli(100)	Lactobacillales(100)	Lactobacillaceae(100)	Lactobacillus(100)	272	4	2	2	2	5	0	3	8	3	0	4	0	1	9	0	0	0	0	0	0	4	0	0	0	0	2	2	4	1	0	2	0	0	0	1	0	0	0	1
M01774_231_000000000-AK8HV_1_2110_21100_19919	M01774_231_000000000-AK8HV_1_2110_21100_19919	TAC-GT-AG-GTG--GCA-A-GC-G--T--T-GTC-CGG-AT-TT-A-TT-GGGC--GT-A----AA-GC-GA-GC-G-CA-G-G-C-G--G--A-AT-G-A-T-AAG-T-C-T---G-A-T--G--TG--A-AA-GC--C-C-AC-G-G-CT-C-AA-C-C-G-T-G-G-A-A-C-T-G--C-A---T--C--G--GAA-A-C----T--G-T--CA--T-T-C---T-T-G-A-G-T--G-C-AG-AA-G-A-------G-G-A-G--AG-T--GG-A--ACT---C-C-A-T-GT--GTA-G-CGGT-G-G-AA--TGCGT-AG-AT-A-TA---T-GGA-A-G-A-AC-A-CC----AG-T-G--GC-GAA-G-GC-G-------G--C-T-C-T…	TACGTAGGTGGCAAGCGTTGTCCGGATTTATTGGGCGTAAAGCGAGCGCAGGCGGAATGATAAGTCTGATGTGAAAGCCCACGGCTCAACCGTGGAACTGCATCGGAAACTGTCATTCTTGAGTGCAGAAGAGGAGAGTGGAACTCCATGTGTAGCGGTGGAATGCGTAGATATATGGAAGAACACCAGTGGCGAAGGCGGCTCTCTAGTCTGCAACTGACGCTGAGGCTCGAAAGCATGGGTAGCGAACAGG	Bacteria(100)	Firmicutes(100)	Bacilli(100)	Lactobacillales(100)	Lactobacillaceae(99.9)	Lactobacillus(99.8)	228	4	1	3	8	2	2	4	6	1	0	2	0	0	4	0	1	0	0	0	0	7	0	0	0	0	0	0	0	4	1	1	0	0	0	0	0	0	0	1
M01774_231_000000000-AK8HV_1_2109_14530_8370	M01774_231_000000000-AK8HV_1_2109_14530_8370	TAC-GT-AG-GTC--CCG-A-GC-G--T--T-GTC-CGG-AT-TT-A-TT-GGGC--GT-A----AA-GC-GA-GC-G-CA-G-G-C-G--G--T-TT-G-A-T-AAG-T-C-T---G-A-A--G--TT--A-AA-GG--C-T-GT-G-G-CT-C-AA-C-C-A-T-A-G-T-T---C-G--C-T---T--T--G--GAA-A-C----T--G-T--CA--A-A-C---T-T-G-A-G-T--G-C-AG-AA-G-G-------G-G-A-G--AG-T--GG-A--ATT---C-C-A-T-GT--GTA-G-CGGT-G-A-AA--TGCGA-AG-AT-A-TA---T-GGA-G-G-A-AC-A-CC----GG-T-G--GC-GAA-A-GC-G-------G--C-T-C-T…	TACGTAGGTCCCGAGCGTTGTCCGGATTTATTGGGCGTAAAGCGAGCGCAGGCGGTTTGATAAGTCTGAAGTTAAAGGCTGTGGCTCAACCATAGTTCGCTTTGGAAACTGTCAAACTTGAGTGCAGAAGGGGAGAGTGGAATTCCATGTGTAGCGGTGAAATGCGAAGATATATGGAGGAACACCGGTGGCGAAAGCGGCTCTCTGGTCTGTAACTGACGCTGAGGCTCGAAAGCGTGGGGAGCGAACAGG	Bacteria(100)	Firmicutes(100)	Bacilli(100)	Lactobacillales(100)	Streptococcaceae(100)	Streptococcus(100)	198	4	2	0	1	0	0	0	1	5	1	4	11	2	0	0	1	0	0	0	1	0	0	0	1	2	2	0	0	0	0	0	0	0	0	0	0	0	0	0
M01774_231_000000000-AK8HV_1_2108_8199_6660	M01774_231_000000000-AK8HV_1_2108_8199_6660	TAC-GT-AG-GTC--CCG-A-GC-G--T--T-GTC-CGG-AT-TT-A-TT-GGGC--GT-A----AA-GC-GA-GC-G-CA-G-G-C-G--G--T-TT-G-A-T-GAG-T-C-T---G-A-A--G--TT--A-AA-GG--C-T-GT-G-G-CT-C-AA-C-C-A-T-A-G-T-T---C-G--C-T---T--T--G--GAA-A-C----T--G-T--CA--A-A-C---T-T-G-A-G-T--G-C-AG-AA-G-G-------G-G-A-G--AG-T--GG-A--ATT---C-C-A-T-GT--GTA-G-CGGT-G-A-AA--TGCGT-AG-AT-A-TA---T-GGA-G-G-A-AC-A-CC----GG-T-G--GC-GAA-A-GC-G-------G--C-T-C-T…	TACGTAGGTCCCGAGCGTTGTCCGGATTTATTGGGCGTAAAGCGAGCGCAGGCGGTTTGATGAGTCTGAAGTTAAAGGCTGTGGCTCAACCATAGTTCGCTTTGGAAACTGTCAAACTTGAGTGCAGAAGGGGAGAGTGGAATTCCATGTGTAGCGGTGAAATGCGTAGATATATGGAGGAACACCGGTGGCGAAAGCGGCTCTCTGGTCTGTAACTGACGCTGAGGCTCGAAAGCGTGGGGAGCGAACAGG	Bacteria(100)	Firmicutes(100)	Bacilli(100)	Lactobacillales(100)	Streptococcaceae(100)	Streptococcus(100)	418	4	5	8	8	1	1	1	4	9	1	9	22	3	0	0	1	0	0	0	0	3	0	0	2	6	2	0	0	1	0	0	0	0	0	0	0	0	0	0
M01774_231_000000000-AK8HV_1_2108_4995_23618	M01774_231_000000000-AK8HV_1_2108_4995_23618	TAC-GT-AG-GTC--CCG-A-GC-G--T--T-GTC-CGG-AT-TT-A-TT-GGGC--GT-A----AA-GC-GA-GC-G-CA-G-G-C-G--G--T-TT-G-A-T-AAG-T-C-T---G-A-A--G--TT--A-AA-GG--C-T-GT-G-G-CT-C-AA-C-C-A-T-A-G-T-T---C-G--C-T---T--T--G--GAA-A-C----T--G-T--CA--A-A-C---T-T-G-A-G-T--G-C-AG-AA-G-G-------G-G-A-G--AG-T--GG-A--ATT---C-C-A-T-GT--GTA-G-CGGT-G-A-AA--TGCGT-AG-AT-A-TA---A-GGA-G-G-A-AC-A-CC----GG-T-G--GC-GAA-A-GC-G-------G--C-T-C-T…	TACGTAGGTCCCGAGCGTTGTCCGGATTTATTGGGCGTAAAGCGAGCGCAGGCGGTTTGATAAGTCTGAAGTTAAAGGCTGTGGCTCAACCATAGTTCGCTTTGGAAACTGTCAAACTTGAGTGCAGAAGGGGAGAGTGGAATTCCATGTGTAGCGGTGAAATGCGTAGATATAAGGAGGAACACCGGTGGCGAAAGCGGCTCTCTGGTCTGTAACTGACGCTGAGGCTCGAAAGCGTGGGGAGCGAACAGG	Bacteria(100)	Firmicutes(100)	Bacilli(100)	Lactobacillales(100)	Streptococcaceae(99.9)	Streptococcus(99.7)	568	4	3	8	6	0	4	4	19	11	4	6	28	5	1	0	2	0	0	0	0	0	0	0	4	6	4	0	1	1	1	0	0	0	0	0	0	0	0	0
M01774_231_000000000-AK8HV_1_2108_20223_5514	M01774_231_000000000-AK8HV_1_2108_20223_5514	TAC-GT-AG-GTC--CCG-G-GC-G--T--T-GTC-CGG-AT-TT-A-TT-GGGC--GT-A----AA-GC-GA-GC-G-CA-G-G-C-G--G--T-TT-G-A-T-AAG-T-C-T---G-A-A--G--TT--A-AA-GG--C-T-GT-G-G-CT-C-AA-C-C-A-T-A-G-T-T---C-G--C-T---T--T--G--GAA-A-C----T--G-T--CA--A-A-C---T-T-G-A-G-T--G-C-AG-AA-G-G-------G-G-A-G--AG-T--GG-A--ATT---C-C-A-T-GT--GTA-G-CGGT-G-A-AA--TGCGT-AG-AT-A-TA---T-GGA-G-G-A-AC-A-CC----GG-T-G--GC-GAA-A-GC-G-------G--C-T-C-T…	TACGTAGGTCCCGGGCGTTGTCCGGATTTATTGGGCGTAAAGCGAGCGCAGGCGGTTTGATAAGTCTGAAGTTAAAGGCTGTGGCTCAACCATAGTTCGCTTTGGAAACTGTCAAACTTGAGTGCAGAAGGGGAGAGTGGAATTCCATGTGTAGCGGTGAAATGCGTAGATATATGGAGGAACACCGGTGGCGAAAGCGGCTCTCTGGTCTGTAACTGACGCTGAGGCTCGAAAGCGTGGGGAGCGAACAGG	Bacteria(100)	Firmicutes(100)	Bacilli(100)	Lactobacillales(100)	Streptococcaceae(99.9)	Streptococcus(99.9)	230	4	5	3	1	0	3	3	5	3	2	1	8	1	0	0	2	0	0	0	0	0	0	0	5	4	3	0	0	0	0	0	0	0	0	0	0	0	0	0
M01774_231_000000000-AK8HV_1_2108_19703_25136	M01774_231_000000000-AK8HV_1_2108_19703_25136	TAC-AT-AG-GTC--CCG-A-GC-G--T--T-GTC-CGG-AT-TT-A-TT-GGGC--GT-A----AA-GC-GA-GC-G-CA-G-G-C-G--G--T-TT-G-A-T-AAG-T-C-T---G-A-A--G--TT--A-AA-GG--C-T-GT-G-G-CT-C-AA-C-C-A-T-A-G-T-T---C-G--C-T---T--T--G--GAA-A-C----T--G-T--CA--A-A-C---T-T-G-A-G-T--G-C-AG-AA-G-G-------G-G-A-G--AG-T--GG-A--ATT---C-C-A-T-GT--GTA-G-CGGT-G-A-AA--TGCGT-AG-AT-A-TA---T-GGA-G-G-A-AC-A-CC----GG-T-G--GC-GAA-A-GC-G-------G--C-T-C-T…	TACATAGGTCCCGAGCGTTGTCCGGATTTATTGGGCGTAAAGCGAGCGCAGGCGGTTTGATAAGTCTGAAGTTAAAGGCTGTGGCTCAACCATAGTTCGCTTTGGAAACTGTCAAACTTGAGTGCAGAAGGGGAGAGTGGAATTCCATGTGTAGCGGTGAAATGCGTAGATATATGGAGGAACACCGGTGGCGAAAGCGGCTCTCTGGTCTGTAACTGACGCTGAGGCTCGAAAGCGTGGGGAGCGAACAGG	Bacteria(100)	Firmicutes(100)	Bacilli(100)	Lactobacillales(100)	Streptococcaceae(100)	Streptococcus(100)	525	4	2	9	10	3	6	1	5	12	5	3	26	1	3	0	3	0	0	0	0	1	0	3	7	13	4	0	0	6	0	0	0	0	0	0	0	0	0	0
M01774_231_000000000-AK8HV_1_2108_16920_9968	M01774_231_000000000-AK8HV_1_2108_16920_9968	TAC-GT-AG-GTG--GCA-A-GC-G--T--T-GTC-TGG-AT-TT-A-TT-GGGC--GT-A----AA-GC-GA-GC-G-CA-G-G-C-G--G--A-AT-G-A-T-AAG-T-C-T---G-A-T--G--TG--A-AA-GC--C-C-AC-G-G-CT-C-AA-C-C-G-T-G-G-A-A-C-T-G--C-A---T--C--G--GAA-A-C----T--G-T--CA--T-T-C---T-T-G-A-G-T--G-C-AG-AA-G-A-------G-G-A-G--AG-T--GG-A--ACT---C-C-A-T-GT--GTA-G-CGGT-G-G-AA--TGCGT-AG-AT-A-TA---T-GGA-A-G-A-AC-A-CC----AG-T-G--GC-GAA-G-GC-G-------G--C-T-C-T…	TACGTAGGTGGCAAGCGTTGTCTGGATTTATTGGGCGTAAAGCGAGCGCAGGCGGAATGATAAGTCTGATGTGAAAGCCCACGGCTCAACCGTGGAACTGCATCGGAAACTGTCATTCTTGAGTGCAGAAGAGGAGAGTGGAACTCCATGTGTAGCGGTGGAATGCGTAGATATATGGAAGAACACCAGTGGCGAAGGCGGCTCTCTGGTCTGCAACTGACGCTGAGGCTCGAAAGCATGGGTAGCGAACAGG	Bacteria(100)	Firmicutes(100)	Bacilli(100)	Lactobacillales(99.9)	Lactobacillaceae(99.6)	Lactobacillus(99.2)	446	4	2	1	2	8	0	1	10	0	1	1	0	0	3	0	0	0	0	0	0	6	143	0	0	0	0	0	3	1	3	0	0	0	0	0	0	0	1	5
M01774_231_000000000-AK8HV_1_2108_11760_24572	M01774_231_000000000-AK8HV_1_2108_11760_24572	TAC-GT-AG-GTC--CCG-A-GC-G--T--T-GTC-CGG-AT-TT-A-TT-GGGC--GT-A----AA-GC-GA-GC-G-CA-G-G-C-G--G--T-TT-G-A-T-AAG-T-C-T---G-A-A--G--TT--A-AA-GG--C-T-GT-G-G-CT-C-AA-C-C-A-T-A-G-T-T---C-G--C-T---T--T--G--GAA-A-C----T--G-T--CA--A-A-C---T-T-G-A-G-T--G-C-AG-AA-G-G-------G-G-A-G--AG-T--GG-A--ATT---C-C-A-T-GT--GTA-G-CGGT-G-A-AA--TGCGT-GG-AT-A-TA---T-GGA-G-G-A-AC-A-CC----GG-T-G--GC-GAA-A-GC-G-------G--C-T-C-T…	TACGTAGGTCCCGAGCGTTGTCCGGATTTATTGGGCGTAAAGCGAGCGCAGGCGGTTTGATAAGTCTGAAGTTAAAGGCTGTGGCTCAACCATAGTTCGCTTTGGAAACTGTCAAACTTGAGTGCAGAAGGGGAGAGTGGAATTCCATGTGTAGCGGTGAAATGCGTGGATATATGGAGGAACACCGGTGGCGAAAGCGGCTCTCTGGTCTGTAACTGACGCTGAGGCTCGAAAGCGTGGGGAGCGAACAGG	Bacteria(100)	Firmicutes(100)	Bacilli(100)	Lactobacillales(100)	Streptococcaceae(100)	Streptococcus(100)	312	4	3	3	3	1	3	1	4	7	0	4	16	2	2	0	5	0	0	0	0	3	0	1	2	9	2	0	0	0	0	0	0	0	0	0	0	0	0	0
M01774_231_000000000-AK8HV_1_2107_4508_17637	M01774_231_000000000-AK8HV_1_2107_4508_17637	TAC-GT-AG-GTC--CCG-A-GC-G--T--T-GTC-CGG-AT-TT-A-TT-GGGC--GT-A----AA-GC-GA-GC-G-CA-G-G-C-G--G--T-TT-G-T-T-AAG-T-C-T---G-A-A--G--TT--A-AA-GG--C-T-GT-G-G-CT-C-AA-C-C-A-T-A-G-T-T---C-G--C-T---T--T--G--GAA-A-C----T--G-T--CA--A-A-C---T-T-G-A-G-T--G-C-AG-AA-G-G-------G-G-A-G--AG-T--GG-A--ATT---C-C-A-T-GT--GTA-G-CGGT-G-A-AA--TGCGT-AG-AT-A-TA---T-GGA-G-G-A-AC-A-CC----GG-T-G--GC-GAA-A-GC-G-------G--C-T-C-T…	TACGTAGGTCCCGAGCGTTGTCCGGATTTATTGGGCGTAAAGCGAGCGCAGGCGGTTTGTTAAGTCTGAAGTTAAAGGCTGTGGCTCAACCATAGTTCGCTTTGGAAACTGTCAAACTTGAGTGCAGAAGGGGAGAGTGGAATTCCATGTGTAGCGGTGAAATGCGTAGATATATGGAGGAACACCGGTGGCGAAAGCGGCTCTCTGGTCTGTAACTGACGCTGAGGCTCGAAAGCGTGGGGAGCGAACAGG	Bacteria(100)	Firmicutes(100)	Bacilli(100)	Lactobacillales(100)	Streptococcaceae(100)	Streptococcus(100)	876	4	6	4	14	2	5	1	8	13	9	12	27	7	4	1	4	0	0	0	0	1	0	0	11	13	11	0	0	2	3	0	0	0	1	0	2	0	0	0
M01774_231_000000000-AK8HV_1_2107_25215_13784	M01774_231_000000000-AK8HV_1_2107_25215_13784	TAC-GT-AG-GTC--CCG-A-GC-G--T--T-GTC-CGG-AT-TT-A-TT-GGGC--GT-A----AA-GC-GA-GC-G-CA-G-G-C-G--G--T-TT-G-A-T-AAG-T-C-T---G-A-A--G--TT--A-AA-GG--C-T-GT-G-G-CT-C-AA-C-C-A-T-A-G-T-T---C-G--C-T---T--T--G--GAA-A-C----T--G-T--CA--A-A-C---T-T-G-A-G-T--G-C-AG-AA-G-G-------G-G-A-G--AG-T--GG-A--ATT---C-C-A-T-GT--GTA-G-CGGT-G-A-AA--TGCGT-AG-AT-A-TA---T-GGA-G-G-A-AC-A-CC----GG-T-G--GC-GAA-A-GC-G-------G--C-T-C-T…	TACGTAGGTCCCGAGCGTTGTCCGGATTTATTGGGCGTAAAGCGAGCGCAGGCGGTTTGATAAGTCTGAAGTTAAAGGCTGTGGCTCAACCATAGTTCGCTTTGGAAACTGTCAAACTTGAGTGCAGAAGGGGAGAGTGGAATTCCATGTGTAGCGGTGAAATGCGTAGATATATGGAGGAACACCGGTGGCGAAAGCGGCTCTCTGGTCGGTAACTGACGCTGAGGCTCGAAAGCGTGGGGAGCGAACAGG	Bacteria(100)	Firmicutes(100)	Bacilli(100)	Lactobacillales(100)	Streptococcaceae(100)	Streptococcus(100)	557	4	2	7	5	0	3	1	6	19	3	3	20	3	4	0	4	0	0	0	0	1	0	0	1	3	7	0	0	1	0	0	0	0	0	0	0	0	0	0
M01774_231_000000000-AK8HV_1_2105_21463_24691	M01774_231_000000000-AK8HV_1_2105_21463_24691	TAC-GT-AG-GTC--CCG-A-GC-G--T--T-GTC-CGG-AT-TT-A-TT-GGGC--GT-A----AA-GC-GA-GC-G-CA-G-G-C-G--G--T-TT-G-A-T-AAG-T-C-T---G-A-A--G--TT--A-AA-GG--C-T-GT-G-G-CT-C-AA-C-C-A-A-A-G-T-T---C-G--C-T---T--T--G--GAA-A-C----T--G-T--CA--A-A-C---T-T-G-A-G-T--G-C-AG-AA-G-G-------G-G-A-G--AG-T--GG-A--ATT---C-C-A-T-GT--GTA-G-CGGT-G-A-AA--TGCGT-AG-AT-A-TA---T-GGA-G-G-A-AC-A-CC----GG-T-G--GC-GAA-A-GC-G-------G--C-T-C-T…	TACGTAGGTCCCGAGCGTTGTCCGGATTTATTGGGCGTAAAGCGAGCGCAGGCGGTTTGATAAGTCTGAAGTTAAAGGCTGTGGCTCAACCAAAGTTCGCTTTGGAAACTGTCAAACTTGAGTGCAGAAGGGGAGAGTGGAATTCCATGTGTAGCGGTGAAATGCGTAGATATATGGAGGAACACCGGTGGCGAAAGCGGCTCTCTGGTCTGTAACTGACGCTGAGGCTCGAAAGCGTGGGGAGCGAACAGG	Bacteria(100)	Firmicutes(100)	Bacilli(100)	Lactobacillales(100)	Streptococcaceae(99.9)	Streptococcus(99.9)	174	4	1	0	1	0	2	0	5	5	3	2	2	0	4	0	0	0	0	0	0	2	0	0	1	7	1	0	0	0	1	0	0	0	0	0	0	0	0	0
M01774_231_000000000-AK8HV_1_2104_14773_6066	M01774_231_000000000-AK8HV_1_2104_14773_6066	TAC-GT-AG-GTC--CCG-A-GC-G--T--T-GTC-CGG-AT-TT-A-TT-GGGC--GT-A----AA-GC-GA-GC-G-CA-G-G-C-G--G--T-TT-G-A-T-AAG-T-C-T---G-A-A--G--TT--A-AA-GG--C-T-GT-G-G-CT-C-AA-C-C-A-T-A-G-T-T---C-G--C-T---T--T--G--GAA-A-C----T--G-T--CA--A-A-C---T-T-G-A-G-T--G-C-AG-AA-G-G-------G-G-A-G--AG-T--GG-A--ATT---C-C-A-T-GT--GTA-G-CGGT-G-A-AA--TGCGT-AG-AT-A-TA---T-GGA-G-G-A-AC-A-CC----GG-T-G--GC-GAA-A-GC-G-------G--C-T-C-T…	TACGTAGGTCCCGAGCGTTGTCCGGATTTATTGGGCGTAAAGCGAGCGCAGGCGGTTTGATAAGTCTGAAGTTAAAGGCTGTGGCTCAACCATAGTTCGCTTTGGAAACTGTCAAACTTGAGTGCAGAAGGGGAGAGTGGAATTCCATGTGTAGCGGTGAAATGCGTAGATATATGGAGGAACACCGGTGGCGAAAGCGGCTCTCTGGTCTGAAACTGACGCTGAGGCTCGAAAGCGTGGGGAGCGAACAGG	Bacteria(100)	Firmicutes(100)	Bacilli(100)	Lactobacillales(100)	Streptococcaceae(100)	Streptococcus(100)	258	4	2	1	3	0	0	0	3	5	2	1	4	5	1	0	0	0	0	0	0	2	0	1	4	0	5	0	0	0	0	0	0	0	0	0	0	0	0	0
M01774_231_000000000-AK8HV_1_2103_20430_20947	M01774_231_000000000-AK8HV_1_2103_20430_20947	TAC-GT-AG-GTC--CCG-A-GC-G--T--T-GTC-CGG-AT-TT-A-TT-GGGC--GT-A----AA-GC-GA-GC-G-CA-G-G-C-G--G--T-TT-G-A-T-AAG-T-C-T---G-A-A--G--TT--A-AA-GG--C-T-GT-G-G-CT-C-AA-C-C-A-T-A-G-T-T---C-G--C-T---T--T--G--GAA-A-C----T--G-T--CA--A-A-C---T-T-G-A-G-T--G-C-AG-AA-G-G-------G-G-A-G--AG-T--GG-A--ATT---C-C-A-T-GT--GTA-G-CGGT-G-A-AA--TGCGT-AG-AT-A-TA---T-GGA-G-G-A-AC-A-CC----GG-T-G--GC-GAA-A-GC-G-------G--C-T-C-T…	TACGTAGGTCCCGAGCGTTGTCCGGATTTATTGGGCGTAAAGCGAGCGCAGGCGGTTTGATAAGTCTGAAGTTAAAGGCTGTGGCTCAACCATAGTTCGCTTTGGAAACTGTCAAACTTGAGTGCAGAAGGGGAGAGTGGAATTCCATGTGTAGCGGTGAAATGCGTAGATATATGGAGGAACACCGGTGGCGAAAGCGGCTCTCTGGTCTGTAACTGACGCTGAGGCTCGAAAGCGTGGGTAGCGAACAGG	Bacteria(100)	Firmicutes(100)	Bacilli(100)	Lactobacillales(100)	Streptococcaceae(100)	Streptococcus(100)	1032	4	12	2	6	11	13	0	34	15	4	2	8	4	7	3	3	1	0	0	0	3	1	1	0	2	1	0	1	5	1	0	0	0	0	0	0	0	0	0
M01774_231_000000000-AK8HV_1_2103_15417_17785	M01774_231_000000000-AK8HV_1_2103_15417_17785	TAC-GT-AG-GTC--CCG-A-GC-G--T--T-GTC-CGG-AT-TT-A-TT-GGGC--GT-A----AA-GC-GA-GC-G-CA-G-G-C-G--G--T-TT-G-A-T-AAG-T-C-T---G-A-A--G--TT--A-AA-GG--C-T-GT-G-G-CT-C-AA-C-C-A-T-A-G-T-T---C-G--C-T---T--T--G--GAA-A-C----T--G-T--CA--A-A-C---T-T-G-A-G-T--G-C-AG-AA-G-G-------G-G-A-G--AG-T--GG-A--ATT---C-C-A-T-GT--GTA-G-CGGT-G-A-AA--TGCAT-AG-AT-A-TA---T-GGA-G-G-A-AC-A-CC----GG-T-G--GC-GAA-A-GC-G-------G--C-T-C-T…	TACGTAGGTCCCGAGCGTTGTCCGGATTTATTGGGCGTAAAGCGAGCGCAGGCGGTTTGATAAGTCTGAAGTTAAAGGCTGTGGCTCAACCATAGTTCGCTTTGGAAACTGTCAAACTTGAGTGCAGAAGGGGAGAGTGGAATTCCATGTGTAGCGGTGAAATGCATAGATATATGGAGGAACACCGGTGGCGAAAGCGGCTCTCTGGTCTGTAACTGACGCTGAGGCTCGAAAGCGTGGGGAGCGAACAGG	Bacteria(100)	Firmicutes(100)	Bacilli(100)	Lactobacillales(100)	Streptococcaceae(100)	Streptococcus(100)	379	4	2	3	4	4	1	0	5	4	3	3	11	4	0	0	3	0	0	0	0	0	0	0	7	2	3	0	0	1	0	0	0	0	0	0	0	0	0	0
M01774_231_000000000-AK8HV_1_2103_15123_10973	M01774_231_000000000-AK8HV_1_2103_15123_10973	TAC-GT-AG-GTC--CCG-A-GC-G--T--T-GTC-CGG-AT-TT-A-TT-GGGC--GT-A----AA-GC-GA-GC-G-CA-G-G-C-G--G--T-TT-G-A-T-AAG-T-C-T---G-A-A--G--TT--A-AA-GG--C-T-GT-G-G-CT-C-AA-C-C-A-T-A-G-T-T---C-G--C-T---T--T--G--GAA-A-C----T--G-T--CA--A-A-C---T-T-G-A-G-T--G-C-AG-AA-G-G-------G-G-A-G--AG-T--GG-A--ATT---C-C-A-T-GT--GTA-G-CGGT-G-A-AA--TGCGT-AG-AT-A-TA---T-GGA-G-G-A-AC-A-CC----GG-T-G--GC-GAA-A-GC-G-------G--C-T-C-T…	TACGTAGGTCCCGAGCGTTGTCCGGATTTATTGGGCGTAAAGCGAGCGCAGGCGGTTTGATAAGTCTGAAGTTAAAGGCTGTGGCTCAACCATAGTTCGCTTTGGAAACTGTCAAACTTGAGTGCAGAAGGGGAGAGTGGAATTCCATGTGTAGCGGTGAAATGCGTAGATATATGGAGGAACACCGGTGGCGAAAGCGGCTCTCTGGTCTGTAACTGACGCTGAGGCTCGATAGCGTGGGGAGCGAACAGG	Bacteria(100)	Firmicutes(100)	Bacilli(100)	Lactobacillales(100)	Streptococcaceae(100)	Streptococcus(100)	64	4	0	0	1	0	0	0	2	2	0	0	2	0	0	0	0	0	0	0	0	0	0	0	0	0	0	0	0	0	0	0	0	0	0	0	0	0	0	0
M01774_231_000000000-AK8HV_1_2102_7979_22134	M01774_231_000000000-AK8HV_1_2102_7979_22134	TAC-GT-AG-GTC--CCG-A-GC-G--T--T-GTC-CGG-AT-CT-A-TT-GGGC--GT-A----AA-GC-GA-GC-G-CA-G-G-C-G--G--T-TT-G-A-T-AAG-T-C-T---G-A-A--G--TT--A-AA-GG--C-T-GT-G-G-CT-C-AA-C-C-A-T-A-G-T-T---C-G--C-T---T--T--G--GAA-A-C----T--G-T--CA--A-A-C---T-T-G-A-G-T--G-C-AG-AA-G-G-------G-G-A-G--AG-T--GG-A--ATT---C-C-A-T-GT--GTA-G-CGGT-G-A-AA--TGCGT-AG-AT-A-TA---T-GGA-G-G-A-AC-A-CC----GG-T-G--GC-GAA-A-GC-G-------G--C-T-C-T…	TACGTAGGTCCCGAGCGTTGTCCGGATCTATTGGGCGTAAAGCGAGCGCAGGCGGTTTGATAAGTCTGAAGTTAAAGGCTGTGGCTCAACCATAGTTCGCTTTGGAAACTGTCAAACTTGAGTGCAGAAGGGGAGAGTGGAATTCCATGTGTAGCGGTGAAATGCGTAGATATATGGAGGAACACCGGTGGCGAAAGCGGCTCTCTGGTCTGTAACTGACGCTGAGGCTCGAAAGCGTGGGGAGCGAACAGG	Bacteria(100)	Firmicutes(100)	Bacilli(100)	Lactobacillales(100)	Streptococcaceae(100)	Streptococcus(100)	162	4	1	2	1	0	1	0	0	6	1	0	6	2	2	0	0	0	0	0	0	0	0	0	2	2	2	0	0	0	1	0	0	0	0	0	0	0	0	0
M01774_231_000000000-AK8HV_1_2102_22345_18143	M01774_231_000000000-AK8HV_1_2102_22345_18143	TAC-GT-AG-GTC--CCG-A-GC-G--T--T-GTC-CGG-AT-TT-A-TT-GGGC--GT-A----AA-GC-GA-GC-A-CA-G-G-C-G--G--T-TT-G-A-T-AAG-T-C-T---G-A-A--G--TT--A-AA-GG--C-T-GT-G-G-CT-C-AA-C-C-A-T-A-G-T-T---C-G--C-T---T--T--G--GAA-A-C----T--G-T--CA--A-A-C---T-T-G-A-G-T--G-C-AG-AA-G-G-------G-G-A-G--AG-T--GG-A--ATT---C-C-A-T-GT--GTA-G-CGGT-G-A-AA--TGCGT-AG-AT-A-TA---T-GGA-G-G-A-AC-A-CC----GG-T-G--GC-GAA-A-GC-G-------G--C-T-C-T…	TACGTAGGTCCCGAGCGTTGTCCGGATTTATTGGGCGTAAAGCGAGCACAGGCGGTTTGATAAGTCTGAAGTTAAAGGCTGTGGCTCAACCATAGTTCGCTTTGGAAACTGTCAAACTTGAGTGCAGAAGGGGAGAGTGGAATTCCATGTGTAGCGGTGAAATGCGTAGATATATGGAGGAACACCGGTGGCGAAAGCGGCTCTCTGGTCTGTAACTGACGCTGAGGCTCGAAAGCGTGGGGAGCGAACAGG	Bacteria(100)	Firmicutes(100)	Bacilli(100)	Lactobacillales(100)	Streptococcaceae(100)	Streptococcus(100)	383	4	0	6	2	1	1	0	11	4	3	1	19	3	1	0	3	0	0	0	0	1	0	2	0	3	6	0	0	0	2	0	0	0	0	0	0	0	0	0
M01774_231_000000000-AK8HV_1_2102_12435_5828	M01774_231_000000000-AK8HV_1_2102_12435_5828	TAC-GT-AG-GTC--CCG-A-GC-G--T--T-GTC-CGG-AT-TT-A-TT-GGGC--GT-A----AA-GC-GA-GC-G-CG-G-G-C-G--G--T-TT-G-A-T-AAG-T-C-T---G-A-A--G--TT--A-AA-GG--C-T-GT-G-G-CT-C-AA-C-C-A-T-A-G-T-T---C-G--C-T---T--T--G--GAA-A-C----T--G-T--CA--A-A-C---T-T-G-A-G-T--G-C-AG-AA-G-G-------G-G-A-G--AG-T--GG-A--ATT---C-C-A-T-GT--GTA-G-CGGT-G-A-AA--TGCGT-AG-AT-A-TA---T-GGA-G-G-A-AC-A-CC----GG-T-G--GC-GAA-A-GC-G-------G--C-T-C-T…	TACGTAGGTCCCGAGCGTTGTCCGGATTTATTGGGCGTAAAGCGAGCGCGGGCGGTTTGATAAGTCTGAAGTTAAAGGCTGTGGCTCAACCATAGTTCGCTTTGGAAACTGTCAAACTTGAGTGCAGAAGGGGAGAGTGGAATTCCATGTGTAGCGGTGAAATGCGTAGATATATGGAGGAACACCGGTGGCGAAAGCGGCTCTCTGGTCTGTAACTGACGCTGAGGCTCGAAAGCGTGGGGAGCGAACAGG	Bacteria(100)	Firmicutes(100)	Bacilli(100)	Lactobacillales(100)	Streptococcaceae(100)	Streptococcus(100)	555	4	5	12	7	1	1	3	9	9	7	9	18	7	2	0	6	0	0	0	0	2	0	0	4	4	9	0	1	2	4	0	0	0	0	0	0	0	0	0
M01774_231_000000000-AK8HV_1_2102_11800_22340	M01774_231_000000000-AK8HV_1_2102_11800_22340	TAC-GT-AG-GTC--CCG-A-GC-G--T--T-GTC-CGG-AT-TT-A-TT-GGGC--GT-A----AA-GC-GA-GC-G-CA-G-G-C-G--G--T-TT-G-A-T-AAG-T-C-T---G-A-A--G--TT--T-AA-GG--C-T-GT-G-G-CT-C-AA-C-C-A-T-A-G-T-T---C-G--C-T---T--T--G--GAA-A-C----T--G-T--CA--A-A-C---T-T-G-A-G-T--G-C-AG-AA-G-G-------G-G-A-G--AG-T--GG-A--ATT---C-C-A-T-GT--GTA-G-CGGT-G-A-AA--TGCGT-AG-AT-A-TA---T-GGA-G-G-A-AC-A-CC----GG-T-G--GC-GAA-A-GC-G-------G--C-T-C-T…	TACGTAGGTCCCGAGCGTTGTCCGGATTTATTGGGCGTAAAGCGAGCGCAGGCGGTTTGATAAGTCTGAAGTTTAAGGCTGTGGCTCAACCATAGTTCGCTTTGGAAACTGTCAAACTTGAGTGCAGAAGGGGAGAGTGGAATTCCATGTGTAGCGGTGAAATGCGTAGATATATGGAGGAACACCGGTGGCGAAAGCGGCTCTCTGGTCTGTAACTGACGCTGAGGCTCGAAAGCGTGGGGAGCGAACAGG	Bacteria(100)	Firmicutes(100)	Bacilli(100)	Lactobacillales(100)	Streptococcaceae(100)	Streptococcus(100)	942	4	7	9	9	3	7	2	13	15	11	3	44	11	6	0	2	0	0	0	0	7	0	3	6	14	20	0	0	2	2	0	0	0	0	0	1	0	0	0
M01774_231_000000000-AK8HV_1_1114_18946_20274	M01774_231_000000000-AK8HV_1_1114_18946_20274	TAC-GT-AG-GTC--CCG-A-GC-G--T--T-GTC-CGG-AT-TT-A-TT-GGGC--GT-A----AA-GC-GA-GC-G-CA-G-G-C-G--G--T-TT-G-A-T-AAG-T-C-T---G-A-A--G--TT--A-AA-GG--C-T-GT-G-G-CT-C-AA-C-C-A-T-A-G-T-T---C-G--C-T---T--T--G--GAA-A-C----T--G-T--CA--A-A-C---T-T-G-A-G-T--G-C-AG-AA-G-G-------G-G-A-G--AG-A--GG-A--ATT---C-C-A-T-GT--GTA-G-CGGT-G-A-AA--TGCGT-AG-AT-A-TA---T-GGA-G-G-A-AC-A-CC----GG-T-G--GC-GAA-A-GC-G-------G--C-T-C-T…	TACGTAGGTCCCGAGCGTTGTCCGGATTTATTGGGCGTAAAGCGAGCGCAGGCGGTTTGATAAGTCTGAAGTTAAAGGCTGTGGCTCAACCATAGTTCGCTTTGGAAACTGTCAAACTTGAGTGCAGAAGGGGAGAGAGGAATTCCATGTGTAGCGGTGAAATGCGTAGATATATGGAGGAACACCGGTGGCGAAAGCGGCTCTCTGGTCTGTAACTGACGCTGAGGCTCGAAAGCGTGGGGAGCGAACAGG	Bacteria(100)	Firmicutes(100)	Bacilli(100)	Lactobacillales(100)	Streptococcaceae(100)	Streptococcus(100)	214	4	0	3	3	0	4	1	2	5	0	0	8	1	1	0	0	0	0	0	0	0	0	1	3	5	1	0	0	0	0	0	0	0	0	0	0	0	0	0
M01774_231_000000000-AK8HV_1_1114_12477_25453	M01774_231_000000000-AK8HV_1_1114_12477_25453	TAC-GT-AG-GTC--CCG-A-GC-G--T--T-GTC-CGG-AT-TT-A-TT-GGGC--GT-A----AA-GC-GA-GC-G-CA-G-G-C-G--G--T-TT-G-A-T-AAG-T-C-T---G-A-A--G--TT--A-AA-GG--C-T-GT-G-G-CT-C-AA-C-C-A-T-A-G-T-T---C-G--C-T---T--T--G--GAA-A-C----T--G-T--CA--A-A-C---T-T-G-A-G-T--G-C-AG-AA-G-G-------G-G-A-G--AG-T--GG-A--ATT---C-C-A-T-GT--GTA-G-CGGG-G-A-AA--TGCGT-AG-AT-A-TA---T-GGA-G-G-A-AC-A-CC----GG-C-G--GC-GAA-A-GC-G-------G--C-T-C-T…	TACGTAGGTCCCGAGCGTTGTCCGGATTTATTGGGCGTAAAGCGAGCGCAGGCGGTTTGATAAGTCTGAAGTTAAAGGCTGTGGCTCAACCATAGTTCGCTTTGGAAACTGTCAAACTTGAGTGCAGAAGGGGAGAGTGGAATTCCATGTGTAGCGGGGAAATGCGTAGATATATGGAGGAACACCGGCGGCGAAAGCGGCTCTCTGGTCTGTAACTGACGCTGAGGCTCGAAAGCGTGGGGAGCGAACAGG	Bacteria(100)	Firmicutes(100)	Bacilli(100)	Lactobacillales(100)	Streptococcaceae(100)	Streptococcus(100)	24	4	6	4	3	2	2	0	0	0	0	0	0	0	0	0	0	0	0	0	0	0	0	0	0	0	0	0	0	0	0	0	0	0	0	0	0	0	0	0
M01774_231_000000000-AK8HV_1_1113_6333_11951	M01774_231_000000000-AK8HV_1_1113_6333_11951	TAC-GT-AG-GTC--CCG-A-GC-G--T--T-GTC-CGG-AT-TT-A-TT-GGGC--GT-A----AA-GC-GA-GC-G-CA-G-G-C-G--G--T-TT-G-A-T-AAG-T-C-T---G-A-A--G--TT--A-AA-GG--C-T-GT-G-G-CT-C-AA-C-C-A-T-A-G-T-T---C-G--C-T---T--T--G--GAA-A-C----T--G-T--CA--A-A-C---T-T-G-A-G-T--G-C-AG-AA-G-G-------G-G-A-G--AG-T--GG-A--ATT---C-C-A-T-GT--GTA-G-CGGT-G-A-AA--TGCGT-AG-AT-A-TA---T-GGA-G-G-A-AC-A-CC----GG-T-G--GC-GAA-A-GC-G-------G--C-T-C-T…	TACGTAGGTCCCGAGCGTTGTCCGGATTTATTGGGCGTAAAGCGAGCGCAGGCGGTTTGATAAGTCTGAAGTTAAAGGCTGTGGCTCAACCATAGTTCGCTTTGGAAACTGTCAAACTTGAGTGCAGAAGGGGAGAGTGGAATTCCATGTGTAGCGGTGAAATGCGTAGATATATGGAGGAACACCGGTGGCGAAAGCGGCTCTCTGGTCTGTAACTGACGCTGAGGCTCGAAAGCATGGGGAGCGAACAGG	Bacteria(100)	Firmicutes(100)	Bacilli(100)	Lactobacillales(100)	Streptococcaceae(100)	Streptococcus(100)	395	4	1	3	4	3	0	2	7	1	4	6	13	2	0	0	4	0	0	0	0	3	0	1	3	5	5	0	0	0	0	0	0	0	0	0	0	0	0	0
M01774_231_000000000-AK8HV_1_1111_6721_23584	M01774_231_000000000-AK8HV_1_1111_6721_23584	TAC-GT-AG-GTC--CCG-A-GC-G--T--T-GTC-CGG-AT-TT-A-TT-GGGC--GT-A----AA-GC-GA-GC-G-CA-G-G-C-G--G--T-TT-G-A-T-AAG-T-C-T---G-A-A--G--TT--A-AA-GG--C-T-GT-G-G-CT-C-AA-C-C-A-T-A-G-T-T---C-G--C-T---T--T--G--GAA-A-C----T--G-T--CA--A-A-C---T-T-G-A-G-T--G-C-AG-AA-G-G-------G-G-A-G--AG-T--GG-A--ATT---C-C-A-T-GT--GTA-G-CGGT-G-A-AA--TGCGT-AG-AT-A-TA---G-GGA-G-G-A-AC-A-CC----GG-T-G--GC-GAA-A-GC-G-------G--C-T-C-T…	TACGTAGGTCCCGAGCGTTGTCCGGATTTATTGGGCGTAAAGCGAGCGCAGGCGGTTTGATAAGTCTGAAGTTAAAGGCTGTGGCTCAACCATAGTTCGCTTTGGAAACTGTCAAACTTGAGTGCAGAAGGGGAGAGTGGAATTCCATGTGTAGCGGTGAAATGCGTAGATATAGGGAGGAACACCGGTGGCGAAAGCGGCTCTCTGGTCTGTAACTGACGCTGAGGCTCGAAAGCGTGGGGAGCGAACAGG	Bacteria(100)	Firmicutes(100)	Bacilli(100)	Lactobacillales(100)	Streptococcaceae(100)	Streptococcus(100)	562	4	3	2	6	5	2	1	13	14	5	3	27	2	2	3	3	0	0	0	0	0	0	0	5	5	5	0	0	2	0	0	0	0	0	0	0	0	0	1
M01774_231_000000000-AK8HV_1_1111_6344_19218	M01774_231_000000000-AK8HV_1_1111_6344_19218	TAC-GT-AG-GTC--CCG-A-GC-G--T--T-GTC-CGG-AT-TT-A-TT-GGGC--GT-A----AA-GC-GA-GC-G-CA-G-G-C-G--G--A-AT-G-A-T-AAG-T-C-T---G-A-A--G--TT--A-AA-GG--C-T-GT-G-G-CT-C-AA-C-C-A-T-A-G-T-T---C-G--C-T---T--T--G--GAA-A-C----T--G-T--CA--A-A-C---T-T-G-A-G-T--G-C-AG-AA-G-G-------G-G-A-G--AG-T--GG-A--ATT---C-C-A-T-GT--GTA-G-CGGT-G-A-AA--TGCGT-AG-AT-A-TA---T-GGA-G-G-A-AC-A-CC----GG-T-G--GC-GAA-A-GC-G-------G--C-T-C-T…	TACGTAGGTCCCGAGCGTTGTCCGGATTTATTGGGCGTAAAGCGAGCGCAGGCGGAATGATAAGTCTGAAGTTAAAGGCTGTGGCTCAACCATAGTTCGCTTTGGAAACTGTCAAACTTGAGTGCAGAAGGGGAGAGTGGAATTCCATGTGTAGCGGTGAAATGCGTAGATATATGGAGGAACACCGGTGGCGAAAGCGGCTCTCTGGTCTGTAACTGACGCTGAGGCTCGAAAGCGTGGGGAGCGAACAGG	Bacteria(100)	Firmicutes(100)	Bacilli(100)	Lactobacillales(100)	Streptococcaceae(100)	Streptococcus(100)	288	4	3	0	1	0	0	0	7	1	0	0	0	0	1	0	1	0	0	0	0	0	0	0	0	0	0	0	0	1	0	0	0	0	0	0	0	0	0	0
M01774_231_000000000-AK8HV_1_1111_11321_10820	M01774_231_000000000-AK8HV_1_1111_11321_10820	TAC-GT-AG-GTG--GCA-A-GC-G--T--T-ATC-CGG-AT-TT-A-TT-GGGC--GT-A----AA-GA-GA-GT-G-CA-G-G-C-G--G--T-TT-G-A-T-AAG-T-C-T---G-A-A--G--TT--A-AA-GG--C-T-GT-G-G-CT-C-AA-C-C-A-T-A-G-T-T---C-G--C-T---T--T--G--GAA-A-C----T--G-T--CA--A-A-C---T-T-G-A-G-T--G-C-AG-AA-G-G-------G-G-A-G--AG-T--GG-A--ATT---C-C-A-T-GT--GTA-G-CGGT-G-A-AA--TGCGT-AG-AT-A-TA---T-GGA-G-G-A-AC-A-CC----GG-T-G--GC-GAA-A-GC-G-------G--C-T-C-T…	TACGTAGGTGGCAAGCGTTATCCGGATTTATTGGGCGTAAAGAGAGTGCAGGCGGTTTGATAAGTCTGAAGTTAAAGGCTGTGGCTCAACCATAGTTCGCTTTGGAAACTGTCAAACTTGAGTGCAGAAGGGGAGAGTGGAATTCCATGTGTAGCGGTGAAATGCGTAGATATATGGAGGAACACCGGTGGCGAAAGCGGCTCTCTGGTCTGTAACTGACGCTGAGGCTCGAAAGCGTGGGGAGCGAACAGG	Bacteria(100)	Firmicutes(100)	Bacilli(99.9)	Lactobacillales(99.7)	Streptococcaceae(96.9)	Streptococcus(96.9)	19	0	13	0	0	0	0	0	0	0	0	0	0	0	0	0	1	0	0	0	0	0	0	0	0	0	0	0	0	0	0	0	0	0	0	0	0	0	0	0
M01774_231_000000000-AK8HV_1_1110_25241_6975	M01774_231_000000000-AK8HV_1_1110_25241_6975	TAC-GT-AG-GTC--CCG-A-GC-G--T--T-GTC-CGG-AT-TT-A-TT-GGGC--GT-A----AA-GC-GA-GC-G-CA-G-G-C-G--G--T-TT-G-A-T-AAG-T-C-T---G-A-A--G--TT--A-AA-GG--C-T-AT-G-G-CT-C-AA-C-C-A-T-A-G-T-T---C-G--C-T---T--T--G--GAA-A-C----T--G-T--CA--A-A-C---T-T-G-A-G-T--G-C-AG-AA-G-G-------G-G-A-G--AG-T--GG-A--ATT---C-C-A-T-GT--GTA-G-CGGT-G-A-AA--TGCGT-AG-AT-A-TA---T-GGA-G-G-A-AC-A-CC----GG-T-G--GC-GAA-A-GC-G-------G--C-T-C-T…	TACGTAGGTCCCGAGCGTTGTCCGGATTTATTGGGCGTAAAGCGAGCGCAGGCGGTTTGATAAGTCTGAAGTTAAAGGCTATGGCTCAACCATAGTTCGCTTTGGAAACTGTCAAACTTGAGTGCAGAAGGGGAGAGTGGAATTCCATGTGTAGCGGTGAAATGCGTAGATATATGGAGGAACACCGGTGGCGAAAGCGGCTCTCTGGTCTGTAACTGACGCTGAGGCTCGAAAGCGTGGGGAGCGAACAGG	Bacteria(100)	Firmicutes(100)	Bacilli(100)	Lactobacillales(100)	Streptococcaceae(100)	Streptococcus(100)	346	4	0	6	4	0	2	1	4	5	0	1	7	0	0	1	5	0	0	0	0	0	0	0	1	0	6	0	0	0	0	0	0	0	0	0	0	0	0	0
M01774_231_000000000-AK8HV_1_1110_17849_21122	M01774_231_000000000-AK8HV_1_1110_17849_21122	TAC-GT-AG-GTG--GCA-A-GC-G--T--T-GTC-CGG-AT-TT-A-TT-GGGC--GT-A----AA-GC-GA-GC-G-CA-G-G-C-G--G--A-AT-G-A-T-AAG-T-C-T---G-A-T--G--TG--A-AA-GC--C-C-AC-G-G-CT-C-AA-C-C-G-T-G-G-A-A-C-T-G--C-A---T--C--G--GAA-A-C----T--G-T--CA--A-T-C---T-T-G-A-G-T--G-C-AG-AA-G-A-------G-G-A-G--AG-T--GG-A--ACT---C-C-A-T-GT--GTA-G-CGGT-G-G-AA--TGCGT-AG-AT-A-TA---T-GGA-A-G-A-AC-A-CC----AG-T-G--GC-GAA-G-GC-G-------G--C-T-C-T…	TACGTAGGTGGCAAGCGTTGTCCGGATTTATTGGGCGTAAAGCGAGCGCAGGCGGAATGATAAGTCTGATGTGAAAGCCCACGGCTCAACCGTGGAACTGCATCGGAAACTGTCAATCTTGAGTGCAGAAGAGGAGAGTGGAACTCCATGTGTAGCGGTGGAATGCGTAGATATATGGAAGAACACCAGTGGCGAAGGCGGCTCTCTGGTCTGCAACTGACGCTGAGGCTCGAAAGCATGGGTAGCGAACAGG	Bacteria(100)	Firmicutes(100)	Bacilli(100)	Lactobacillales(100)	Lactobacillaceae(100)	Lactobacillus(100)	602	4	4	6	3	9	5	6	4	2	1	7	0	5	21	1	0	0	0	0	0	11	1	2	0	0	1	1	2	7	1	3	0	3	1	1	0	0	2	3
M01774_231_000000000-AK8HV_1_1109_23861_8641	M01774_231_000000000-AK8HV_1_1109_23861_8641	TAC-GT-AG-GTC--CCG-A-GC-G--T--T-GTC-CGG-AT-TT-A-TT-GGGC--GT-A----AA-GC-GA-GC-G-CA-G-G-C-G--G--T-TT-G-A-T-AAG-T-C-T---G-A-A--G--TT--A-AA-GG--C-T-GT-G-G-CT-C-AA-C-C-A-T-A-G-T-T---C-G--C-T---T--T--G--GAA-A-C----T--G-T--CA--A-A-C---T-T-G-A-G-T--G-C-AG-AA-G-G-------G-G-A-G--AG-T--GG-A--ATT---C-C-A-T-GT--GTA-G-CGGT-G-A-AA--TGCGT-AG-AT-A-TA---T-GGA-G-G-A-AC-A-CC----GG-C-G--GC-GAA-A-GC-G-------G--C-T-C-T…	TACGTAGGTCCCGAGCGTTGTCCGGATTTATTGGGCGTAAAGCGAGCGCAGGCGGTTTGATAAGTCTGAAGTTAAAGGCTGTGGCTCAACCATAGTTCGCTTTGGAAACTGTCAAACTTGAGTGCAGAAGGGGAGAGTGGAATTCCATGTGTAGCGGTGAAATGCGTAGATATATGGAGGAACACCGGCGGCGAAAGCGGCTCTCTGGTCTGTAACTGACGCTGAGGCTCGAAAGCGTGGGTAGCGAACAGG	Bacteria(100)	Firmicutes(100)	Bacilli(100)	Lactobacillales(100)	Streptococcaceae(100)	Streptococcus(100)	10	4	1	0	1	0	0	0	0	0	0	0	0	0	0	0	0	0	0	0	0	0	0	0	0	0	0	0	0	0	0	0	0	0	0	0	0	0	0	0
M01774_231_000000000-AK8HV_1_1109_22043_15465	M01774_231_000000000-AK8HV_1_1109_22043_15465	TAC-GT-AG-GTC--CCG-A-GC-G--T--T-GTC-CGG-AT-TT-A-TT-GGGC--GT-A----AA-GC-GA-GC-G-CA-G-G-C-G--G--T-TT-G-A-T-AAG-T-C-T---G-A-A--G--TT--A-AA-GG--C-T-GT-G-G-CT-C-AA-C-C-A-T-A-G-T-T---C-G--C-T---T--T--G--GAA-A-C----T--G-T--TA--A-A-C---T-T-G-A-G-T--G-C-AG-AA-G-G-------G-G-A-G--AG-T--GG-A--ATT---C-C-A-T-GT--GTA-G-CGGT-G-A-AA--TGCGT-AG-AT-A-TA---T-GGA-G-G-A-AC-A-CC----GG-T-G--GC-GAA-A-GC-G-------G--C-T-C-T…	TACGTAGGTCCCGAGCGTTGTCCGGATTTATTGGGCGTAAAGCGAGCGCAGGCGGTTTGATAAGTCTGAAGTTAAAGGCTGTGGCTCAACCATAGTTCGCTTTGGAAACTGTTAAACTTGAGTGCAGAAGGGGAGAGTGGAATTCCATGTGTAGCGGTGAAATGCGTAGATATATGGAGGAACACCGGTGGCGAAAGCGGCTCTCTGGTCTGTAACTGACGCTGAGGCTCGAAAGCGTGGGGAGCGAACAGG	Bacteria(100)	Firmicutes(100)	Bacilli(100)	Lactobacillales(100)	Streptococcaceae(100)	Streptococcus(100)	732	4	9	12	9	4	9	0	12	14	11	8	37	4	2	0	9	0	0	0	0	1	1	1	5	11	8	0	2	3	3	1	1	0	1	1	1	1	0	2
M01774_231_000000000-AK8HV_1_1109_15337_13862	M01774_231_000000000-AK8HV_1_1109_15337_13862	TAC-GT-AG-GTC--CCG-A-GC-G--T--T-GTC-CGG-AT-TT-A-TT-GGGC--GT-A----AA-GC-GA-GC-G-CA-G-G-T-G--G--T-TT-G-A-T-AAG-T-C-T---G-A-A--G--TT--A-AA-GG--C-T-GT-G-G-CT-C-AA-C-C-A-T-A-G-T-T---C-G--C-T---T--T--G--GAA-A-C----T--G-T--CA--A-A-C---T-T-G-A-G-T--G-C-AG-AA-G-G-------G-G-A-G--AG-T--GG-A--ATT---C-C-A-T-GT--GTA-G-CGGT-G-A-AA--TGCGT-AG-AT-A-TA---T-GGA-G-G-A-AC-A-CC----GG-T-G--GC-GAA-A-GC-G-------G--C-T-C-T…	TACGTAGGTCCCGAGCGTTGTCCGGATTTATTGGGCGTAAAGCGAGCGCAGGTGGTTTGATAAGTCTGAAGTTAAAGGCTGTGGCTCAACCATAGTTCGCTTTGGAAACTGTCAAACTTGAGTGCAGAAGGGGAGAGTGGAATTCCATGTGTAGCGGTGAAATGCGTAGATATATGGAGGAACACCGGTGGCGAAAGCGGCTCTCTGGTCTGTAACTGACGCTGAGGCTCGAAAGCGTGGGGAGCGAACAGG	Bacteria(100)	Firmicutes(100)	Bacilli(100)	Lactobacillales(100)	Streptococcaceae(100)	Streptococcus(100)	257	4	0	5	6	0	1	1	2	3	2	3	8	1	0	0	0	0	0	0	0	1	0	0	2	7	2	0	0	0	0	0	0	0	0	0	0	0	0	0
M01774_231_000000000-AK8HV_1_1108_8632_16671	M01774_231_000000000-AK8HV_1_1108_8632_16671	TAC-GT-AG-GTG--GCA-A-GC-G--T--T-GTC-CGG-AT-TT-A-TT-GGGC--GT-A----AA-GC-GA-GT-G-CA-G-G-C-G--G--A-AT-G-A-T-AAG-T-C-T---G-A-T--G--TG--A-AA-GC--C-C-AC-G-G-CT-C-AA-C-C-G-T-G-G-A-A-C-T-G--C-A---T--C--G--GAA-A-C----T--G-T--CA--T-T-C---T-T-G-A-G-T--G-C-AG-AA-G-A-------G-G-A-G--AG-T--GG-A--ACT---C-C-A-T-GT--GTA-G-CGGT-G-G-AA--TGCGT-AG-AT-A-TA---T-GGA-A-G-A-AC-A-CC----AG-T-G--GC-GAA-G-GC-G-------G--C-T-C-T…	TACGTAGGTGGCAAGCGTTGTCCGGATTTATTGGGCGTAAAGCGAGTGCAGGCGGAATGATAAGTCTGATGTGAAAGCCCACGGCTCAACCGTGGAACTGCATCGGAAACTGTCATTCTTGAGTGCAGAAGAGGAGAGTGGAACTCCATGTGTAGCGGTGGAATGCGTAGATATATGGAAGAACACCAGTGGCGAAGGCGGCTCTCTGGTCTGCAACTGACGCTGAGGCTCGAAAGCATGGGTAGCGAACAGG	Bacteria(100)	Firmicutes(100)	Bacilli(100)	Lactobacillales(100)	Lactobacillaceae(100)	Lactobacillus(100)	170	4	0	2	2	6	1	1	6	1	1	1	0	3	5	0	0	0	0	0	0	4	0	1	0	0	0	0	0	3	1	1	0	0	0	1	0	0	0	0
M01774_231_000000000-AK8HV_1_1108_13689_12730	M01774_231_000000000-AK8HV_1_1108_13689_12730	TAC-GT-AG-GTG--GCA-A-GC-G--T--T-GTC-CGG-AT-TT-A-TT-GGGC--GT-A----AA-GC-GA-GC-G-CA-G-G-C-G--G--A-AT-G-A-T-AAG-T-C-T---G-A-T--G--TG--A-AA-GC--C-C-AC-G-G-CT-C-AA-C-C-G-T-G-G-A-A-C-T-G--C-A---T--C--G--GAA-A-C----T--G-T--CA--T-T-C---T-T-G-A-G-T--G-C-AG-AA-G-A-------G-G-A-G--AG-T--GG-A--ACT---C-C-A-T-GT--GTA-G-CGGT-G-G-AA--TGCGT-AG-AT-A-TA---T-GGA-A-G-A-AC-A-CC----AG-T-G--GC-GAA-G-GC-G-------G--C-T-A-C…	TACGTAGGTGGCAAGCGTTGTCCGGATTTATTGGGCGTAAAGCGAGCGCAGGCGGAATGATAAGTCTGATGTGAAAGCCCACGGCTCAACCGTGGAACTGCATCGGAAACTGTCATTCTTGAGTGCAGAAGAGGAGAGTGGAACTCCATGTGTAGCGGTGGAATGCGTAGATATATGGAAGAACACCAGTGGCGAAGGCGGCTACCTGGTCTGCAACTGACGCTGAGACTCGAAAGCATGGGTAGCGAACAGG	Bacteria(100)	Firmicutes(100)	Bacilli(100)	Lactobacillales(100)	Lactobacillaceae(99.9)	Lactobacillus(99.9)	13	0	0	0	0	0	0	0	0	0	0	1	0	0	0	0	0	0	0	0	0	0	0	3	0	0	0	0	0	0	0	0	0	0	0	1	0	0	0	0
M01774_231_000000000-AK8HV_1_1107_15111_6831	M01774_231_000000000-AK8HV_1_1107_15111_6831	TAC-GT-AG-GTG--GCA-A-GC-G--T--T-GTC-CGG-AT-TT-A-TT-GGGC--GT-A----AA-GC-GA-GC-G-CA-G-G-C-G--G--A-AT-G-A-T-AAG-T-C-T---G-A-T--G--TG--A-AA-GC--C-C-AC-G-G-CT-C-AA-C-C-G-T-G-G-A-A-C-T-G--C-A---T--C--G--GAA-A-C----T--G-T--CA--T-T-C---T-T-G-A-G-T--G-C-AG-AA-G-A-------G-G-A-G--AG-T--GG-A--ACT---C-C-A-T-GG--GTA-G-CGGT-G-G-AA--TGCGT-AG-AT-A-TA---T-GGA-A-G-A-AC-A-CC----AG-T-G--GC-GAA-G-GC-G-------G--C-T-C-T…	TACGTAGGTGGCAAGCGTTGTCCGGATTTATTGGGCGTAAAGCGAGCGCAGGCGGAATGATAAGTCTGATGTGAAAGCCCACGGCTCAACCGTGGAACTGCATCGGAAACTGTCATTCTTGAGTGCAGAAGAGGAGAGTGGAACTCCATGGGTAGCGGTGGAATGCGTAGATATATGGAAGAACACCAGTGGCGAAGGCGGCTCTCTGGTCTGCAACTGACGCTGAGGCTCGAAAGCATGGGTAGCGAACAGG	Bacteria(100)	Firmicutes(100)	Bacilli(100)	Lactobacillales(100)	Lactobacillaceae(100)	Lactobacillus(99.9)	903	4	9	7	13	20	5	8	23	7	4	9	0	2	20	0	1	1	0	0	0	14	1	3	0	0	2	0	6	7	5	2	1	2	0	0	0	0	4	6
M01774_231_000000000-AK8HV_1_1106_27258_11257	M01774_231_000000000-AK8HV_1_1106_27258_11257	TAC-GT-AG-GTG--GCA-A-GC-G--T--T-GTC-CGG-AT-TT-A-TT-GGGC--GT-A----AA-GC-GA-GC-G-CA-G-G-C-G--G--A-AT-G-A-T-AAG-T-C-T---G-A-T--G--TG--A-AA-GC--C-C-AC-G-G-CT-C-AA-C-C-G-T-G-G-A-A-C-T-G--C-A---T--C--G--GAA-A-C----T--G-T--CA--T-T-C---T-T-G-A-G-T--G-C-AG-AA-G-A-------G-G-A-G--AG-T--GG-A--ACT---C-C-A-T-GT--GTA-G-CGGT-G-G-AA--TGCGT-AG-AT-A-TA---T-GGA-A-G-A-AC-A-CC----AG-T-G--GC-GAA-G-GC-G-------G--C-T-G-C…	TACGTAGGTGGCAAGCGTTGTCCGGATTTATTGGGCGTAAAGCGAGCGCAGGCGGAATGATAAGTCTGATGTGAAAGCCCACGGCTCAACCGTGGAACTGCATCGGAAACTGTCATTCTTGAGTGCAGAAGAGGAGAGTGGAACTCCATGTGTAGCGGTGGAATGCGTAGATATATGGAAGAACACCAGTGGCGAAGGCGGCTGCCTGGTCTGCAACTGACGCTGAGACTCGAAAGCATGGGTAGCGAACAGG	Bacteria(100)	Firmicutes(100)	Bacilli(100)	Lactobacillales(100)	Lactobacillaceae(100)	Lactobacillus(100)	26	0	0	0	0	0	0	0	0	0	0	0	0	0	0	0	0	0	0	0	0	0	0	2	0	0	0	0	0	0	0	0	0	0	0	0	0	0	0	0
M01774_231_000000000-AK8HV_1_1104_9588_10294	M01774_231_000000000-AK8HV_1_1104_9588_10294	TAC-GT-AG-GTC--CCG-A-GC-G--T--T-GTC-CGG-AT-TT-A-TT-GGGC--GT-A----AA-GC-GA-GC-G-CA-G-G-C-G--G--T-TT-G-A-T-AAG-T-C-T---G-A-A--G--TT--A-AA-GA--C-T-GT-G-G-CT-C-AA-C-C-A-T-A-G-T-T---C-G--C-T---T--T--G--GAA-A-C----T--G-T--CA--A-A-C---T-T-G-A-G-T--G-C-AG-AA-G-G-------G-G-A-G--AG-T--GG-A--ATT---C-C-A-T-GT--GTA-G-CGGT-G-A-AA--TGCGT-AG-AT-A-TA---T-GGA-G-G-A-AC-A-CC----GG-T-G--GC-GAA-A-GC-G-------G--C-T-C-T…	TACGTAGGTCCCGAGCGTTGTCCGGATTTATTGGGCGTAAAGCGAGCGCAGGCGGTTTGATAAGTCTGAAGTTAAAGACTGTGGCTCAACCATAGTTCGCTTTGGAAACTGTCAAACTTGAGTGCAGAAGGGGAGAGTGGAATTCCATGTGTAGCGGTGAAATGCGTAGATATATGGAGGAACACCGGTGGCGAAAGCGGCTCTCTGGTCTGTAACTGACGCTGAGGCTCGAAAGCGTGGGGAGCGAACAGG	Bacteria(100)	Firmicutes(100)	Bacilli(100)	Lactobacillales(100)	Streptococcaceae(100)	Streptococcus(100)	197	4	2	2	1	0	3	0	1	3	0	0	11	6	1	0	2	0	0	0	0	0	0	3	1	1	1	0	0	0	0	0	0	0	0	0	0	0	0	0
M01774_231_000000000-AK8HV_1_1104_14849_10247	M01774_231_000000000-AK8HV_1_1104_14849_10247	TAC-GT-AG-GTC--CCG-A-GC-G--T--T-GTC-CGG-AT-TT-A-TT-GGGC--GT-A----AA-GC-GA-GC-G-CA-G-G-C-G--G--T-TT-G-A-T-AAG-T-C-T---G-A-A--G--TT--A-AA-GG--C-T-GT-G-G-CT-C-AA-C-C-A-T-A-G-T-T---C-G--C-T---T--T--G--GAA-A-C----T--G-T--CA--A-A-C---T-T-G-A-G-T--G-C-AG-AA-G-G-------G-G-A-G--AG-T--AG-A--ATT---C-C-A-T-GT--GTA-G-CGGT-G-A-AA--TGCGT-AG-AT-A-TA---T-GGA-G-G-A-AC-A-CC----GG-T-G--GC-GAA-A-GC-G-------G--C-T-C-T…	TACGTAGGTCCCGAGCGTTGTCCGGATTTATTGGGCGTAAAGCGAGCGCAGGCGGTTTGATAAGTCTGAAGTTAAAGGCTGTGGCTCAACCATAGTTCGCTTTGGAAACTGTCAAACTTGAGTGCAGAAGGGGAGAGTAGAATTCCATGTGTAGCGGTGAAATGCGTAGATATATGGAGGAACACCGGTGGCGAAAGCGGCTCTCTGGTCTGTAACTGACGCTGAGGCTCGAAAGCGTGGGGAGCGAACAGG	Bacteria(100)	Firmicutes(100)	Bacilli(100)	Lactobacillales(100)	Streptococcaceae(100)	Streptococcus(100)	357	4	2	3	1	2	5	1	13	6	4	2	15	2	1	0	1	0	0	0	0	0	0	0	5	6	4	0	0	0	0	0	0	0	1	0	0	0	0	0
M01774_231_000000000-AK8HV_1_1104_14101_9066	M01774_231_000000000-AK8HV_1_1104_14101_9066	TAC-GT-AG-GTC--CCG-A-GC-G--T--T-GTC-CGG-AT-TT-A-TT-GGGC--GT-A----AA-GC-GA-GC-G-CA-G-G-C-G--G--T-TT-G-A-T-AAG-T-C-T---G-A-A--G--TT----AA-GG--C-T-GT-G-G-CT-C-AA-C-C-A-T-A-G-T-T---C-G--C-T---T--T--G--GAA-A-C----T--G-T--CA--A-A-C---T-T-G-A-G-T--G-C-AG-AA-G-G-------G-G-A-G--AG-T--GG-A--ATT---C-C-A-T-GT--GTA-G-CGGT-G-A-AA--TGCGT-AG-AT-A-TA---T-GGA-G-G-A-AC-A-CC----GG-T-G--GC-GAA-A-GC-G-------G--C-T-C-T…	TACGTAGGTCCCGAGCGTTGTCCGGATTTATTGGGCGTAAAGCGAGCGCAGGCGGTTTGATAAGTCTGAAGTTAAGGCTGTGGCTCAACCATAGTTCGCTTTGGAAACTGTCAAACTTGAGTGCAGAAGGGGAGAGTGGAATTCCATGTGTAGCGGTGAAATGCGTAGATATATGGAGGAACACCGGTGGCGAAAGCGGCTCTCTGGTCTGTAACTGACGCTGAGGCTCGAAAGCGTGGGGAGCGAACAGG	Bacteria(100)	Firmicutes(100)	Bacilli(100)	Lactobacillales(100)	Streptococcaceae(100)	Streptococcus(100)	334	4	1	3	3	0	2	0	1	5	3	1	9	4	2	0	1	0	0	0	0	0	0	2	0	4	5	0	0	0	0	0	0	0	0	0	0	0	0	0
M01774_231_000000000-AK8HV_1_1104_12508_16904	M01774_231_000000000-AK8HV_1_1104_12508_16904	TAC-GT-AG-GTC--CCG-A-GC-G--T--T-GTC-CAG-AT-TT-A-TT-GGGC--GT-A----AA-GC-GA-GC-G-CA-G-G-C-G--G--T-TT-G-A-T-AAG-T-C-T---G-A-A--G--TT--A-AA-GG--C-T-GT-G-G-CT-C-AA-C-C-A-T-A-G-T-T---C-G--C-T---T--T--G--GAA-A-C----T--G-T--CA--A-A-C---T-T-G-A-G-T--G-C-AG-AA-G-G-------G-G-A-G--AG-T--GG-A--ATT---C-C-A-T-GT--GTA-G-CGGT-G-A-AA--TGCGT-AG-AT-A-TA---T-GGA-G-G-A-AC-A-CC----GG-T-G--GC-GAA-A-GC-G-------G--C-T-C-T…	TACGTAGGTCCCGAGCGTTGTCCAGATTTATTGGGCGTAAAGCGAGCGCAGGCGGTTTGATAAGTCTGAAGTTAAAGGCTGTGGCTCAACCATAGTTCGCTTTGGAAACTGTCAAACTTGAGTGCAGAAGGGGAGAGTGGAATTCCATGTGTAGCGGTGAAATGCGTAGATATATGGAGGAACACCGGTGGCGAAAGCGGCTCTCTGGTCTGTAACTGACGCTGAGGCTCGAAAGCGTGGGGAGCGAACAGG	Bacteria(100)	Firmicutes(100)	Bacilli(100)	Lactobacillales(100)	Streptococcaceae(100)	Streptococcus(100)	418	4	0	3	3	3	2	2	5	3	3	3	15	2	3	1	2	0	0	0	0	0	0	0	9	1	3	0	0	0	0	0	0	1	0	0	0	0	0	0
M01774_231_000000000-AK8HV_1_1103_6565_6729	M01774_231_000000000-AK8HV_1_1103_6565_6729	TAC-GT-AG-GTC--CCG-A-GC-G--T--T-GTC-CGG-AT-TT-A-TT-GGGC--GT-A----AA-GC-GA-GC-G-CA-G-G-C-G--G--T-TT-G-A-T-AAG-T-C-T---G-A-A--G--TT--A-AA-GG--C-T-GT-G-G-CT-C-AA-C-C-A-T-A-G-T-T---C-G--C-T---T--T--G--GAA-A-C----T--G-T--CA--A-A-C---T-T-G-A-G-T--G-C-AG-AA-G-G-------G-G-A-G--AG-T--GG-A--ATT---C-C-A-T-GT--GTA-G-CGGT-G-A-AA--TGCGT-AG-AT-A-TA---T-GGA-G-G-A-AC-A-CC----GG-T-G--GA-GAA-A-GC-G-------G--C-T-C-T…	TACGTAGGTCCCGAGCGTTGTCCGGATTTATTGGGCGTAAAGCGAGCGCAGGCGGTTTGATAAGTCTGAAGTTAAAGGCTGTGGCTCAACCATAGTTCGCTTTGGAAACTGTCAAACTTGAGTGCAGAAGGGGAGAGTGGAATTCCATGTGTAGCGGTGAAATGCGTAGATATATGGAGGAACACCGGTGGAGAAAGCGGCTCTCTGGTCTGTAACTGACGCTGAGGCTCGAAAGCGTGGGGAGCGAACAGG	Bacteria(100)	Firmicutes(100)	Bacilli(100)	Lactobacillales(100)	Streptococcaceae(100)	Streptococcus(100)	347	4	2	6	0	2	1	0	8	2	4	1	10	1	6	1	2	0	0	0	0	1	0	1	1	1	5	0	0	0	0	0	0	0	0	0	0	0	0	0
M01774_231_000000000-AK8HV_1_1102_18868_2448	M01774_231_000000000-AK8HV_1_1102_18868_2448	TAC-GT-AG-GTG--GCA-A-GC-G--T--T-GTC-CGG-AA-TT-A-TT-GGGC--GT-A----AA-GC-GC-GC-G-CA-G-G-C-G--G--T-TC-C-T-T-AAG-T-C-T---G-A-T--G--TG--A-AA-GC--C-C-AC-G-G-CT-C-AA-C-C-G-T-G-G-A-G---G-GT-C-A---T--T--G--GAA-A-C----T--G-G--GG--G-A-C---T-T-G-A-G-T--G-C-AG-AA-G-A-------G-G-A-G--AG-C--GG-A--ATT---C-C-A-C-GT--GTA-G-CGGT-G-A-AA--TGCGT-AG-AG-A-TG---T-GGA-G-G-A-AC-A-CC----AG-T-G--GC-GAA-G-GC-G-------G--C-T-C-T…	TACGTAGGTGGCAAGCGTTGTCCGGAATTATTGGGCGTAAAGCGCGCGCAGGCGGTTCCTTAAGTCTGATGTGAAAGCCCACGGCTCAACCGTGGAGGGTCATTGGAAACTGGGGGACTTGAGTGCAGAAGAGGAGAGCGGAATTCCACGTGTAGCGGTGAAATGCGTAGAGATGTGGAGGAACACCAGTGGCGAAGGCGGCTCTCTGGTCTGTAACTGACGCTGAGGCGCGAAAGCGTGGGGAGCAAACAGG	Bacteria(100)	Firmicutes(100)	Bacilli(100)	Bacillales(100)	Bacillaceae_1(99.2)	Anoxybacillus(98.6)	1122	4	0	0	0	0	0	0	3	0	0	0	16	0	0	0	0	0	0	0	0	0	0	0	0	0	0	0	0	0	0	0	0	0	0	0	0	0	0	0
M01774_231_000000000-AK8HV_1_1101_13976_16530	M01774_231_000000000-AK8HV_1_1101_13976_16530	TAC-GT-AG-GTC--CCG-A-GC-G--T--T-GTC-CGG-AT-TT-A-TT-GGGC--GT-A----AA-GC-GA-GC-G-CA-G-G-C-G--G--T-TT-G-A-T-AAG-T-C-T---G-A-A--G--TT--A-AA-GG--C-T-GT-G-G-CT-C-AA-C-C-A-T-A-G-T-T---C-G--C-T---T--T--G--GAA-A-C----T--G-T--CA--A-A-C---T-T-G-A-G-T--G-C-AG-AA-G-G-------G-G-A-G--AG-T--GG-A--ATT---C-C-A-T-GT--GTA-G-CGGT-G-A-AA--TGCGT-AG-AT-A-TA---T-GGA-G-G-A-AC-A-CC----GG-T-G--GC-GAA-A-GC-G-------G--C-T-C-T…	TACGTAGGTCCCGAGCGTTGTCCGGATTTATTGGGCGTAAAGCGAGCGCAGGCGGTTTGATAAGTCTGAAGTTAAAGGCTGTGGCTCAACCATAGTTCGCTTTGGAAACTGTCAAACTTGAGTGCAGAAGGGGAGAGTGGAATTCCATGTGTAGCGGTGAAATGCGTAGATATATGGAGGAACACCGGTGGCGAAAGCGGCTCTCTGGTCTGTAACTAACGCTGAGGCTCGAAAGCGTGGGGAGCGAACAGG	Bacteria(100)	Firmicutes(100)	Bacilli(100)	Lactobacillales(100)	Streptococcaceae(100)	Streptococcus(100)	324	4	1	3	2	0	5	0	4	7	4	1	17	2	0	0	2	0	0	0	0	2	0	0	3	2	3	0	0	1	1	0	0	0	0	0	0	0	0	0
M01774_231_000000000-AK8HV_1_2114_7978_4651	M01774_231_000000000-AK8HV_1_2114_7978_4651	TAC-GT-AG-GTG--GCA-A-GC-G--T--T-GTC-CGG-AT-TT-A-TT-GGGC--GT-A----AA-GC-GA-GC-G-CA-G-G-C-G--G--A-AT-G-A-T-AAG-T-C-T---G-A-T--G--TG--A-AA-GC--C-C-AC-G-G-CT-C-AA-C-C-G-T-G-G-A-A-C-T-G--C-A---T--C--G--GAA-A-C----T--G-T--CA--T-T-C---T-T-G-A-G-T--G-T-AG-AA-G-A-------G-G-A-G--AG-T--GG-A--ACT---C-C-A-T-GT--GTA-G-CGGT-G-G-AA--TGCGT-AG-AT-A-TA---T-GGA-A-G-A-AC-A-CC----AG-T-G--GC-GAA-G-GC-G-------G--C-T-C-T…	TACGTAGGTGGCAAGCGTTGTCCGGATTTATTGGGCGTAAAGCGAGCGCAGGCGGAATGATAAGTCTGATGTGAAAGCCCACGGCTCAACCGTGGAACTGCATCGGAAACTGTCATTCTTGAGTGTAGAAGAGGAGAGTGGAACTCCATGTGTAGCGGTGGAATGCGTAGATATATGGAAGAACACCAGTGGCGAAGGCGGCTCTCTGGTCTGCAACTGACGCTGAGGCTCGAAAGCATGGGTAGCGAACAGG	Bacteria(100)	Firmicutes(100)	Bacilli(100)	Lactobacillales(100)	Lactobacillaceae(100)	Lactobacillus(100)	126	3	4	2	1	10	1	0	4	0	0	1	0	2	2	0	0	0	0	0	0	1	0	0	0	0	0	0	0	0	0	0	0	0	0	1	0	0	0	0
M01774_231_000000000-AK8HV_1_2114_24966_5737	M01774_231_000000000-AK8HV_1_2114_24966_5737	TAC-GT-AG-GTC--CCG-A-GC-G--T--T-GTC-CGG-AT-TT-A-TT-GGGC--GT-A----AA-GC-GA-GC-G-CA-G-G-C-G--G--T-TT-G-A-T-AAG-T-C-T---G-A-A--G--TT--A-AA-GG--C-T-GT-G-G-CT-C-AA-C-C-A-T-A-G-T-T---C-G--C-T---T--T--G--GAA-A-C----T--G-T--CA--A-A-C---T-T-G-A-G-T--G-C-AG-AA-G-G-------G-G-A-G--AG-T--GG-A--ATT---C-C-A-T-GT--GTA-G-CGGT-G-A-AA--TGCGT-AG-AT-A-TA---T-GGA-G-G-A-AC-A-CC----GG-T-G--GC-GAA-A-GC-G-------G--C-T-C-T…	TACGTAGGTCCCGAGCGTTGTCCGGATTTATTGGGCGTAAAGCGAGCGCAGGCGGTTTGATAAGTCTGAAGTTAAAGGCTGTGGCTCAACCATAGTTCGCTTTGGAAACTGTCAAACTTGAGTGCAGAAGGGGAGAGTGGAATTCCATGTGTAGCGGTGAAATGCGTAGATATATGGAGGAACACCGGTGGCGAAAGCGGCTCTCTGGTCTGTAACTGACGCTGAGGCTCGAAAGTGTGGGGAGCGAACAGG	Bacteria(100)	Firmicutes(100)	Bacilli(100)	Lactobacillales(100)	Streptococcaceae(99.9)	Streptococcus(99.9)	248	3	2	3	3	1	0	1	2	1	1	2	7	2	0	0	4	1	0	0	0	0	0	1	1	1	7	0	0	1	0	0	0	0	0	0	0	0	0	0
M01774_231_000000000-AK8HV_1_2114_24139_9080	M01774_231_000000000-AK8HV_1_2114_24139_9080	TAC-GT-AG-GTG--GCA-A-GC-G--T--T-GTC-CGG-AA-TT-A-TT-GGGC--GT-A----AA-GC-GC-GC-G-CA-G-G-C-G--G--T-CT-T-T-T-AAG-T-C-T---G-A-T--G--TG--A-AA-GC--C-C-CC-G-G-CT-C-AA-C-C-G-G-G-G-A-G---G-GT-C-A---T--T--G--GAA-A-C----T--G-G--AA--G-A-C---T-T-G-A-G-T--A-C-AG-AA-G-A-------G-G-A-G--AG-T--GG-A--ATT---C-C-A-C-GT--GTA-G-CGGT-G-A-AA--TGCGT-AG-AG-A-TG---T-GGA-G-G-A-AC-A-CC----AG-T-G--GC-GAA-G-GC-G-------A--C-T-C-T…	TACGTAGGTGGCAAGCGTTGTCCGGAATTATTGGGCGTAAAGCGCGCGCAGGCGGTCTTTTAAGTCTGATGTGAAAGCCCCCGGCTCAACCGGGGAGGGTCATTGGAAACTGGAAGACTTGAGTACAGAAGAGGAGAGTGGAATTCCACGTGTAGCGGTGAAATGCGTAGAGATGTGGAGGAACACCAGTGGCGAAGGCGACTCTCTGGTCTGTAACTGACGCTGAGGCGCGAAAGCGTGGGGAGCAAACAGG	Bacteria(100)	Firmicutes(100)	Bacilli(100)	Bacillales(99.4)	unclassified	unclassified	187	3	0	0	0	0	0	0	0	0	2	0	0	0	0	0	0	0	1	0	0	0	0	0	0	0	0	0	0	0	0	0	0	0	0	0	2	0	0	1
M01774_231_000000000-AK8HV_1_2114_24134_10347	M01774_231_000000000-AK8HV_1_2114_24134_10347	TAC-GT-AG-GTC--CCG-A-GC-G--T--T-GTC-CGG-AT-TT-A-TT-GGGC--GT-A----AA-GC-GA-GC-G-CA-G-G-C-G--G--T-TT-G-A-T-AAG-T-C-T---G-A-A--G--TT--A-AA-GG--C-T-GT-G-G-CT-C-AA-C-C-A-T-A-G-T-T---C-G--C-T---T--T--G--GAA-A-C----T--G-T--CA--A-A-C---T-T-G-A-G-T--G-C-AT-AA-G-G-------G-G-A-G--AG-T--GG-A--ATT---C-C-A-T-GT--GTA-G-CGGT-G-A-AA--TGCGT-AG-AT-A-TA---T-GGA-G-G-A-AC-A-CC----GG-T-G--GC-GAA-A-GC-G-------G--C-T-C-T…	TACGTAGGTCCCGAGCGTTGTCCGGATTTATTGGGCGTAAAGCGAGCGCAGGCGGTTTGATAAGTCTGAAGTTAAAGGCTGTGGCTCAACCATAGTTCGCTTTGGAAACTGTCAAACTTGAGTGCATAAGGGGAGAGTGGAATTCCATGTGTAGCGGTGAAATGCGTAGATATATGGAGGAACACCGGTGGCGAAAGCGGCTCTCTGGTCTGTAACTGACGCTGAGGCTCGAAAGCGTGGGGAGCGAACAGG	Bacteria(100)	Firmicutes(100)	Bacilli(100)	Lactobacillales(100)	Streptococcaceae(99.9)	Streptococcus(99.9)	158	3	0	0	6	2	0	1	1	1	2	3	1	0	2	0	2	0	0	0	0	0	0	1	8	4	0	0	0	0	0	0	0	0	0	0	0	0	0	0
M01774_231_000000000-AK8HV_1_2113_26197_16989	M01774_231_000000000-AK8HV_1_2113_26197_16989	TAC-GT-AG-GTC--CCG-A-GC-G--T--T-GTC-CGG-AT-TT-A-TT-GGGC--GT-A----AA-GC-GA-GC-G-CA-G-G-C-G--G--T-TT-G-A-T-AAG-T-C-T---G-A-A--G--TT--A-AA-GG--C-T-GT-G-G-CT-C-AA-C-C-A-T-A-G-T-T---C-G--C-T---T--T--G--GAA-A-C----T--G-T--CA--A-A-C-----T-------T--G-C-AG-AA-G-G-------G-G-A-G--AG-T--GG-A--ATT---C-C-A-T-GT--GTA-G-CGGT-G-A-AA--TGCGT-AG-AT-A-TA---T-GGA-G-G-A-AC-A-CC----GG-T-G--GC-GAA-A-GC-G-------G--C-T-C-T…	TACGTAGGTCCCGAGCGTTGTCCGGATTTATTGGGCGTAAAGCGAGCGCAGGCGGTTTGATAAGTCTGAAGTTAAAGGCTGTGGCTCAACCATAGTTCGCTTTGGAAACTGTCAAACTTGCAGAAGGGGAGAGTGGAATTCCATGTGTAGCGGTGAAATGCGTAGATATATGGAGGAACACCGGTGGCGAAAGCGGCTCTCTGGTCTGTAACTGACGCTGAGGCTCGAAAGCGTGGGGAGCGAACAGG	Bacteria(100)	Firmicutes(100)	Bacilli(100)	Lactobacillales(100)	Streptococcaceae(100)	Streptococcus(100)	108	3	1	2	3	0	1	0	3	2	0	3	5	1	0	0	0	0	0	0	0	0	0	0	1	2	0	0	0	0	0	0	0	0	0	0	0	0	0	0
M01774_231_000000000-AK8HV_1_2113_18607_8224	M01774_231_000000000-AK8HV_1_2113_18607_8224	TAC-GT-AG-GTC--CCG-A-GC-G--T--T-GTC-CGG-AT-TT-A-TT-GGGC--GT-A----AA-GC-GA-GC-G-CA-G-G-C-G--G--T-TT-G-A-T-AAG-T-C-T---G-A-A--G--TT--A-AA-GG--C-T-GT-G-G-CT-C-AA-C-C-A-T-A-G-T-T---C-G--C-T---T--T--G--GAA-A-C----T--G-T--CA--A-A-C---T-T-G-A-G-T--G-C-AG-AA---G-------G-G-A-G--AG-T--GG-A--ATT---C-C-A-T-GT--GTA-G-CGGT-G-A-AA--TGCGT-AG-AT-A-TA---T-GGA-G-G-A-AC-A-CC----GG-T-G--GC-GAA-A-GC-G-------G--C-T-C-T…	TACGTAGGTCCCGAGCGTTGTCCGGATTTATTGGGCGTAAAGCGAGCGCAGGCGGTTTGATAAGTCTGAAGTTAAAGGCTGTGGCTCAACCATAGTTCGCTTTGGAAACTGTCAAACTTGAGTGCAGAAGGGAGAGTGGAATTCCATGTGTAGCGGTGAAATGCGTAGATATATGGAGGAACACCGGTGGCGAAAGCGGCTCTCTGGTCTGTAACTGACGCTGAGGCTCGAAAGCGTGGGGAGCGAACAGG	Bacteria(100)	Firmicutes(100)	Bacilli(100)	Lactobacillales(100)	Streptococcaceae(100)	Streptococcus(100)	347	3	1	3	2	1	5	1	3	3	0	4	8	1	0	1	6	0	0	0	0	0	0	1	4	2	4	0	0	0	0	0	0	0	0	0	0	0	0	0
M01774_231_000000000-AK8HV_1_2113_15920_10620	M01774_231_000000000-AK8HV_1_2113_15920_10620	TAC-GT-AG-GTC--CCG-A-GC-G--T--T-GTC-CGG-AT-TT-A-TT-GGGC--GT-A----AA-GC-GA-GC-G-CA-G-G-C-G--G--T-TT-G-A-T-AAG-T-C-T---G-A-A--G--TT--A-AA-GG--C-T-GT-G-G-CT-C-AT-C-C-A-T-A-G-T-T---C-G--C-T---T--T--G--GAA-A-C----T--G-T--CA--A-A-C---T-T-G-A-G-T--G-C-AG-AA-G-G-------G-G-A-G--AG-T--GG-A--ATT---C-C-A-T-GT--GTA-G-CGGT-G-A-AA--TGCGT-AG-AT-A-TA---T-GGA-G-G-A-AC-A-CC----GG-T-G--GC-GAA-A-GC-G-------G--C-T-C-T…	TACGTAGGTCCCGAGCGTTGTCCGGATTTATTGGGCGTAAAGCGAGCGCAGGCGGTTTGATAAGTCTGAAGTTAAAGGCTGTGGCTCATCCATAGTTCGCTTTGGAAACTGTCAAACTTGAGTGCAGAAGGGGAGAGTGGAATTCCATGTGTAGCGGTGAAATGCGTAGATATATGGAGGAACACCGGTGGCGAAAGCGGCTCTCTGGTCTGTAACTGACGCTGAGGCTCGAAAGCGTGGGGAGCGAACAGG	Bacteria(100)	Firmicutes(100)	Bacilli(100)	Lactobacillales(100)	Streptococcaceae(100)	Streptococcus(100)	236	3	0	2	7	0	0	0	1	4	1	2	8	4	0	1	4	0	0	0	0	0	0	1	6	8	2	0	0	0	0	0	0	0	0	0	0	0	0	0
M01774_231_000000000-AK8HV_1_2112_26055_6865	M01774_231_000000000-AK8HV_1_2112_26055_6865	TAC-GT-AG-GTC--CCG-A-GC-G--T--T-GTC-CGG-AT-TT-A-TT-GGGC--GT-A----AA-GC-GA-GC-G-CA-G-G-C-G--G--T-TC-G-A-T-AAG-T-C-T---G-A-A--G--TT--A-AA-GG--C-T-GT-G-G-CT-C-AA-C-C-A-T-A-G-T-T---C-G--C-T---T--T--G--GAA-A-C----T--G-T--CA--A-A-C---T-T-G-A-G-T--G-C-AG-AA-G-G-------G-G-A-G--AG-T--GG-A--ATT---C-C-A-T-GT--GTA-G-CGGT-G-A-AA--TGCGT-AG-AT-A-TA---T-GGA-G-G-A-AC-A-CC----GG-T-G--GC-GAA-A-GC-G-------G--C-T-C-T…	TACGTAGGTCCCGAGCGTTGTCCGGATTTATTGGGCGTAAAGCGAGCGCAGGCGGTTCGATAAGTCTGAAGTTAAAGGCTGTGGCTCAACCATAGTTCGCTTTGGAAACTGTCAAACTTGAGTGCAGAAGGGGAGAGTGGAATTCCATGTGTAGCGGTGAAATGCGTAGATATATGGAGGAACACCGGTGGCGAAAGCGGCTCTCTGGTCTGTAACTGACGCTGAGGCTCGAAAGCGTGGGGAGCGAACAGG	Bacteria(100)	Firmicutes(100)	Bacilli(100)	Lactobacillales(100)	Streptococcaceae(99.9)	Streptococcus(99.9)	296	3	1	2	1	2	0	1	0	12	0	0	11	2	1	0	1	0	0	0	1	2	0	1	1	5	5	0	0	0	1	0	0	0	0	0	0	0	0	0
M01774_231_000000000-AK8HV_1_2112_22616_21797	M01774_231_000000000-AK8HV_1_2112_22616_21797	TAC-GT-AG-GTC--CCG-A-GC-G--T--T-GTC-CGG-AT-TT-A-TT-GGGC--GT-A----AA-GC-GA-GC-G-CA-G-G-C-G--G--T-TT-G-A-T-AAG-T-C-T---G-A-A--G--TT--A-AA-GG--C-T-GT-G-G-CT-C-AA-C-C-A-T-A-G-T-T---C-G--C-T---T--T--G--GAA-A-C----T--G-T--CA--A-A-C---T-T-G-A-G-T--G-C-AG-AA-G-G-------G-G-A-G--AG-T--GG-A--ATT---C-C-A-T-GT--GTA-G-CGGT-G-A-AA--TGCGT-AG-AT-A-TA---T-GGA-G-G-A-AC-A-CC----GG-T-G--GC-GAA-A-GC-G-------G--C-T-C-T…	TACGTAGGTCCCGAGCGTTGTCCGGATTTATTGGGCGTAAAGCGAGCGCAGGCGGTTTGATAAGTCTGAAGTTAAAGGCTGTGGCTCAACCATAGTTCGCTTTGGAAACTGTCAAACTTGAGTGCAGAAGGGGAGAGTGGAATTCCATGTGTAGCGGTGAAATGCGTAGATATATGGAGGAACACCGGTGGCGAAAGCGGCTCTCTGGTCTGTAACTGACGCTGAGGCCCGAAAGCGTGGGGAGCGAACAGG	Bacteria(100)	Firmicutes(100)	Bacilli(100)	Lactobacillales(100)	Streptococcaceae(100)	Streptococcus(100)	474	3	1	3	2	8	3	0	5	13	1	1	17	3	1	0	2	0	0	0	1	2	0	2	4	6	6	0	0	1	1	0	0	0	0	0	0	0	0	0
M01774_231_000000000-AK8HV_1_2112_16788_7807	M01774_231_000000000-AK8HV_1_2112_16788_7807	TAC-GT-AG-GTC--CCG-A-GC-G--T--T-GTC-CGG-AT-TT-A-TT-GGGC--GT-A----AA-GC-GA-GC-G-CA-G-G-C-G--G--T-TT-G-A-T-AAG-T-C-T---G-A-A--G--TT--A-AA-GG--C-T-GT-G-G-CT-C-AA-C-C-A-T-A-G-T-T---C-G--C-T---T--T--G--GAA-A-C----T--G-T--CA--A-A-C---T-T-G-A-G-T--G-C-AG-CA-G-G-------G-G-A-G--AG-T--GG-A--ATT---C-C-A-T-GT--GTA-G-CGGT-G-A-AA--TGCGT-AG-AT-A-TA---T-GGA-G-G-A-AC-A-CC----GG-T-G--GC-GAA-A-GC-G-------G--C-T-C-T…	TACGTAGGTCCCGAGCGTTGTCCGGATTTATTGGGCGTAAAGCGAGCGCAGGCGGTTTGATAAGTCTGAAGTTAAAGGCTGTGGCTCAACCATAGTTCGCTTTGGAAACTGTCAAACTTGAGTGCAGCAGGGGAGAGTGGAATTCCATGTGTAGCGGTGAAATGCGTAGATATATGGAGGAACACCGGTGGCGAAAGCGGCTCTCTGGTCTGTAACTGACGCTGAGGCTCGAAAGCGTGGGGAGCGAACAGG	Bacteria(100)	Firmicutes(100)	Bacilli(100)	Lactobacillales(99.9)	Streptococcaceae(99.9)	Streptococcus(99.9)	163	3	0	1	0	0	3	0	1	5	3	2	9	1	0	0	1	0	0	0	0	1	0	0	3	1	3	0	0	0	0	0	0	0	0	0	0	0	0	0
M01774_231_000000000-AK8HV_1_2111_2541_16577	M01774_231_000000000-AK8HV_1_2111_2541_16577	TAC-GT-AG-GTC--CCG-A-GC-G--T--T-GTC-CGG-AT-TT-A-TT-GGGC--GT-A----AA-GC-GA-GC-G-CA-G-G-C-G--G--T-TT-G-A-T-AAG-T-C-T---G-A-A--G--TT--A-AA-GG--C-T-GT-G-G-CT-C-AA-C-C-A-T-A-G-T-T---C-G--C-T---T--T--G--G-A-A-C----T--G-T--CA--A-A-C---T-T-G-A-G-T--G-C-AG-AA-G-G-------G-G-A-G--AG-T--GG-A--ATT---C-C-A-T-GT--GTA-G-CGGT-G-A-AA--TGCGT-AG-AT-A-TA---T-GGA-G-G-A-AC-A-CC----GG-T-G--GC-GAA-A-GC-G-------G--C-T-C-T…	TACGTAGGTCCCGAGCGTTGTCCGGATTTATTGGGCGTAAAGCGAGCGCAGGCGGTTTGATAAGTCTGAAGTTAAAGGCTGTGGCTCAACCATAGTTCGCTTTGGAACTGTCAAACTTGAGTGCAGAAGGGGAGAGTGGAATTCCATGTGTAGCGGTGAAATGCGTAGATATATGGAGGAACACCGGTGGCGAAAGCGGCTCTCTGGTCTGTAACTGACGCTGAGGCTCGAAAGCGTGGGGAGCGAACAGG	Bacteria(100)	Firmicutes(100)	Bacilli(100)	Lactobacillales(100)	Streptococcaceae(100)	Streptococcus(100)	124	3	1	1	0	0	0	1	2	0	0	2	4	0	0	0	0	0	0	0	0	1	0	0	4	2	6	0	0	0	0	0	0	0	0	0	0	0	0	0
M01774_231_000000000-AK8HV_1_2111_13561_10804	M01774_231_000000000-AK8HV_1_2111_13561_10804	TAC-GT-AG-GTG--GCA-A-GC-G--T--T-GTC-CGG-AT-TT-A-TT-GGGC--GT-A----AA-GT-GA-GC-G-CA-G-G-C-G--G--A-AT-G-A-T-AAG-T-C-T---G-A-T--G--TG--A-AA-GC--C-C-AC-G-G-CT-C-AA-C-C-G-T-G-G-A-A-C-T-G--C-A---T--C--G--GAA-A-C----T--G-T--CA--T-T-C---T-T-G-A-G-T--G-C-AG-AA-G-A-------G-G-A-G--AG-T--GG-A--ACT---C-C-A-T-GT--GTA-G-CGGT-G-G-AA--TGCGT-AG-AT-A-TA---T-GGA-A-G-A-AC-A-CC----AG-T-G--GC-GAA-G-GC-G-------G--C-T-C-T…	TACGTAGGTGGCAAGCGTTGTCCGGATTTATTGGGCGTAAAGTGAGCGCAGGCGGAATGATAAGTCTGATGTGAAAGCCCACGGCTCAACCGTGGAACTGCATCGGAAACTGTCATTCTTGAGTGCAGAAGAGGAGAGTGGAACTCCATGTGTAGCGGTGGAATGCGTAGATATATGGAAGAACACCAGTGGCGAAGGCGGCTCTCTGGTCTGCAACTGACGCTGAGGCTCGAAAGCATGGGTAGCGAACAGG	Bacteria(100)	Firmicutes(100)	Bacilli(100)	Lactobacillales(100)	Lactobacillaceae(99.4)	Lactobacillus(98.6)	133	3	1	3	4	0	0	2	1	5	0	2	0	0	4	0	0	0	0	0	0	1	0	0	0	0	0	0	0	1	1	0	1	0	0	0	0	0	0	0
M01774_231_000000000-AK8HV_1_2111_10353_27945	M01774_231_000000000-AK8HV_1_2111_10353_27945	TAC-GT-AG-GTC--CCG-A-GC-G--T--T-GTC-CGG-AT-TT-A-TT-GGGC--GT-A----AA-GC-GA-GC-G-CA-G-G-C-G--G--T-TT-G-A-T-AAG-T-C-T---G-A-A--G--TT--A-AA-GG--C-T-GT-G-G-CT-C-AA-C-C-A-T-A-G-T-T---C-G--C-T---T--T--G--GAA-A-C----T--G-T--CA--A-A-C---T-T-G-A-G-T--G-C-AG-AA-G-G-------G-G-A-G--AG-T--GG-A--ATT---C-C-A-T-GT--GTA-G-CGGT-G-A-AA--TGCGT-AG-AT-A-TA---T-GGA-G-G-A-AC-A-CC----GG-T-G--GC-GAA-A-GC-G-------G--C-T-C-T…	TACGTAGGTCCCGAGCGTTGTCCGGATTTATTGGGCGTAAAGCGAGCGCAGGCGGTTTGATAAGTCTGAAGTTAAAGGCTGTGGCTCAACCATAGTTCGCTTTGGAAACTGTCAAACTTGAGTGCAGAAGGGGAGAGTGGAATTCCATGTGTAGCGGTGAAATGCGTAGATATATGGAGGAACACCGGTGGCGAAAGCGGCTCTCTGGTCTGTAACTGATGCTGAGGCTCGAAAGCGTGGGGAGCGAACAGG	Bacteria(100)	Firmicutes(100)	Bacilli(100)	Lactobacillales(100)	Streptococcaceae(100)	Streptococcus(100)	385	3	1	5	2	1	0	0	5	14	2	5	7	2	0	1	3	0	0	0	0	2	0	1	4	7	5	0	1	0	0	0	0	0	0	0	0	0	0	0
M01774_231_000000000-AK8HV_1_2110_4785_16575	M01774_231_000000000-AK8HV_1_2110_4785_16575	TAC-GT-AG-GTC--CCG-A-GC-G--T--T-GTC-CGG-AT-TT-A-TT-GGGC--GT-A----AA-GC-GA-GC-G-CA-G-G-C-G--G--T-TT-G-A-T-AAG-T-C-T---G-A-A--G--TT--A-AA-GG--C-T-GT-G-G-CT-C-AA-C-C-A-T-A-G-T-T---C-G--C-T---T--T--G--GAA-A-C----T--G-T--CA--A-A-C---T-T-G-A-G-T--G-C-AG-AA-A-G-------G-G-A-G--AG-T--GG-A--ATT---C-C-A-T-GT--GTA-G-CGGT-G-A-AA--TGCGT-AG-AT-A-TA---T-GGA-G-G-A-AC-A-CC----GG-T-G--GC-GAA-A-GC-G-------G--C-T-C-T…	TACGTAGGTCCCGAGCGTTGTCCGGATTTATTGGGCGTAAAGCGAGCGCAGGCGGTTTGATAAGTCTGAAGTTAAAGGCTGTGGCTCAACCATAGTTCGCTTTGGAAACTGTCAAACTTGAGTGCAGAAAGGGAGAGTGGAATTCCATGTGTAGCGGTGAAATGCGTAGATATATGGAGGAACACCGGTGGCGAAAGCGGCTCTCTGGTCTGTAACTGACGCTGAGGCTCGAAAGCGTGGGGAGCGAACAGG	Bacteria(100)	Firmicutes(100)	Bacilli(100)	Lactobacillales(100)	Streptococcaceae(100)	Streptococcus(100)	434	3	2	2	5	0	3	0	3	9	4	3	11	1	0	0	1	0	0	0	0	0	0	1	4	2	2	0	0	3	0	0	0	0	0	0	0	0	0	0
M01774_231_000000000-AK8HV_1_2110_25103_12054	M01774_231_000000000-AK8HV_1_2110_25103_12054	TAC-GT-AG-GTG--GCA-A-GC-G--T--T-ATC-CGG-AT-TT-A-TT-GGGC--GT-A----AA-GC-GA-GC-G-CA-G-G-C-G--G--A-AT-G-A-T-AAG-T-C-T---G-A-T--G--TG--A-AA-GC--C-C-AC-G-G-CT-C-AA-C-C-G-T-G-G-A-A-C-T-G--C-A---T--C--G--GAA-A-C----T--G-T--CA--T-T-C---T-T-G-A-G-T--G-C-AG-AA-G-A-------G-G-A-G--AG-T--GG-A--ACT---C-C-A-T-GT--GTA-G-CGGT-G-G-AA--TGCGT-AG-AT-A-TA---T-GGA-A-G-A-AC-A-CC----AG-T-G--GC-GAA-G-GC-G-------G--C-T-C-T…	TACGTAGGTGGCAAGCGTTATCCGGATTTATTGGGCGTAAAGCGAGCGCAGGCGGAATGATAAGTCTGATGTGAAAGCCCACGGCTCAACCGTGGAACTGCATCGGAAACTGTCATTCTTGAGTGCAGAAGAGGAGAGTGGAACTCCATGTGTAGCGGTGGAATGCGTAGATATATGGAAGAACACCAGTGGCGAAGGCGGCTCTCTGGTCTGCAACTGACGCTGAGGCTCGAAAGCATGGGTAGCGAACAGG	Bacteria(100)	Firmicutes(100)	Bacilli(100)	Lactobacillales(100)	Lactobacillaceae(100)	Lactobacillus(100)	1200	3	60	1	0	4	2	0	3	7	0	3	0	1	4	0	7	1	0	0	0	7	3	7	0	0	0	2	1	3	11	0	0	1	0	2	0	0	2	2
M01774_231_000000000-AK8HV_1_2110_22790_10326	M01774_231_000000000-AK8HV_1_2110_22790_10326	TAC-GT-AG-GTC--CCG-A-GC-G--T--T-GTC-CGG-AT-TT-A-TT-GGGC--GT-A----AA-GC-GA-GC-G-CA-G-G-C-G--G--T-TT-G-A-T-AAG-T-C-T---G-A-A--G--TT--A-AA-GG--C-T-GT-G-G-CT-C-AA-C-C-A-T-A-G-T-T---C-G--C-T---T--T--G--GAA-A-C----T--G-T--CA--A-A-C---T-T-G-A-G-T--G-C-AG-AA-G-G-------G-G-A-G--AG-T--GG-A--ATT---C-C-A-T-GT--GTA-G-CGAT-G-A-AA--TGCGT-AG-AT-A-TA---T-GGA-G-G-A-AC-A-CC----GG-T-G--GC-GAA-A-GC-G-------G--C-T-C-T…	TACGTAGGTCCCGAGCGTTGTCCGGATTTATTGGGCGTAAAGCGAGCGCAGGCGGTTTGATAAGTCTGAAGTTAAAGGCTGTGGCTCAACCATAGTTCGCTTTGGAAACTGTCAAACTTGAGTGCAGAAGGGGAGAGTGGAATTCCATGTGTAGCGATGAAATGCGTAGATATATGGAGGAACACCGGTGGCGAAAGCGGCTCTCTGGTCTGTAACTGACGCTGAGGCTCGAAAGCGTGGGGAGCGAACAGG	Bacteria(100)	Firmicutes(100)	Bacilli(100)	Lactobacillales(100)	Streptococcaceae(100)	Streptococcus(100)	352	3	0	2	5	3	0	0	8	3	2	2	9	3	2	0	3	0	0	0	0	1	0	0	5	1	1	0	1	0	0	0	0	0	0	0	0	0	0	0
M01774_231_000000000-AK8HV_1_2110_19028_18461	M01774_231_000000000-AK8HV_1_2110_19028_18461	TAC-GT-AG-GTT--CCG-A-GC-G--T--T-GTC-CGG-AT-TT-A-TT-GGGC--GT-A----AA-GC-GA-GC-G-CA-G-G-C-G--G--T-TT-G-A-T-AAG-T-C-T---G-A-A--G--TT--A-AA-GG--C-T-GT-G-G-CT-C-AA-C-C-A-T-A-G-T-T---C-G--C-T---T--T--G--GAA-A-C----T--G-T--CA--A-A-C---T-T-G-A-G-T--G-C-AG-AA-G-G-------G-G-A-G--AG-T--GG-A--ATT---C-C-A-T-GT--GTA-G-CGGT-G-A-AA--TGCGT-AG-AT-A-TA---T-GGA-G-G-A-AC-A-CC----GG-T-G--GC-GAA-A-GC-G-------G--C-T-C-T…	TACGTAGGTTCCGAGCGTTGTCCGGATTTATTGGGCGTAAAGCGAGCGCAGGCGGTTTGATAAGTCTGAAGTTAAAGGCTGTGGCTCAACCATAGTTCGCTTTGGAAACTGTCAAACTTGAGTGCAGAAGGGGAGAGTGGAATTCCATGTGTAGCGGTGAAATGCGTAGATATATGGAGGAACACCGGTGGCGAAAGCGGCTCTCTGGTCTGTAACTGACGCTGAGGCTCGAAAGCGTGGGGAGCGAACAGG	Bacteria(100)	Firmicutes(100)	Bacilli(100)	Lactobacillales(100)	Streptococcaceae(100)	Streptococcus(100)	318	3	1	2	4	0	1	0	7	2	4	4	11	4	0	0	6	0	0	0	0	0	0	0	1	1	3	0	0	0	0	0	0	0	0	0	0	0	0	0
M01774_231_000000000-AK8HV_1_2110_15702_15541	M01774_231_000000000-AK8HV_1_2110_15702_15541	TAC-GT-AG-GTC--CCG-A-GC-G--T--T-GTC-CGG-AT-TT-A-TT-GGGC--GT-A----AA-GC-GA-GC-G-CA-G-G-C-G--G--T-TT-G-A-T-AAG-T-C-T---G-A-A--G--TT--A-AA-GG--C-T-GT-G-G-CT-C-AA-C-C-A-T-A-G-T-T---C-G--C-T---T--T--G--GAA-A-C----T--G-T--CA--A-A-C---T-T-G-A-G-T--G-C-AG-AA-G-G-------G-G-A-G--AG-T--GG-A--ATT---C-C-A-T-GT--GTA-G-CGGT-G-A-AA--TGCGT-AG-AT-A-TA---T-GGA-G-G-A-AC-A-CC----GG-T-G--GC-GAA-A-GC-G-------G--C-T-A-T…	TACGTAGGTCCCGAGCGTTGTCCGGATTTATTGGGCGTAAAGCGAGCGCAGGCGGTTTGATAAGTCTGAAGTTAAAGGCTGTGGCTCAACCATAGTTCGCTTTGGAAACTGTCAAACTTGAGTGCAGAAGGGGAGAGTGGAATTCCATGTGTAGCGGTGAAATGCGTAGATATATGGAGGAACACCGGTGGCGAAAGCGGCTATCTGGTCTGTAACTGACGCTGAGGCTCGAAAGCGTGGGGAGCGAACAGG	Bacteria(100)	Firmicutes(100)	Bacilli(100)	Lactobacillales(100)	Streptococcaceae(99.9)	Streptococcus(99.9)	204	3	0	3	1	0	1	2	1	5	0	1	2	0	0	0	2	0	0	0	0	0	0	1	1	1	1	0	0	0	0	0	0	0	0	0	0	0	0	0
M01774_231_000000000-AK8HV_1_2110_11266_2283	M01774_231_000000000-AK8HV_1_2110_11266_2283	TAC-GT-AG-GTC--CCG-A-GC-G--T--T-GTC-CGG-AT-TT-A-TT-GGGC--GT-A----AA-GC-GA-GC-G-CA-G-G-C-G--G--T-TT-G-A-T-AAG-T-C-T---G-A-A--G--TT--A-AA-GG--C-T-GT-G-G-CT-C-AA-C-C-A-T-A-G-T-T---C-G--C-T---T--T--G--GAA-A-C----T--G-T--CA--A-A-C---T-T-G-A-G-T--G-C-AG-AA-G-A-------G-G-A-G--AG-T--GG-A--ATT---C-C-A-T-GT--GTA-G-CGGT-G-A-AA--TGCGT-AG-AT-A-TA---T-GGA-G-G-A-AC-A-CC----GG-C-G--GC-GAA-A-GC-G-------G--C-T-C-T…	TACGTAGGTCCCGAGCGTTGTCCGGATTTATTGGGCGTAAAGCGAGCGCAGGCGGTTTGATAAGTCTGAAGTTAAAGGCTGTGGCTCAACCATAGTTCGCTTTGGAAACTGTCAAACTTGAGTGCAGAAGAGGAGAGTGGAATTCCATGTGTAGCGGTGAAATGCGTAGATATATGGAGGAACACCGGCGGCGAAAGCGGCTCTCTGGTCTGTAACTGACGCTGAGGCTCGAAAGCGTGGGGAGCGAACAGG	Bacteria(100)	Firmicutes(100)	Bacilli(100)	Lactobacillales(100)	Streptococcaceae(99.4)	Streptococcus(99.2)	20	3	8	2	0	0	0	0	0	0	0	0	0	0	0	0	0	0	0	0	0	0	0	0	0	0	0	0	0	0	0	0	0	0	0	0	0	0	0	0
M01774_231_000000000-AK8HV_1_2109_22199_23104	M01774_231_000000000-AK8HV_1_2109_22199_23104	TAC-GT-AG-GTC--CCG-A-GC-G--T--T-GTC-CGG-AT-TT-A-TT-GGGC--GT-A----AA-GC-GA-GC-G-CA-G-G-C-G--G--T-TT-G-A-T-AAG-T-C-T---G-A-A--G--TT--A-AA-GG--C-T-GT-T-G-CT-C-AA-C-C-A-T-A-G-T-T---C-G--C-T---T--T--G--GAA-A-C----T--G-T--CA--A-A-C---T-T-G-A-G-T--G-C-AG-AA-G-G-------G-G-A-G--AG-T--GG-A--ATT---C-C-A-T-GT--GTA-G-CGGT-G-A-AA--TGCGT-AG-AT-A-TA---T-GGA-G-G-A-AC-A-CC----GG-T-G--GC-GAA-A-GC-G-------G--C-T-C-T…	TACGTAGGTCCCGAGCGTTGTCCGGATTTATTGGGCGTAAAGCGAGCGCAGGCGGTTTGATAAGTCTGAAGTTAAAGGCTGTTGCTCAACCATAGTTCGCTTTGGAAACTGTCAAACTTGAGTGCAGAAGGGGAGAGTGGAATTCCATGTGTAGCGGTGAAATGCGTAGATATATGGAGGAACACCGGTGGCGAAAGCGGCTCTCTGGTCTGTAACTGACGCTGAGGCTCGAAAGCGTGGGGAGCGAACAGG	Bacteria(100)	Firmicutes(99.9)	Bacilli(99.9)	Lactobacillales(99.9)	Streptococcaceae(99.9)	Streptococcus(99.9)	274	3	0	2	3	0	2	0	8	3	2	2	5	0	0	0	0	0	0	0	0	0	0	2	0	1	3	0	0	0	0	0	0	0	0	0	0	0	0	0
M01774_231_000000000-AK8HV_1_2108_8204_20943	M01774_231_000000000-AK8HV_1_2108_8204_20943	TAC-GT-AG-GTG--GCA-A-GC-G--T--T-GTC-CGG-AT-TT-A-TT-GGGC--GT-A----AA-GC-GA-GC-G-CA-G-G-C-G--G--A-AT-G-A-T-AAG-T-C-T---G-A-T--G--TG--A-AA-GC--C-A-AC-G-G-CT-C-AA-C-C-G-T-G-G-A-A-C-T-G--C-A---T--C--G--GAA-A-C----T--G-T--CA--T-T-C---T-T-G-A-G-T--G-C-AG-AA-G-A-------G-G-A-G--AG-T--GG-A--ACT---C-C-A-T-GT--GTA-G-CGGT-G-G-AA--TGCGT-AG-AT-A-TA---T-GGA-A-G-A-AC-A-CC----AG-T-G--GC-GAA-G-GC-G-------G--C-T-C-T…	TACGTAGGTGGCAAGCGTTGTCCGGATTTATTGGGCGTAAAGCGAGCGCAGGCGGAATGATAAGTCTGATGTGAAAGCCAACGGCTCAACCGTGGAACTGCATCGGAAACTGTCATTCTTGAGTGCAGAAGAGGAGAGTGGAACTCCATGTGTAGCGGTGGAATGCGTAGATATATGGAAGAACACCAGTGGCGAAGGCGGCTCTCTGGTCTGCAACTGACGCTGAGGCTCGAAAGCATGGGTAGCGAACAGG	Bacteria(100)	Firmicutes(100)	Bacilli(100)	Lactobacillales(99.9)	Lactobacillaceae(99.8)	Lactobacillus(99.6)	140	3	0	2	2	0	3	3	3	3	0	2	0	1	1	0	0	0	0	0	0	2	0	0	0	0	0	0	0	1	0	0	0	0	0	1	0	0	0	0
M01774_231_000000000-AK8HV_1_2108_17479_9061	M01774_231_000000000-AK8HV_1_2108_17479_9061	TAC-GT-AG-GTC--CCG-A-GC-G--T--T-GTC-CGG-AT-TT-A-TT-GGGC--GT-A----AA-GC-GA-GC-G-CA-G-G-C-G--G--T-TT-G-A-T-AAG-T-C-T---G-A-A--G--TT--A-AA-GG--C-T-GT-G-G-CT-C-AA-C-C-A-T-A-G-T-T---C-G--C-T---T--T--G--GAA-A-C----T--G-T--CA--A-A-C---T-T-G-A-G-T--G-C-AG-AA-G-G-------G-G-A-G--AG-T--GG-A--ATT---C-C-A-T-GT--GTA-G-CGGT-G-G-AA--TGCGT-AG-AT-A-TA---T-GGA-A-G-A-AC-A-CC----AG-T-G--GC-GAA-A-GC-G-------G--C-T-C-T…	TACGTAGGTCCCGAGCGTTGTCCGGATTTATTGGGCGTAAAGCGAGCGCAGGCGGTTTGATAAGTCTGAAGTTAAAGGCTGTGGCTCAACCATAGTTCGCTTTGGAAACTGTCAAACTTGAGTGCAGAAGGGGAGAGTGGAATTCCATGTGTAGCGGTGGAATGCGTAGATATATGGAAGAACACCAGTGGCGAAAGCGGCTCTCTGGTCTGTAACTGACGCTGAGGCTCGAAAGCGTGGGGAGCGAACAGG	Bacteria(100)	Firmicutes(100)	Bacilli(100)	Lactobacillales(100)	Streptococcaceae(98.4)	Streptococcus(98.4)	62	0	0	0	2	0	0	0	4	0	0	0	0	0	0	0	0	0	0	0	0	0	0	0	0	0	0	0	0	0	1	0	0	0	0	0	0	0	0	0
M01774_231_000000000-AK8HV_1_2106_21709_19663	M01774_231_000000000-AK8HV_1_2106_21709_19663	TAC-GT-AG-GTC--CCG-A-GC-G--T--T-GTC-CGG-AT-TT-A-TT-GGGC--GT-A----AA-GC-GA-GC-G-CA-G-G-C-G--G--T-TT-G-A-T-AAG-T-C-T---G-A-A--G--TT--A-AA-GG--C-T-GT-G-G-CT-C-AA-C-C-A-T-A-G-T-T---C-G--C-T---T--T-----G-------------G-----A--A-A-C---T-T-G-A-G-T--G-C-AG-AA-G-G-------G-G-A-G--AG-T--GG-A--ATT---C-C-A-T-GT--GTA-G-CGGT-G-A-AA--TGCGT-AG-AT-A-TA---T-GGA-G-G-A-AC-A-CC----GG-T-G--GC-GAA-A-GC-G-------G--C-T-C-T…	TACGTAGGTCCCGAGCGTTGTCCGGATTTATTGGGCGTAAAGCGAGCGCAGGCGGTTTGATAAGTCTGAAGTTAAAGGCTGTGGCTCAACCATAGTTCGCTTTGGAAACTTGAGTGCAGAAGGGGAGAGTGGAATTCCATGTGTAGCGGTGAAATGCGTAGATATATGGAGGAACACCGGTGGCGAAAGCGGCTCTCTGGTCTGTAACTGACGCTGAGGCTCGAAAGCGTGGGGAGCGAACAGG	Bacteria(100)	Firmicutes(100)	Bacilli(100)	Lactobacillales(100)	Streptococcaceae(100)	Streptococcus(100)	350	3	4	3	5	6	2	1	7	7	4	6	14	3	1	0	1	0	0	0	0	0	0	0	2	4	6	0	1	0	0	0	0	0	0	1	1	0	0	0
M01774_231_000000000-AK8HV_1_2105_5976_22056	M01774_231_000000000-AK8HV_1_2105_5976_22056	TAC-GT-AG-GTC--CCG-A-GC-G--T--T-GTC-CGG-AT-TT-A-TT-GGGC--GT-A----AA-GC-GA-GC-G-CA-G-G-C-G--G--T-TT-G-A-T-CAG-T-C-T---G-A-A--G--TT--A-AA-GG--C-T-GT-G-G-CT-C-AA-C-C-A-T-A-G-T-T---C-G--C-T---T--T--G--GAA-A-C----T--G-T--CA--A-A-C---T-T-G-A-G-T--G-C-AG-AA-G-G-------G-G-A-G--AG-T--GG-A--ATT---C-C-A-T-GT--GTA-G-CGGT-G-A-AA--TGCGT-AG-AT-A-TA---T-GGA-G-G-A-AC-A-CC----GG-T-G--GC-GAA-A-GC-G-------G--C-T-C-T…	TACGTAGGTCCCGAGCGTTGTCCGGATTTATTGGGCGTAAAGCGAGCGCAGGCGGTTTGATCAGTCTGAAGTTAAAGGCTGTGGCTCAACCATAGTTCGCTTTGGAAACTGTCAAACTTGAGTGCAGAAGGGGAGAGTGGAATTCCATGTGTAGCGGTGAAATGCGTAGATATATGGAGGAACACCGGTGGCGAAAGCGGCTCTCTGGTCTGTAACTGACGCTGAGGCTCGAAAGCGTGGGGAGCGAACAGG	Bacteria(100)	Firmicutes(100)	Bacilli(100)	Lactobacillales(100)	Streptococcaceae(99.9)	Streptococcus(99.9)	277	3	2	1	3	1	1	0	5	3	1	2	11	2	3	0	2	0	0	0	0	0	0	1	2	0	4	0	0	0	0	0	0	0	0	0	0	0	0	0
M01774_231_000000000-AK8HV_1_2105_12076_24859	M01774_231_000000000-AK8HV_1_2105_12076_24859	TAC-GT-AG-GTC--CCG-A-GC-G--T--T-GTC-CGG-AT-TT-A-TT-GGGC--GT-A----AA-GC-GA-GC-G-CA-G-G-C-G--G--T-TT-G-A-T-AAG-T-C-T---G-A-A--G--TT--A-AA-GG--C-T-GT-G-G-CT-C-AA-C-C-A-T-A-G-T-T---C-G--C-T---T--T--G--GAA-T-C----T--G-T--CA--A-A-C---T-T-G-A-G-T--G-C-AG-AA-G-G-------G-G-A-G--AG-T--GG-A--ATT---C-C-A-T-GT--GTA-G-CGGT-G-A-AA--TGCGT-AG-AT-A-TA---T-GGA-G-G-A-AC-A-CC----GG-T-G--GC-GAA-A-GC-G-------G--C-T-C-T…	TACGTAGGTCCCGAGCGTTGTCCGGATTTATTGGGCGTAAAGCGAGCGCAGGCGGTTTGATAAGTCTGAAGTTAAAGGCTGTGGCTCAACCATAGTTCGCTTTGGAATCTGTCAAACTTGAGTGCAGAAGGGGAGAGTGGAATTCCATGTGTAGCGGTGAAATGCGTAGATATATGGAGGAACACCGGTGGCGAAAGCGGCTCTCTGGTCTGTAACTGACGCTGAGGCTCGAAAGCGTGGGGAGCGAACAGG	Bacteria(100)	Firmicutes(100)	Bacilli(100)	Lactobacillales(100)	Streptococcaceae(100)	Streptococcus(100)	156	3	0	0	3	0	1	0	2	3	0	0	6	2	0	0	1	0	0	0	0	1	0	0	1	1	5	0	0	0	0	0	0	0	0	0	0	0	0	0
M01774_231_000000000-AK8HV_1_2104_22884_14392	M01774_231_000000000-AK8HV_1_2104_22884_14392	TAC-GT-AG-GTC--CCG-A-GC-G--T--T-GTC-CGG-AT-TT-A-TT-GGGC--GT-A----AA-GC-GA-GC-G-CA-G-G-C-G--G--T-TT-G-A-T-AAG-T-C-T---G-A-A--G--TT--A-AA-GG--C-T-GT-G-G-CT-C-AA-C-C-A-T-A-G-T-T---C-G--C-T---T--T--G--GAA-A-C----T--G-T--CA--A-A-C---T-T-G-A-G-T--G-C-AG-AA-G-G-------G-G-A-G--AG-T--GG-A--ATT---C-C-A-T-GT--GTA-G-CGGT-G-A-AA--TGCGT-AT-AT-A-TA---T-GGA-G-G-A-AC-A-CC----GG-T-G--GC-GAA-A-GC-G-------G--C-T-C-T…	TACGTAGGTCCCGAGCGTTGTCCGGATTTATTGGGCGTAAAGCGAGCGCAGGCGGTTTGATAAGTCTGAAGTTAAAGGCTGTGGCTCAACCATAGTTCGCTTTGGAAACTGTCAAACTTGAGTGCAGAAGGGGAGAGTGGAATTCCATGTGTAGCGGTGAAATGCGTATATATATGGAGGAACACCGGTGGCGAAAGCGGCTCTCTGGTCTGTAACTGACGCTGAGGCTCGAAAGCGTGGGGAGCGAACAGG	Bacteria(100)	Firmicutes(100)	Bacilli(100)	Lactobacillales(100)	Streptococcaceae(100)	Streptococcus(100)	130	3	0	0	0	0	0	0	0	2	0	1	4	0	0	0	0	0	0	0	0	0	0	0	0	0	0	0	0	3	0	0	0	0	0	0	0	0	0	0
M01774_231_000000000-AK8HV_1_2104_16874_8539	M01774_231_000000000-AK8HV_1_2104_16874_8539	TAC-GT-AG-GTC--CCG-A-GC-G--T--T-GTC-CGG-AT-TT-A-TT-GGGC--GT-A----AA-GC-GA-GC-G-CA-G-G-C-G--G--T-TT-G-A-T-AAG-T-C-T---G-A-A--G--TT--A-AA-GG--C-T-GT-G-G-CT-C-AA-C-C-A-T-A-G-T-T---C-G--C-T---T--T--G--GAA-A-C----T--G-T--CA--A-A-C---T-T-G-A-G-T--G-C-AG-AA-G-G-------G-G-A-G--AG-T--GG-A--ATT---C-C-A-T-GT--GTA-G-CGGT-G-A-AA--TGCGT-AG-AT-A-TA---T-GGA-G-G-A-AC-A-CC----GG-T-G--GC-GAA-A-GC-G-------G--C-T-C-T…	TACGTAGGTCCCGAGCGTTGTCCGGATTTATTGGGCGTAAAGCGAGCGCAGGCGGTTTGATAAGTCTGAAGTTAAAGGCTGTGGCTCAACCATAGTTCGCTTTGGAAACTGTCAAACTTGAGTGCAGAAGGGGAGAGTGGAATTCCATGTGTAGCGGTGAAATGCGTAGATATATGGAGGAACACCGGTGGCGAAAGCGGCTCTCTGGTCTGTAACTGGCGCTGAGGCTCGAAAGCGTGGGGAGCGAACAGG	Bacteria(100)	Firmicutes(100)	Bacilli(100)	Lactobacillales(100)	Streptococcaceae(100)	Streptococcus(100)	198	3	1	1	0	0	1	0	2	5	1	1	8	1	1	1	0	0	0	0	0	2	0	0	4	5	0	0	0	0	0	0	0	0	0	0	0	0	0	0
M01774_231_000000000-AK8HV_1_2104_14483_18240	M01774_231_000000000-AK8HV_1_2104_14483_18240	TAC-GT-AG-GTG--GCA-A-GC-G--T--T-GTC-CGG-AT-TT-A-TT-GGGC--GT-A----AA-GC-GA-GC-G-CA-G-G-C-G--G--A-AT-G-A-T-AAG-T-C-T---G-A-T--G--TG--A-AA-GC--C-C-AC-G-G-CT-C-AA-C-C-G-T-G-G-A-A-C-T-G--C-A---T--C--G--GAA-A-C----T--G-T--TA--T-T-C---T-T-G-A-G-T--G-C-AG-AA-G-A-------G-G-A-G--AG-T--GG-A--ACT---C-C-A-T-GT--GTA-G-CGGT-G-G-AA--TGCGT-AG-AT-A-TA---T-GGA-A-G-A-AC-A-CC----AG-T-G--GC-GAA-G-GC-G-------G--C-T-C-T…	TACGTAGGTGGCAAGCGTTGTCCGGATTTATTGGGCGTAAAGCGAGCGCAGGCGGAATGATAAGTCTGATGTGAAAGCCCACGGCTCAACCGTGGAACTGCATCGGAAACTGTTATTCTTGAGTGCAGAAGAGGAGAGTGGAACTCCATGTGTAGCGGTGGAATGCGTAGATATATGGAAGAACACCAGTGGCGAAGGCGGCTCTCTGGTCTGCAACTGACGCTGAGGCTCGAAAGCATGGGTAGCGAACAGG	Bacteria(100)	Firmicutes(100)	Bacilli(100)	Lactobacillales(100)	Lactobacillaceae(99.7)	Lactobacillus(99.5)	141	3	0	0	5	1	1	3	4	2	0	2	0	1	3	0	0	0	0	1	0	2	3	0	0	0	0	0	2	1	3	0	0	2	0	0	0	0	0	0
M01774_231_000000000-AK8HV_1_2104_10907_24088	M01774_231_000000000-AK8HV_1_2104_10907_24088	TAC-GT-AG-GTC--CCG-A-GC-G--T--T-GTC-CGG-AT-TT-A-TT-GGGC--GT-A----AA-GC-GA-GC-G-CA-G-G-C-G--G--T-TT-G-A-T-AAG-T-C-T---G-A-A--G--TT--A-AA-GG--C-T-GT-G-G-CT-C-AA-C-C-A-T-A-G-T-T---C-G--C-T---T--T--G--GAA-C-C----T--G-T--CA--A-A-C---T-T-G-A-G-T--G-C-AG-AA-G-G-------G-G-A-G--AG-T--GG-A--ATT---C-C-A-T-GT--GTA-G-CGGT-G-A-AA--TGCGT-AG-AT-A-TA---T-GGA-G-G-A-AC-A-CC----GG-T-G--GC-GAA-A-GC-G-------G--C-T-C-T…	TACGTAGGTCCCGAGCGTTGTCCGGATTTATTGGGCGTAAAGCGAGCGCAGGCGGTTTGATAAGTCTGAAGTTAAAGGCTGTGGCTCAACCATAGTTCGCTTTGGAACCTGTCAAACTTGAGTGCAGAAGGGGAGAGTGGAATTCCATGTGTAGCGGTGAAATGCGTAGATATATGGAGGAACACCGGTGGCGAAAGCGGCTCTCTGGTCTGTAACTGACGCTGAGGCTCGAAAGCGTGGGGAGCGAACAGG	Bacteria(100)	Firmicutes(100)	Bacilli(100)	Lactobacillales(100)	Streptococcaceae(100)	Streptococcus(100)	293	3	1	4	2	0	1	0	6	5	3	5	12	3	0	0	0	0	0	0	0	0	0	2	0	2	4	0	0	0	0	0	0	0	0	0	0	0	0	0
M01774_231_000000000-AK8HV_1_2103_26514_22421	M01774_231_000000000-AK8HV_1_2103_26514_22421	TAC-GT-AG-GTG--GCA-A-GC-G--T--T-ATC-CGG-AT-TT-A-TT-GGGC--GT-A----AA-GA-GA-GT-G-CA-G-G-C-G--G--T-TT-T-C-T-AAG-T-C-T---G-A-T--G--TG--A-AA-GC--C-T-TC-G-G-CT-T-AA-C-C-G-G-A-G-A-A-G-T-G--C-A---T--C--G--GAA-A-C----T--G-G--AT--A-A-C---T-T-G-A-G-T--G-C-AG-AA-G-A-------G-G-G-T--AG-T--GG-A--ACT---C-C-A-T-GT--GTA-G-CGGT-G-G-AA--TGCGT-AG-AT-A-TA---T-GGA-A-G-A-AC-A-CC----AG-T-G--GC-GAA-G-GC-G-------G--C-T-C-T…	TACGTAGGTGGCAAGCGTTATCCGGATTTATTGGGCGTAAAGAGAGTGCAGGCGGTTTTCTAAGTCTGATGTGAAAGCCTTCGGCTTAACCGGAGAAGTGCATCGGAAACTGGATAACTTGAGTGCAGAAGAGGGTAGTGGAACTCCATGTGTAGCGGTGGAATGCGTAGATATATGGAAGAACACCAGTGGCGAAGGCGGCTCTCTGGTCTGCAACTGACGCTGAGGCTCGAAAGCATGGGTAGCGAACAGG	Bacteria(100)	Firmicutes(100)	Bacilli(100)	Lactobacillales(100)	Lactobacillaceae(100)	Lactobacillus(99.4)	81	3	0	0	2	0	0	6	0	4	1	0	0	0	0	0	0	0	0	0	0	0	0	0	0	0	0	0	0	0	0	0	0	2	0	0	0	0	0	0
M01774_231_000000000-AK8HV_1_2103_15104_11430	M01774_231_000000000-AK8HV_1_2103_15104_11430	TAC-GT-AG-GTG--GCA-A-GC-G--T--T-GTC-CGG-AT-TT-A-TT-GGGC--GT-A----AA-GC-GA-GC-G-CA-G-G-C-G--G--A-AT-G-A-T-AAG-T-C-T---G-A-T--G--TG--A-AA-GC--C-C-AC-G-G-CT-C-AA-C-C-G-T-G-G-A-A-C-T-G--C-A---T--C--G--GAA-A-C----T--G-T--CA--T-T-C---T-T-G-A-G-T--G-C-AG-AA-G-A-------G-G-A-G--AG-T--GG-A--ACT---C-C-A-T-GT--GTA-G-CGGT-G-G-AA--TGCGT-AG-AT-A-TA---T-GGA-A-G-A-AC-A-CC----AG-T-G--GT-GAA-G-GC-G-------G--C-T-C-T…	TACGTAGGTGGCAAGCGTTGTCCGGATTTATTGGGCGTAAAGCGAGCGCAGGCGGAATGATAAGTCTGATGTGAAAGCCCACGGCTCAACCGTGGAACTGCATCGGAAACTGTCATTCTTGAGTGCAGAAGAGGAGAGTGGAACTCCATGTGTAGCGGTGGAATGCGTAGATATATGGAAGAACACCAGTGGTGAAGGCGGCTCTCTGGTCTGCAACTGACGCTGAGGCTCGAAAGCATGGGTAGCGAACAGG	Bacteria(100)	Firmicutes(100)	Bacilli(100)	Lactobacillales(100)	Lactobacillaceae(99.8)	Lactobacillus(99.4)	193	3	2	1	0	3	2	3	16	5	0	1	0	3	2	0	0	0	0	0	0	6	0	0	0	0	0	0	0	0	1	0	0	0	0	0	0	0	0	1
M01774_231_000000000-AK8HV_1_2102_7484_6010	M01774_231_000000000-AK8HV_1_2102_7484_6010	TAC-GT-AG-GTC--CCG-A-GC-G--T--T-GTC-CGG-AT-TT-A-TT-GGGC--GT-A----AA-GC-GA-GC-G-CA-G-G-C-G--G--T-TT-G-A-T-AAG-T-C-T---G-A-A--G--TT--A-AA-GG--C-T-GT-G-G-CT-C-AA-C-C-A-T-A-G-T-T---C-G--C-T---T--T--G--GAA-A-C----T--G-T--CA--A-A-C---T-T-G-A-G-T--G-C-AG-AA-G-G-------G-G-A-G--AG-T--GG-A--ATT---C-C-A-T-GT--GTA-G-CGGT-G-A-AA--TGCGT-AG-AT-A-TA---T-GGA-A-G-A-AC-A-CC----AG-T-G--GC-GAA-A-GC-G-------G--C-T-C-T…	TACGTAGGTCCCGAGCGTTGTCCGGATTTATTGGGCGTAAAGCGAGCGCAGGCGGTTTGATAAGTCTGAAGTTAAAGGCTGTGGCTCAACCATAGTTCGCTTTGGAAACTGTCAAACTTGAGTGCAGAAGGGGAGAGTGGAATTCCATGTGTAGCGGTGAAATGCGTAGATATATGGAAGAACACCAGTGGCGAAAGCGGCTCTCTGGTCTGTAACTGACGCTGAGGCTCGAAAGCGTGGGGAGCGAACAGG	Bacteria(100)	Firmicutes(100)	Bacilli(100)	Lactobacillales(100)	Streptococcaceae(99.7)	Streptococcus(99.7)	187	3	6	0	2	3	0	1	2	6	0	1	1	1	0	0	1	0	0	0	0	1	0	2	0	1	0	0	0	2	0	0	0	0	0	0	0	0	0	0
M01774_231_000000000-AK8HV_1_2102_3269_9191	M01774_231_000000000-AK8HV_1_2102_3269_9191	TAC-GT-AG-GTC--CCG-A-GC-G--T--T-TTC-CGG-AT-TT-A-TT-GGGC--GT-A----AA-GC-GA-GC-G-CA-G-G-C-G--G--T-TT-G-A-T-AAG-T-C-T---G-A-A--G--TT--A-AA-GG--C-T-GT-G-G-CT-C-AA-C-C-A-T-A-G-T-T---C-G--C-T---T--T--G--GAA-A-C----T--G-T--CA--A-A-C---T-T-G-A-G-T--G-C-AG-AA-G-G-------G-G-A-G--AG-T--GG-A--ATT---C-C-A-T-GT--GTA-G-CGGT-G-A-AA--TGCGT-AG-AT-A-TA---T-GGA-G-G-A-AC-A-CC----GG-T-G--GC-GAA-A-GC-G-------G--C-T-C-T…	TACGTAGGTCCCGAGCGTTTTCCGGATTTATTGGGCGTAAAGCGAGCGCAGGCGGTTTGATAAGTCTGAAGTTAAAGGCTGTGGCTCAACCATAGTTCGCTTTGGAAACTGTCAAACTTGAGTGCAGAAGGGGAGAGTGGAATTCCATGTGTAGCGGTGAAATGCGTAGATATATGGAGGAACACCGGTGGCGAAAGCGGCTCTCTGGTCTGTAACTGACGCTGAGGCTCGAAAGCGTGGGGAGCGAACAGG	Bacteria(100)	Firmicutes(100)	Bacilli(100)	Lactobacillales(100)	Streptococcaceae(100)	Streptococcus(100)	155	3	2	2	2	1	0	0	1	3	1	1	3	0	0	0	1	0	0	0	0	0	0	0	1	2	4	0	0	1	0	1	0	0	0	0	0	0	0	0
M01774_231_000000000-AK8HV_1_2102_22215_11609	M01774_231_000000000-AK8HV_1_2102_22215_11609	TAC-GT-AG-GTG--GCA-A-GC-G--T--T-GTC-CGG-AT-TT-A-TT-GGGC--GT-A----AA-GC-GA-GC-G-CA-G-G-C-G--G--A-AT-G-A-T-AAG-T-C-T---G-A-T--G--TG--A-AA-GC--C-C-AC-G-G-CT-C-AA-C-C-G-A-G-G-A-A-C-T-G--C-A---T--C--G--GAA-A-C----T--G-T--CA--T-T-C---T-T-G-A-G-T--G-C-AG-AA-G-A-------G-G-A-G--AG-T--GG-A--ACT---C-C-A-T-GT--GTA-G-CGGT-G-G-AA--TGCGT-AG-AT-A-TA---T-GGA-A-G-A-AC-A-CC----AG-T-G--GC-GAA-G-GC-G-------G--C-T-C-T…	TACGTAGGTGGCAAGCGTTGTCCGGATTTATTGGGCGTAAAGCGAGCGCAGGCGGAATGATAAGTCTGATGTGAAAGCCCACGGCTCAACCGAGGAACTGCATCGGAAACTGTCATTCTTGAGTGCAGAAGAGGAGAGTGGAACTCCATGTGTAGCGGTGGAATGCGTAGATATATGGAAGAACACCAGTGGCGAAGGCGGCTCTCTGGTCTGCAACTGACGCTGAGGCTCGAAAGCATGGGTAGCGAACAGG	Bacteria(100)	Firmicutes(100)	Bacilli(100)	Lactobacillales(100)	Lactobacillaceae(100)	Lactobacillus(100)	139	3	6	1	2	3	4	2	1	1	0	1	0	0	1	0	0	0	0	0	0	3	0	0	0	0	0	0	0	0	0	1	0	0	0	0	0	0	1	3
M01774_231_000000000-AK8HV_1_2102_18549_10444	M01774_231_000000000-AK8HV_1_2102_18549_10444	TAC-GT-AG-GTC--CCG-A-GC-G--T--T-GTC-CGG-AT-TT-A-TT-GGGC--GT-A----AA-GC-GA-GC-G-CA-G-G-C-G--G--T-TT-G-A-T-AAG-T-C-T---G-A-A--G--TT--A-AA-GG--C-T-GT-G-G-CT-T-AA-C-C-A-T-A-G-T-T---C-G--C-T---T--T--G--GAA-A-C----T--G-T--CA--A-A-C---T-T-G-A-G-T--G-C-AG-AA-G-G-------G-G-A-G--AG-T--GG-A--ATT---C-C-A-T-GT--GTA-G-CGGT-G-A-AA--TGCGT-AG-AT-A-TA---T-GGA-G-G-A-AC-A-CC----GG-C-G--GC-GAA-A-GC-G-------G--C-T-C-T…	TACGTAGGTCCCGAGCGTTGTCCGGATTTATTGGGCGTAAAGCGAGCGCAGGCGGTTTGATAAGTCTGAAGTTAAAGGCTGTGGCTTAACCATAGTTCGCTTTGGAAACTGTCAAACTTGAGTGCAGAAGGGGAGAGTGGAATTCCATGTGTAGCGGTGAAATGCGTAGATATATGGAGGAACACCGGCGGCGAAAGCGGCTCTCTGGTCTGTAACTGACGCTGAGGCTCGAAAGCGTGGGGAGCGAACAGG	Bacteria(100)	Firmicutes(100)	Bacilli(100)	Lactobacillales(100)	Streptococcaceae(100)	Streptococcus(100)	14	3	6	0	0	0	1	0	0	0	0	0	0	0	0	0	0	0	0	0	0	0	0	0	0	0	0	0	0	0	0	0	0	0	0	0	0	0	0	0
M01774_231_000000000-AK8HV_1_2101_18298_8713	M01774_231_000000000-AK8HV_1_2101_18298_8713	TAC-GT-AG-GTC--CCG-A-GC-G--T--T-GTC-CGG-AT-TT-A-TT-GGGC--GT-A----AA-GC-GA-GC-G-CA-G-G-C-G--G--T-TT-G-A-T-AAG-T-C-T---G-A-A--G--TT--A-AA-GG--C-T-GT-G-G-CT-C-AA-C-C-A-T-A-G-T-T---C-G--C-T---T--T--G--GAA-A-C----T--G-T--CA--A-A-C---T-T-G-A-G-T--G-C-AG-AA-G-G-------G-G-A-G--AG-T--GG-A--ATT---C-C-A-T-GT--GTA-G-CAGT-G-A-AA--TGCGT-AG-AT-A-TA---T-GGA-G-G-A-AC-A-CC----GG-T-G--GC-GAA-A-GC-G-------G--C-T-C-T…	TACGTAGGTCCCGAGCGTTGTCCGGATTTATTGGGCGTAAAGCGAGCGCAGGCGGTTTGATAAGTCTGAAGTTAAAGGCTGTGGCTCAACCATAGTTCGCTTTGGAAACTGTCAAACTTGAGTGCAGAAGGGGAGAGTGGAATTCCATGTGTAGCAGTGAAATGCGTAGATATATGGAGGAACACCGGTGGCGAAAGCGGCTCTCTGGTCTGTAACTGACGCTGAGGCTCGAAAGCGTGGGGAGCGAACAGG	Bacteria(100)	Firmicutes(100)	Bacilli(100)	Lactobacillales(100)	Streptococcaceae(100)	Streptococcus(100)	389	3	2	4	2	1	1	0	9	11	4	0	14	6	1	5	0	0	0	0	0	0	0	0	7	4	0	0	0	0	1	0	0	0	0	0	0	0	0	0
M01774_231_000000000-AK8HV_1_2101_14919_3974	M01774_231_000000000-AK8HV_1_2101_14919_3974	TAC-GT-AG-GTC--CCG-A-GC-G--T--T-GTC-CGG-AT-TT-A-TT-GGGC--GT-A----AA-GC-GA-GC-G-CA-G-G-C-G--G--T-TT-G-A-T-AAA-T-C-T---G-A-A--G--TT--A-AA-GG--C-T-GT-G-G-CT-C-AA-C-C-A-T-A-G-T-T---C-G--C-T---T--T--G--GAA-A-C----T--G-T--CA--A-A-C---T-T-G-A-G-T--G-C-AG-AA-G-G-------G-G-A-G--AG-T--GG-A--ATT---C-C-A-T-GT--GTA-G-CGGT-G-A-AA--TGCGT-AG-AT-A-TA---T-GGA-G-G-A-AC-A-CC----GG-T-G--GC-GAA-A-GC-G-------G--C-T-C-T…	TACGTAGGTCCCGAGCGTTGTCCGGATTTATTGGGCGTAAAGCGAGCGCAGGCGGTTTGATAAATCTGAAGTTAAAGGCTGTGGCTCAACCATAGTTCGCTTTGGAAACTGTCAAACTTGAGTGCAGAAGGGGAGAGTGGAATTCCATGTGTAGCGGTGAAATGCGTAGATATATGGAGGAACACCGGTGGCGAAAGCGGCTCTCTGGTCTGTAACTGACGCTGAGGCTCGAAAGCGTGGGGAGCGAACAGG	Bacteria(100)	Firmicutes(100)	Bacilli(100)	Lactobacillales(100)	Streptococcaceae(100)	Streptococcus(100)	198	3	0	0	3	0	2	1	1	2	3	2	11	2	0	0	1	0	0	0	0	0	0	0	1	1	2	0	0	0	0	0	0	0	0	0	0	0	0	0
M01774_231_000000000-AK8HV_1_1114_4095_12516	M01774_231_000000000-AK8HV_1_1114_4095_12516	TAC-GT-AG-GTC--CCG-A-GC-G--T--T-GTC-CGG-AT-TT-A-TT-GGGC--GT-A----AA-GC-GA-GC-G-CA-G-G-C-G--G--T-TT-G-A-T-AAG-T-C-T---G-A-A--G--TT--A-AA-GG--C-T-GT-G-G-CT-C-AA-C-C-A-T-A-G-T-T---C-G--C-T---T--T--G--GAA-A-C----T--G-T--CA--A-A-C---T-T-G-A-G-T--G-C-AG-AA-G-G-------G-G-A-G--AG-T--GG-A--ATT---C-C-A-T-GT--GTA-G-CGGT-G-A-AA--TGCGT-AG-AT-A-TA---T-GGA-G-G-A-AC-A-CC----GG-T-G--GC-GAA-A-GC-G-------G--C-T-C-T…	TACGTAGGTCCCGAGCGTTGTCCGGATTTATTGGGCGTAAAGCGAGCGCAGGCGGTTTGATAAGTCTGAAGTTAAAGGCTGTGGCTCAACCATAGTTCGCTTTGGAAACTGTCAAACTTGAGTGCAGAAGGGGAGAGTGGAATTCCATGTGTAGCGGTGAAATGCGTAGATATATGGAGGAACACCGGTGGCGAAAGCGGCTCTCTGGTTTGTAACTGACGCTGAGGCTCGAAAGCGTGGGGAGCGAACAGG	Bacteria(100)	Firmicutes(100)	Bacilli(100)	Lactobacillales(100)	Streptococcaceae(100)	Streptococcus(100)	189	3	1	0	4	1	0	2	3	0	3	0	8	1	0	0	0	0	0	0	0	0	0	0	3	0	1	0	0	0	0	0	0	0	0	0	0	0	0	0
M01774_231_000000000-AK8HV_1_1114_27087_10382	M01774_231_000000000-AK8HV_1_1114_27087_10382	TAC-GT-AG-GTC--CCG-A-GC-G--T--T-GTC-CGG-AT-TT-A-TT-GGGC--GT-A----AA-GC-GA-GC-G-CA-G-G-C-G--G--T-TT-G-A-T-AAG-T-C-T---G-A-A--G--TT--A-AA-GG--C-T-GT-G-G-CT-C-AA-C-C-A-T-A-G-T-T---C-G--C-T---T--T--G--GAA-A-C----T--G-C--CA--A-A-C---T-T-G-A-G-T--G-C-AG-AA-G-G-------G-G-A-G--AG-T--GG-A--ATT---C-C-A-T-GT--GTA-G-CGGT-G-A-AA--TGCGT-AG-AT-A-TA---T-GGA-G-G-A-AC-A-CC----GG-T-G--GC-GAA-A-GC-G-------G--C-T-C-T…	TACGTAGGTCCCGAGCGTTGTCCGGATTTATTGGGCGTAAAGCGAGCGCAGGCGGTTTGATAAGTCTGAAGTTAAAGGCTGTGGCTCAACCATAGTTCGCTTTGGAAACTGCCAAACTTGAGTGCAGAAGGGGAGAGTGGAATTCCATGTGTAGCGGTGAAATGCGTAGATATATGGAGGAACACCGGTGGCGAAAGCGGCTCTCTGGTCTGTAACTGACGCTGAGGCTCGAAAGCGTGGGGAGCGAACAGG	Bacteria(100)	Firmicutes(100)	Bacilli(100)	Lactobacillales(100)	Streptococcaceae(100)	Streptococcus(100)	356	3	8	2	6	0	1	1	5	2	5	7	11	4	1	0	10	0	0	0	1	0	0	2	4	5	3	0	0	2	0	0	0	0	0	0	0	0	0	0
M01774_231_000000000-AK8HV_1_1114_19328_20993	M01774_231_000000000-AK8HV_1_1114_19328_20993	TAC-GT-AG-GTC--CCG-A-GC-G--T--T-GTC-CGG-AT-TT-A-TT-GGGC--GT-A----AA-GC-GA-GC-G-CA-G-G-C-G--G--T-CT-G-A-T-AAG-T-C-T---G-A-A--G--TT--A-AA-GG--C-T-GT-G-G-CT-C-AA-C-C-A-T-A-G-T-T---C-G--C-T---T--T--G--GAA-A-C----T--G-T--CA--A-A-C---T-T-G-A-G-T--G-C-AG-AA-G-G-------G-G-A-G--AG-T--GG-A--ATT---C-C-A-T-GT--GTA-G-CGGT-G-A-AA--TGCGT-AG-AT-A-TA---T-GGA-G-G-A-AC-A-CC----GG-T-G--GC-GAA-A-GC-G-------G--C-T-C-T…	TACGTAGGTCCCGAGCGTTGTCCGGATTTATTGGGCGTAAAGCGAGCGCAGGCGGTCTGATAAGTCTGAAGTTAAAGGCTGTGGCTCAACCATAGTTCGCTTTGGAAACTGTCAAACTTGAGTGCAGAAGGGGAGAGTGGAATTCCATGTGTAGCGGTGAAATGCGTAGATATATGGAGGAACACCGGTGGCGAAAGCGGCTCTCTGGTCTGTAACTGACGCTGAGGCTCGAAAGCGTGGGGAGCGAACAGG	Bacteria(100)	Firmicutes(100)	Bacilli(100)	Lactobacillales(100)	Streptococcaceae(100)	Streptococcus(100)	202	3	0	1	4	1	2	0	5	4	4	1	6	0	1	0	1	0	0	0	0	1	0	2	0	5	6	0	0	0	1	0	0	0	0	0	0	0	0	0
M01774_231_000000000-AK8HV_1_1113_21679_9970	M01774_231_000000000-AK8HV_1_1113_21679_9970	TAC-GT-AG-GTC--CCG-A-GC-G--T--T-GTC-CGG-AT-TT-A-TT-GGGC--GT-A----AA-GC-GA-GC-G-CA-G-G-C-G--G--T-TT-G-A-T-AAG-T-C-T---G-A-A--G--TT--A-AA-GG--C-T-GT-G-G-CT-C-AA-C-C-A-T-A-G-T-T---C-G--C-T---T--T--G--GAA-A-C----T--G-T--CA--A-A-C---T-T-G-A-G-T--G-C-AG-AA-G-G-------G-G-A-G--AG-T--GG-A--ATT---C-C-A-T-GT--GTA-G-CGGT-G-A-AA--TGCGT-AG-AT-A-TA---T-GTA-G-G-A-AC-A-CC----GG-T-G--GC-GAA-A-GC-G-------G--C-T-C-T…	TACGTAGGTCCCGAGCGTTGTCCGGATTTATTGGGCGTAAAGCGAGCGCAGGCGGTTTGATAAGTCTGAAGTTAAAGGCTGTGGCTCAACCATAGTTCGCTTTGGAAACTGTCAAACTTGAGTGCAGAAGGGGAGAGTGGAATTCCATGTGTAGCGGTGAAATGCGTAGATATATGTAGGAACACCGGTGGCGAAAGCGGCTCTCTGGTCTGTAACTGACGCTGAGGCTCGAAAGCGTGGGGAGCGAACAGG	Bacteria(100)	Firmicutes(100)	Bacilli(100)	Lactobacillales(100)	Streptococcaceae(100)	Streptococcus(100)	227	3	0	1	1	0	1	0	0	2	1	3	6	2	0	0	0	0	0	0	0	0	0	2	0	0	0	0	0	0	0	0	0	0	0	0	0	0	0	0
M01774_231_000000000-AK8HV_1_1113_15197_6865	M01774_231_000000000-AK8HV_1_1113_15197_6865	TAC-GT-AG-GTC--CCG-A-GC-G--T--T-GTC-CGG-AT-TT-A-TT-GGGC--GT-A----AA-GC-GA-GC-G-CA-G-G-C-G--G--T-TT-G-A-T-AAG-T-C-T---G-A-A--G--TT--A-AA-GG--C-T-GT-G-G-CT-C-AA-C-C-A-T-A-G-T-T---C-G--C-T---T--T--G--GAA-A-C----T--G-T--CA--A-A-C---T-T-G-A-G-T--G-C-AG-AA-G-G-------G-G-A-G--AG-T--GG-A--ATT---C-C-A-T-GT--GTA-G-CGGT-G-A-AA--TGCGT-AG-AT-A-TA---T-GGA-G-G-A-AC-A-CC----GA-T-G--GC-GAA-A-GC-G-------G--C-T-C-T…	TACGTAGGTCCCGAGCGTTGTCCGGATTTATTGGGCGTAAAGCGAGCGCAGGCGGTTTGATAAGTCTGAAGTTAAAGGCTGTGGCTCAACCATAGTTCGCTTTGGAAACTGTCAAACTTGAGTGCAGAAGGGGAGAGTGGAATTCCATGTGTAGCGGTGAAATGCGTAGATATATGGAGGAACACCGATGGCGAAAGCGGCTCTCTGGTCTGTAACTGACGCTGAGGCTCGAAAGCGTGGGGAGCGAACAGG	Bacteria(100)	Firmicutes(100)	Bacilli(100)	Lactobacillales(100)	Streptococcaceae(100)	Streptococcus(100)	138	3	1	0	3	1	0	0	2	1	0	0	5	1	0	0	0	0	0	0	0	0	0	0	0	0	3	0	0	0	0	0	0	0	0	0	0	0	0	0
M01774_231_000000000-AK8HV_1_1112_7461_26119	M01774_231_000000000-AK8HV_1_1112_7461_26119	TAC-GT-AG-GTC--CCG-A-GC-G--T--T-GTC-CGG-AT-TT-A-TT-GGGC--GT-A----AA-GC-GA-GC-G-CA-G-G-C-G--G--A-AT-G-A-T-AAG-T-C-T---G-A-T--G--TG--A-AA-GC--C-C-AC-G-G-CT-C-AA-C-C-G-T-G-G-A-A-C-T-G--C-A---T--C--G--GAA-A-C----T--G-T--CA--T-T-C---T-T-G-A-G-T--G-C-AG-AA-G-A-------G-G-A-G--AG-T--GG-A--ACT---C-C-A-T-GT--GTA-G-CGGT-G-G-AA--TGCGT-AG-AT-A-TA---T-GGA-G-G-A-AC-A-CC----GG-T-G--GC-GAA-A-GC-G-------G--C-T-C-T…	TACGTAGGTCCCGAGCGTTGTCCGGATTTATTGGGCGTAAAGCGAGCGCAGGCGGAATGATAAGTCTGATGTGAAAGCCCACGGCTCAACCGTGGAACTGCATCGGAAACTGTCATTCTTGAGTGCAGAAGAGGAGAGTGGAACTCCATGTGTAGCGGTGGAATGCGTAGATATATGGAGGAACACCGGTGGCGAAAGCGGCTCTCTGGTCTGTAACTGACGCTGAGGCTCGAAAGCGTGGGGAGCGAACAGG	Bacteria(100)	Firmicutes(99.9)	Bacilli(99.9)	Lactobacillales(98.9)	Lactobacillaceae(73)	Lactobacillus(71.7)	910	3	13	1	7	0	4	0	18	0	0	1	1	7	11	0	5	0	0	0	0	8	0	2	0	0	0	0	3	11	4	4	0	10	0	3	0	0	0	3
M01774_231_000000000-AK8HV_1_1112_4778_8549	M01774_231_000000000-AK8HV_1_1112_4778_8549	TAC-GT-AG-GTC--CCG-A-GC-G--T--T-GTC-CGG-AT-TT-A-TT-GGGC--GT-A----AA-GC-GA-GC-G-CA-G-G-C-G--G--T-TT-G-A-T-AAG-T-C-T---G-A-A--G--TT--A-AA-GG--C-T-GT-G-G-CT-T-AA-C-C-A-T-A-G-T-T---C-G--C-T---T--T--G--GAA-A-C----T--G-T--CA--A-A-C---T-T-G-A-G-T--G-C-AG-AA-G-G-------G-G-A-G--AG-T--GG-A--ATT---C-C-A-T-GT--GTA-G-CGGT-G-A-AA--TGCGT-AG-AT-A-TA---T-GGA-G-G-A-AC-A-CC----GG-T-G--GC-GAA-A-GC-G-------G--C-T-C-T…	TACGTAGGTCCCGAGCGTTGTCCGGATTTATTGGGCGTAAAGCGAGCGCAGGCGGTTTGATAAGTCTGAAGTTAAAGGCTGTGGCTTAACCATAGTTCGCTTTGGAAACTGTCAAACTTGAGTGCAGAAGGGGAGAGTGGAATTCCATGTGTAGCGGTGAAATGCGTAGATATATGGAGGAACACCGGTGGCGAAAGCGGCTCTCTGGTCTGTAACTGACGCTGAGGCTCGAAAGCGTGGGGAGCAAACAGG	Bacteria(100)	Firmicutes(100)	Bacilli(100)	Lactobacillales(100)	Streptococcaceae(100)	Streptococcus(100)	233	3	2	3	3	1	1	0	4	2	1	3	10	1	0	0	0	0	0	0	0	0	0	0	0	2	1	0	0	0	2	0	2	1	3	0	1	0	0	0
M01774_231_000000000-AK8HV_1_1112_24540_6414	M01774_231_000000000-AK8HV_1_1112_24540_6414	TAC-GT-AG-GTC--CCG-A-GC-G--T--T-GTC-CGG-AT-TT-A-TT-GGGC--GT-A----AA-GC-GA-GC-G-CA-G-G-C-G--G--T-TT-G-A-T-AAG-T-C-T---G-A-A--G--TT--A-AA-GG--C-T-GT-G-G-CT-C-AA-C-C-A-T-A-G-T-T---C-G--C-T---T--T--G--GAA-A-C----T--G-T--CA--A-A-C---T-T-G-A-G-T--G-C-AG-AA-G-G-------G-G-A-G--AG-T--GG-A--ATT---C-C-A-T-GT--GTA-G-CGGT-G-A-AA--TGCGT-AG-AT-A-TA---T-AGA-G-G-A-AC-A-CC----GG-T-G--GC-GAA-A-GC-G-------G--C-T-C-T…	TACGTAGGTCCCGAGCGTTGTCCGGATTTATTGGGCGTAAAGCGAGCGCAGGCGGTTTGATAAGTCTGAAGTTAAAGGCTGTGGCTCAACCATAGTTCGCTTTGGAAACTGTCAAACTTGAGTGCAGAAGGGGAGAGTGGAATTCCATGTGTAGCGGTGAAATGCGTAGATATATAGAGGAACACCGGTGGCGAAAGCGGCTCTCTGGTCTGTAACTGACGCTGAGGCTCGAAAGCGTGGGGAGCGAACAGG	Bacteria(100)	Firmicutes(100)	Bacilli(100)	Lactobacillales(100)	Streptococcaceae(100)	Streptococcus(100)	322	3	2	1	2	1	3	0	4	4	0	1	9	0	0	0	3	0	0	0	0	0	0	0	2	6	5	0	0	1	3	0	0	0	0	0	0	0	0	0
M01774_231_000000000-AK8HV_1_1112_18113_9778	M01774_231_000000000-AK8HV_1_1112_18113_9778	TAC-GT-AG-GTC--CCG-A-GC-G--T--T-GTC-CGG-AT-TT-A-TT-GGGC--GT-A----AA-GC-GA-GC-G-CA-G-G-C-G--G--T-TT-G-A-T-AAG-T-C-T---G-A-A--G--TT--A-AT-GG--C-T-GT-G-G-CT-C-AA-C-C-A-T-A-G-T-T---C-G--C-T---T--T--G--GAA-A-C----T--G-T--CA--A-A-C---T-T-G-A-G-T--G-C-AG-AA-G-G-------G-G-A-G--AG-T--GG-A--ATT---C-C-A-T-GT--GTA-G-CGGT-G-A-AA--TGCGT-AG-AT-A-TA---T-GGA-G-G-A-AC-A-CC----GG-T-G--GC-GAA-A-GC-G-------G--C-T-C-T…	TACGTAGGTCCCGAGCGTTGTCCGGATTTATTGGGCGTAAAGCGAGCGCAGGCGGTTTGATAAGTCTGAAGTTAATGGCTGTGGCTCAACCATAGTTCGCTTTGGAAACTGTCAAACTTGAGTGCAGAAGGGGAGAGTGGAATTCCATGTGTAGCGGTGAAATGCGTAGATATATGGAGGAACACCGGTGGCGAAAGCGGCTCTCTGGTCTGTAACTGACGCTGAGGCTCGAAAGCGTGGGGAGCGAACAGG	Bacteria(100)	Firmicutes(100)	Bacilli(100)	Lactobacillales(100)	Streptococcaceae(100)	Streptococcus(99.9)	115	3	0	1	1	0	0	0	0	2	0	1	0	0	3	0	0	0	0	0	0	0	0	0	1	0	1	0	0	2	2	0	0	0	0	0	0	0	0	0
M01774_231_000000000-AK8HV_1_1111_9591_20237	M01774_231_000000000-AK8HV_1_1111_9591_20237	TAC-GT-AG-GTC--CCG-A-GC-G--T--T-GTC-CGG-AT-TT-A-TT-GGGC--GT-A----AA-GC-GA-GC-G-CA-G-G-C-G--G--T-TT-G-A-T-AAG-T-C-T---G-A-A--G--TT--A-AA-GG--C-T-GT-G-G-CT-C-AA-C-C-A-T-G-G-T-T---C-G--C-T---T--T--G--GAA-A-C----T--G-T--CA--A-A-C---T-T-G-A-G-T--G-C-AG-AA-G-G-------G-G-A-G--AG-T--GG-A--ATT---C-C-A-T-GT--GTA-G-CGGT-G-A-AA--TGCGT-AG-AT-A-TA---T-GGA-G-G-A-AC-A-CC----GG-T-G--GC-GAA-A-GC-G-------G--C-T-C-T…	TACGTAGGTCCCGAGCGTTGTCCGGATTTATTGGGCGTAAAGCGAGCGCAGGCGGTTTGATAAGTCTGAAGTTAAAGGCTGTGGCTCAACCATGGTTCGCTTTGGAAACTGTCAAACTTGAGTGCAGAAGGGGAGAGTGGAATTCCATGTGTAGCGGTGAAATGCGTAGATATATGGAGGAACACCGGTGGCGAAAGCGGCTCTCTGGTCTGTAACTGACGCTGAGGCTCGAAAGCGTGGGGAGCGAACAGG	Bacteria(100)	Firmicutes(100)	Bacilli(100)	Lactobacillales(100)	Streptococcaceae(100)	Streptococcus(100)	344	3	2	3	2	0	1	3	4	5	1	6	20	5	0	0	0	0	0	0	0	1	0	2	3	4	4	0	0	0	2	0	0	0	0	1	0	0	0	0
M01774_231_000000000-AK8HV_1_1111_7336_11964	M01774_231_000000000-AK8HV_1_1111_7336_11964	TAC-GT-AG-GTG--GCA-A-GC-G--T--T-GTC-CGG-AT-TT-A-TT-GGGC--GT-A----AA-GC-GA-GC-G-CA-G-G-C-G--G--A-AT-G-A-T-AAG-T-C-C---G-A-T--G--TG--A-AA-GC--C-C-AC-G-G-CT-C-AA-C-C-G-T-G-G-A-A-C-T-G--C-A---T--C--G--GAA-A-C----T--G-T--CA--T-T-C---T-T-G-A-G-T--G-C-AG-AA-G-A-------G-G-A-G--AG-T--GG-A--ACT---C-C-A-T-GT--GTA-G-CGGT-G-G-AA--TGCGT-AG-AT-A-TA---T-GGA-A-G-A-AC-A-CC----AG-T-G--GC-GAA-G-GC-G-------G--C-T-C-T…	TACGTAGGTGGCAAGCGTTGTCCGGATTTATTGGGCGTAAAGCGAGCGCAGGCGGAATGATAAGTCCGATGTGAAAGCCCACGGCTCAACCGTGGAACTGCATCGGAAACTGTCATTCTTGAGTGCAGAAGAGGAGAGTGGAACTCCATGTGTAGCGGTGGAATGCGTAGATATATGGAAGAACACCAGTGGCGAAGGCGGCTCTCTGGTCTGCAACTGACGCTGAGGCTCGAAAGCATGGGTAGCGAACAGG	Bacteria(100)	Firmicutes(100)	Bacilli(100)	Lactobacillales(99.5)	Lactobacillaceae(99.3)	Lactobacillus(99.3)	136	3	0	1	2	2	2	2	7	1	1	0	0	1	2	0	0	0	0	0	0	1	0	1	0	0	0	0	0	1	1	0	0	0	0	0	0	0	0	2
M01774_231_000000000-AK8HV_1_1111_18717_26318	M01774_231_000000000-AK8HV_1_1111_18717_26318	TAC-GT-AG-GTC--CCG-A-GC-G--T--T-GTC-CGG-AC-TT-A-TT-GGGC--GT-A----AA-GC-GA-GC-G-CA-G-G-C-G--G--T-TT-G-A-T-AAG-T-C-T---G-A-A--G--TT--A-AA-GG--C-T-GT-G-G-CT-C-AA-C-C-A-T-A-G-T-T---C-G--C-T---T--T--G--GAA-A-C----T--G-T--CA--A-A-C---T-T-G-A-G-T--G-C-AG-AA-G-G-------G-G-A-G--AG-T--GG-A--ATT---C-C-A-T-GT--GTA-G-CGGT-G-A-AA--TGCGT-AG-AT-A-TA---T-GGA-G-G-A-AC-A-CC----GG-T-G--GC-GAA-A-GC-G-------G--C-T-C-T…	TACGTAGGTCCCGAGCGTTGTCCGGACTTATTGGGCGTAAAGCGAGCGCAGGCGGTTTGATAAGTCTGAAGTTAAAGGCTGTGGCTCAACCATAGTTCGCTTTGGAAACTGTCAAACTTGAGTGCAGAAGGGGAGAGTGGAATTCCATGTGTAGCGGTGAAATGCGTAGATATATGGAGGAACACCGGTGGCGAAAGCGGCTCTCTGGTCTGTAACTGACGCTGAGGCTCGAAAGCGTGGGGAGCGAACAGG	Bacteria(100)	Firmicutes(100)	Bacilli(100)	Lactobacillales(100)	Streptococcaceae(100)	Streptococcus(100)	126	3	0	1	2	0	0	2	5	0	0	0	8	1	2	0	1	0	0	0	0	0	0	0	0	0	0	0	0	0	0	0	0	0	0	0	0	0	0	0
M01774_231_000000000-AK8HV_1_1111_12193_7786	M01774_231_000000000-AK8HV_1_1111_12193_7786	TAC-GT-AG-GTC--CCG-A-GC-G--T--T-GTC-CGG-AT-TT-A-TT-GGGC--GT-A----AA-GC-GA-GC-G-CA-G-G-C-G--G--T-TT-G-A-T-AAG-T-C-T---G-G-A--G--TT--A-AA-GG--C-T-GT-G-G-CT-C-AA-C-C-A-T-A-G-T-T---C-G--C-T---T--T--G--GAA-A-C----T--G-T--CA--A-A-C---T-T-G-A-G-T--G-C-AG-AA-G-G-------G-G-A-G--AG-T--GG-A--ATT---C-C-A-T-GT--GTA-G-CGGT-G-A-AA--TGCGT-AG-AT-A-TA---T-GGA-G-G-A-AC-A-CC----GG-T-G--GC-GAA-A-GC-G-------G--C-T-C-T…	TACGTAGGTCCCGAGCGTTGTCCGGATTTATTGGGCGTAAAGCGAGCGCAGGCGGTTTGATAAGTCTGGAGTTAAAGGCTGTGGCTCAACCATAGTTCGCTTTGGAAACTGTCAAACTTGAGTGCAGAAGGGGAGAGTGGAATTCCATGTGTAGCGGTGAAATGCGTAGATATATGGAGGAACACCGGTGGCGAAAGCGGCTCTCTGGTCTGTAACTGACGCTGAGGCTCGAAAGCGTGGGGAGCGAACAGG	Bacteria(100)	Firmicutes(100)	Bacilli(100)	Lactobacillales(100)	Streptococcaceae(100)	Streptococcus(100)	333	3	2	2	1	0	2	0	1	3	3	1	15	4	2	0	3	0	0	0	0	1	0	2	3	1	4	0	0	2	0	0	0	0	0	0	0	0	0	0
M01774_231_000000000-AK8HV_1_1110_19918_25300	M01774_231_000000000-AK8HV_1_1110_19918_25300	TAC-GT-AG-GTC--CCG-A-GC-G--T--T-GTC-CGG-AT-TT-A-TT-GGGC--GT-A----AA-GC-GA-GC-G-CA-G-G-C-G--G--T-TT-G-A-T-AAG-T-C-T---G-A-A--G--TT--A-AA-GG--C-T-GT-G-G-CT-C-AA-C-C-A-T-A-G-T-T---C-G--C-T---T--T--G--GAA-A-C----T--G-T--CA--A-A-C---T-T-G-A-G-T--G-C-AG-AA-G-G-------G-G-A-G--AG-T--GG-A--ATT---C-C-A-T-GT--GTA-G-CGGT-G-A-AA--TGCGT-AG-AT-A-TA---T-GGA-G-G-A-AC-A-CC----GG-T-G--GC-GAA-A-GC-G-------G--C-T-C-T…	TACGTAGGTCCCGAGCGTTGTCCGGATTTATTGGGCGTAAAGCGAGCGCAGGCGGTTTGATAAGTCTGAAGTTAAAGGCTGTGGCTCAACCATAGTTCGCTTTGGAAACTGTCAAACTTGAGTGCAGAAGGGGAGAGTGGAATTCCATGTGTAGCGGTGAAATGCGTAGATATATGGAGGAACACCGGTGGCGAAAGCGGCTCTCTGGTCTGTAAATGACGCTGAGGCTCGAAAGCGTGGGGAGCGAACAGG	Bacteria(100)	Firmicutes(100)	Bacilli(100)	Lactobacillales(100)	Streptococcaceae(100)	Streptococcus(100)	84	3	2	0	0	0	2	1	3	0	4	0	2	0	0	0	1	0	0	0	0	0	0	0	1	0	1	0	0	0	0	0	0	0	0	0	0	0	0	0
M01774_231_000000000-AK8HV_1_1110_18492_19147	M01774_231_000000000-AK8HV_1_1110_18492_19147	TAC-GT-AG-GTC--CCG-A-GC-G--T--T-GTC-CGG-AT-TT-A-TT-GGGC--GT-A----AA-GC-GA-GC-G-CA-G-G-C-G--G--T-TT-G-A-T-AAG-T-C-T---G-A-A--G--TT--A-AA-GG--C-T-GT-G-G-CT-C-AA-C-C-A-T-A-G-T-T---C-G--C-T---T--T--G--GAA-A-C----T--G-T--CA--A-A-C---T-T-G-A-G-T--G-C-AG-AA-G-G-------G-G-A-G--AG-T--GG-A--ATT---C-C-A-T-GT--GTA-G-CGGT-G-A-AA--TGCGT-AG-AT-A-TA---T-GGA-G-G-A-AC-A-CC----GG-T-G--GC-GAA-A-GC-G-------G--C-T-C-T…	TACGTAGGTCCCGAGCGTTGTCCGGATTTATTGGGCGTAAAGCGAGCGCAGGCGGTTTGATAAGTCTGAAGTTAAAGGCTGTGGCTCAACCATAGTTCGCTTTGGAAACTGTCAAACTTGAGTGCAGAAGGGGAGAGTGGAATTCCATGTGTAGCGGTGAAATGCGTAGATATATGGAGGAACACCGGTGGCGAAAGCGGCTCTCTGGTCCGTAACTGACGCTGAGGCTCGAAAGCGTGGGGAGCGAACAGG	Bacteria(100)	Firmicutes(100)	Bacilli(100)	Lactobacillales(100)	Streptococcaceae(99.9)	Streptococcus(99.9)	467	3	5	5	5	0	1	0	11	7	5	5	18	4	2	2	1	0	0	0	0	1	0	2	7	5	6	0	0	0	1	0	0	0	0	0	0	0	0	0
M01774_231_000000000-AK8HV_1_1109_9490_25178	M01774_231_000000000-AK8HV_1_1109_9490_25178	TAC-GT-AG-GTC--CCG-A-GC-G--T--T-GTC-CGG-AT-TT-A-TT-AGGC--GT-A----AA-GC-GA-GC-G-CA-G-G-C-G--G--T-TT-G-A-T-AAG-T-C-T---G-A-A--G--TT--A-AA-GG--C-T-GT-G-G-CT-C-AA-C-C-A-T-A-G-T-T---C-G--C-T---T--T--G--GAA-A-C----T--G-T--CA--A-A-C---T-T-G-A-G-T--G-C-AG-AA-G-G-------G-G-A-G--AG-T--GG-A--ATT---C-C-A-T-GT--GTA-G-CGGT-G-A-AA--TGCGT-AG-AT-A-TA---T-GGA-G-G-A-AC-A-CC----GG-T-G--GC-GAA-A-GC-G-------G--C-T-C-T…	TACGTAGGTCCCGAGCGTTGTCCGGATTTATTAGGCGTAAAGCGAGCGCAGGCGGTTTGATAAGTCTGAAGTTAAAGGCTGTGGCTCAACCATAGTTCGCTTTGGAAACTGTCAAACTTGAGTGCAGAAGGGGAGAGTGGAATTCCATGTGTAGCGGTGAAATGCGTAGATATATGGAGGAACACCGGTGGCGAAAGCGGCTCTCTGGTCTGTAACTGACGCTGAGGCTCGAAAGCGTGGGGAGCGAACAGG	Bacteria(100)	Firmicutes(100)	Bacilli(100)	Lactobacillales(100)	Streptococcaceae(100)	Streptococcus(100)	377	3	2	3	4	0	1	0	7	9	2	2	6	4	0	0	4	0	0	1	0	1	0	1	2	5	4	0	0	0	1	0	0	0	0	0	0	0	0	0
M01774_231_000000000-AK8HV_1_1109_7193_12802	M01774_231_000000000-AK8HV_1_1109_7193_12802	TAC-GT-AG-GTC--CCG-A-GC-G--T--T-GTC-CGG-AT-TT-A-TT-GGGC--GT-A----AA-GC-GA-GC-G-CA-G-G-C-G--G--T-TT-G-A-T-AAG-T-C-T---G-A-A--G--TT--A-AA-GG--C-T-GT-G-G-CT-C-AG-C-C-A-T-A-G-T-T---C-G--C-T---T--T--G--GAA-A-C----T--G-T--CA--A-A-C---T-T-G-A-G-T--G-C-AG-AA-G-G-------G-G-A-G--AG-T--GG-A--ATT---C-C-A-T-GT--GTA-G-CGGT-G-A-AA--TGCGT-AG-AT-A-TA---T-GGA-G-G-A-AC-A-CC----GG-T-G--GC-GAA-A-GC-G-------G--C-T-C-T…	TACGTAGGTCCCGAGCGTTGTCCGGATTTATTGGGCGTAAAGCGAGCGCAGGCGGTTTGATAAGTCTGAAGTTAAAGGCTGTGGCTCAGCCATAGTTCGCTTTGGAAACTGTCAAACTTGAGTGCAGAAGGGGAGAGTGGAATTCCATGTGTAGCGGTGAAATGCGTAGATATATGGAGGAACACCGGTGGCGAAAGCGGCTCTCTGGTCTGTAACTGACGCTGAGGCTCGAAAGCGTGGGGAGCGAACAGG	Bacteria(100)	Firmicutes(100)	Bacilli(100)	Lactobacillales(100)	Streptococcaceae(100)	Streptococcus(100)	242	3	2	0	2	1	3	1	5	2	0	1	10	1	0	0	0	0	0	0	0	0	0	1	2	2	5	0	0	2	0	0	0	0	0	0	0	0	0	0
M01774_231_000000000-AK8HV_1_1109_6164_13233	M01774_231_000000000-AK8HV_1_1109_6164_13233	TAC-GT-AG-GTC--CCG-A-GC-G--T--T-GTC-CGG-AT-TT-A-TT-GGGC--GT-A----AA-GC-GA-GC-G-CA-G-G-C-G--G--T-TT-G-G-T-AAG-T-C-T---G-A-A--G--TT--A-AA-GG--C-T-GT-G-G-CT-C-AA-C-C-A-T-A-G-T-T---C-G--C-T---T--T--G--GAA-A-C----T--G-T--CA--A-A-C---T-T-G-A-G-T--G-C-AG-AA-G-G-------G-G-A-G--AG-T--GG-A--ATT---C-C-A-T-GT--GTA-G-CGGT-G-A-AA--TGCGT-AG-AT-A-TA---T-GGA-G-G-A-AC-A-CC----GG-T-G--GC-GAA-A-GC-G-------G--C-T-C-T…	TACGTAGGTCCCGAGCGTTGTCCGGATTTATTGGGCGTAAAGCGAGCGCAGGCGGTTTGGTAAGTCTGAAGTTAAAGGCTGTGGCTCAACCATAGTTCGCTTTGGAAACTGTCAAACTTGAGTGCAGAAGGGGAGAGTGGAATTCCATGTGTAGCGGTGAAATGCGTAGATATATGGAGGAACACCGGTGGCGAAAGCGGCTCTCTGGTCTGTAACTGACGCTGAGGCTCGAAAGCGTGGGGAGCGAACAGG	Bacteria(100)	Firmicutes(100)	Bacilli(100)	Lactobacillales(100)	Streptococcaceae(100)	Streptococcus(100)	309	3	0	3	7	2	1	0	5	7	4	9	9	2	1	0	2	0	0	0	0	0	0	0	3	5	2	0	0	0	0	0	0	0	0	0	0	0	0	0
M01774_231_000000000-AK8HV_1_1109_26105_17519	M01774_231_000000000-AK8HV_1_1109_26105_17519	TAC-GT-AG-GTG--GCA-A-GC-G--T--T-GTC-CGG-AT-TT-A-TT-GGGC--GT-A----AA-GC-GA-GC-G-CA-G-G-C-G--G--A-AT-G-A-T-AAG-T-C-T---G-A-A--G--TT--A-AA-GG--C-T-GT-G-G-CT-C-AA-C-C-A-T-A-G-T-T---C-G--C-T---T--T--G--GAA-A-C----T--G-T--CA--A-A-C---T-T-G-A-G-T--G-C-AG-AA-G-G-------G-G-A-G--AG-T--GG-A--ATT---C-C-A-T-GT--GTA-G-CGGT-G-A-AA--TGCGT-AG-AT-A-TA---T-GGA-G-G-A-AC-A-CC----GG-T-G--GC-GAA-A-GC-G-------G--C-T-C-T…	TACGTAGGTGGCAAGCGTTGTCCGGATTTATTGGGCGTAAAGCGAGCGCAGGCGGAATGATAAGTCTGAAGTTAAAGGCTGTGGCTCAACCATAGTTCGCTTTGGAAACTGTCAAACTTGAGTGCAGAAGGGGAGAGTGGAATTCCATGTGTAGCGGTGAAATGCGTAGATATATGGAGGAACACCGGTGGCGAAAGCGGCTCTCTGGTCTGTAACTGACGCTGAGGCTCGAAAGCGTGGGGAGCGAACAGG	Bacteria(100)	Firmicutes(100)	Bacilli(100)	Lactobacillales(99.9)	Streptococcaceae(97.9)	Streptococcus(97.9)	51	0	0	0	0	0	0	0	0	0	0	0	0	0	0	0	0	0	0	0	0	0	0	0	0	0	0	0	0	0	0	0	0	0	0	0	0	0	0	0
M01774_231_000000000-AK8HV_1_1109_21378_18990	M01774_231_000000000-AK8HV_1_1109_21378_18990	TAC-GT-AG-GTG--GCA-A-GC-G--T--T-GTC-CGG-AT-TT-A-TT-TGGC--GT-A----AA-GC-GA-GC-G-CA-G-G-C-G--G--A-AT-G-A-T-AAG-T-C-T---G-A-T--G--TG--A-AA-GC--C-C-AC-G-G-CT-C-AA-C-C-G-T-G-G-A-A-C-T-G--C-A---T--C--G--GAA-A-C----T--G-T--CA--T-T-C---T-T-G-A-G-T--G-C-AG-AA-G-A-------G-G-A-G--AG-T--GG-A--ACT---C-C-A-T-GT--GTA-G-CGGT-G-G-AA--TGCGT-AG-AT-A-TA---T-GGA-A-G-A-AC-A-CC----AG-T-G--GC-GAA-G-GC-G-------G--C-T-C-T…	TACGTAGGTGGCAAGCGTTGTCCGGATTTATTTGGCGTAAAGCGAGCGCAGGCGGAATGATAAGTCTGATGTGAAAGCCCACGGCTCAACCGTGGAACTGCATCGGAAACTGTCATTCTTGAGTGCAGAAGAGGAGAGTGGAACTCCATGTGTAGCGGTGGAATGCGTAGATATATGGAAGAACACCAGTGGCGAAGGCGGCTCTCTGGTCTGCAACTGACGCTGAGGCTCGAAAGCATGGGTAGCGAACAGG	Bacteria(100)	Firmicutes(100)	Bacilli(100)	Lactobacillales(100)	Lactobacillaceae(99.7)	Lactobacillus(99.7)	161	3	1	1	3	1	0	1	6	2	1	1	0	0	4	0	0	0	0	0	0	2	0	0	0	0	0	1	1	1	0	0	0	0	0	0	3	0	0	0
M01774_231_000000000-AK8HV_1_1109_16388_15454	M01774_231_000000000-AK8HV_1_1109_16388_15454	TAC-GT-AG-GTC--CCG-A-GC-G--T--T-GTC-CGG-AT-TT-A-TT-GGGC--GT-A----AA-GC-GA-GC-G-CA-G-G-C-G--G--T-TT-G-A-T-AAG-T-C-T---G-A-A--G--TT--A-AA-GG--C-T-GT-G-G-CT-C-AA-C-C-A-T-A-G-T-T---C-G--C-T---T--T--G--GAA-A-C----T--G-T--CA--A-A-C---T-T-G-A-G-T--G-C-AG-AA-G-G-------G-G-A-G--AG-T--GG-A--ATT---C-C-A-T-GT--GTA-G-CGGT-G-A-AT--TGCGT-AG-AT-A-TA---T-GGA-G-G-A-AC-A-CC----GG-T-G--GC-GAA-A-GC-G-------G--C-T-C-T…	TACGTAGGTCCCGAGCGTTGTCCGGATTTATTGGGCGTAAAGCGAGCGCAGGCGGTTTGATAAGTCTGAAGTTAAAGGCTGTGGCTCAACCATAGTTCGCTTTGGAAACTGTCAAACTTGAGTGCAGAAGGGGAGAGTGGAATTCCATGTGTAGCGGTGAATTGCGTAGATATATGGAGGAACACCGGTGGCGAAAGCGGCTCTCTGGTCTGTAACTGACGCTGAGGCTCGAAAGCGTGGGGAGCGAACAGG	Bacteria(100)	Firmicutes(100)	Bacilli(100)	Lactobacillales(100)	Streptococcaceae(100)	Streptococcus(100)	145	3	0	0	1	1	2	0	2	1	1	2	6	0	0	0	0	0	0	0	0	2	0	0	2	4	1	0	0	0	2	0	0	0	0	0	0	0	0	0
M01774_231_000000000-AK8HV_1_1109_13342_6565	M01774_231_000000000-AK8HV_1_1109_13342_6565	TAC-GT-AG-GTC--CCG-A-GC-G--T--T-GTC-CGG-AT-TT-A-TT-GGGC--GT-A----AA-GC-GA-GC-G-CA-G-G-C-G--G--T-TT-G-A-T-AAG-T-C-T---G-A-A--G--TT--A-AA-GG--C-T-GT-G-G-CT-C-AA-C-C-A-T-A-G-T-T---C-G--C-T---T--T--G--GAA-A-C----T--G-T--CA--A-A-C---T-T-G-A-G-T--G-C-AG-AA-G-G-------G-G-A-G--AG-T--GG-A--ATT---C-C-A-T-GT--GTA-G-CGGT-G-G-AA--TGCGT-AG-AT-A-TA---T-GGA-A-G-A-AC-A-CC----AG-T-G--GC-GAA-G-GC-G-------G--C-T-T-T…	TACGTAGGTCCCGAGCGTTGTCCGGATTTATTGGGCGTAAAGCGAGCGCAGGCGGTTTGATAAGTCTGAAGTTAAAGGCTGTGGCTCAACCATAGTTCGCTTTGGAAACTGTCAAACTTGAGTGCAGAAGGGGAGAGTGGAATTCCATGTGTAGCGGTGGAATGCGTAGATATATGGAAGAACACCAGTGGCGAAGGCGGCTTTCTGGTCTGCAACTGACGCTGAGGCTCGAAAGCATGGGTAGCGAACAGG	Bacteria(100)	Firmicutes(100)	Bacilli(100)	Lactobacillales(99.6)	Streptococcaceae(76.6)	Streptococcus(76.4)	27	0	0	0	0	1	0	0	0	0	0	0	0	0	0	0	0	0	0	0	0	0	0	0	0	0	0	0	0	0	0	0	0	0	0	0	0	0	0	0
M01774_231_000000000-AK8HV_1_1108_6698_12289	M01774_231_000000000-AK8HV_1_1108_6698_12289	TAC-GT-AG-GTC--CCG-A-GC-G--T--T-GTC-CGG-AT-TT-A-TT-GGGC--GT-A----AA-GC-GA-GC-G-CA-G-G-C-G--G--T-TT-G-A-T-AAG-T-C-T---G-A-A--G--TT--A-AA-GT--C-T-GT-G-G-CT-C-AA-C-C-A-T-A-G-T-T---C-G--C-T---T--T--G--GAA-A-C----T--G-T--CA--A-A-C---T-T-G-A-G-T--G-C-AG-AA-G-G-------G-G-A-G--AG-T--GG-A--ATT---C-C-A-T-GT--GTA-G-CGGT-G-A-AA--TGCGT-AG-AT-A-TA---T-GGA-G-G-A-AC-A-CC----GG-T-G--GC-GAA-A-GC-G-------G--C-T-C-T…	TACGTAGGTCCCGAGCGTTGTCCGGATTTATTGGGCGTAAAGCGAGCGCAGGCGGTTTGATAAGTCTGAAGTTAAAGTCTGTGGCTCAACCATAGTTCGCTTTGGAAACTGTCAAACTTGAGTGCAGAAGGGGAGAGTGGAATTCCATGTGTAGCGGTGAAATGCGTAGATATATGGAGGAACACCGGTGGCGAAAGCGGCTCTCTGGTCTGTAACTGACGCTGAGGCTCGAAAGCGTGGGGAGCGAACAGG	Bacteria(100)	Firmicutes(100)	Bacilli(100)	Lactobacillales(100)	Streptococcaceae(100)	Streptococcus(100)	171	3	0	2	0	2	0	0	1	2	4	1	4	0	0	0	0	0	0	0	0	2	0	1	0	2	3	0	0	0	1	0	0	0	0	0	0	0	0	0
M01774_231_000000000-AK8HV_1_1108_12493_5881	M01774_231_000000000-AK8HV_1_1108_12493_5881	TAC-GT-AG-GTG--GCA-A-GC-G--T--T-GTC-CGG-AT-TT-A-TT-GGGC--GT-A----AA-GC-GA-GC-G-CA-G-G-C-G--G--A-AT-G-A-T-AAG-T-C-T---G-A-T--G--TG--A-AA-GC--C-C-AC-G-G-CT-C-AA-C-C-G-T-G-G-A-A-C-T-G--C-A---T--C--G--GAA-A-C----T--G-T--CA--T-T-C---T-T-G-A-G-T--G-C-AG-AA-G-A-------G-G-A-G--AG-T--GG-A--ACT---C-C-A-T-GT--GTA-G-CGGT-G-G-AA--TGCGT-AG-AT-A-TA---T-GGA-A-G-A-AC-A-CC----AG-T-G--GC-GAA-G-GC-G-------G--C-T-G-T…	TACGTAGGTGGCAAGCGTTGTCCGGATTTATTGGGCGTAAAGCGAGCGCAGGCGGAATGATAAGTCTGATGTGAAAGCCCACGGCTCAACCGTGGAACTGCATCGGAAACTGTCATTCTTGAGTGCAGAAGAGGAGAGTGGAACTCCATGTGTAGCGGTGGAATGCGTAGATATATGGAAGAACACCAGTGGCGAAGGCGGCTGTCTGGTCTGCAACTGACGCTGAGGCTCGAAAGCATGGGTAGCGAACAGG	Bacteria(100)	Firmicutes(100)	Bacilli(100)	Lactobacillales(100)	Lactobacillaceae(100)	Lactobacillus(100)	701	3	1	0	1	4	0	0	4	7	3	5	0	0	0	2	0	0	0	0	0	6	3	0	0	0	0	0	1	6	2	0	0	0	2	0	0	0	1	0
M01774_231_000000000-AK8HV_1_1107_10472_23165	M01774_231_000000000-AK8HV_1_1107_10472_23165	TAC-GT-AG-GTC--CCG-A-GC-G--T--T-GTC-CGG-AT-TT-A-TT-GGGC--GT-A----AA-GC-GA-GC-G-CA-G-G-C-G--G--T-TT-G-A-T-AAG-T-C-T---G-A-A--G--TT--A-AA-GG--C-T-GT-G-G-CT-C-AA-C-C-A-T-A-G-T-T---C-G--C-T---T--T--G--GAA-A-C----T--G-T--CA--A-A-C---T-T-G-A-G-T--G-C-AG-AA-G-G-------G-G-A-G--AG-T--GG-A--ATT---C-C-A-T-GT--GTA-G-CGGT-G-A-AA--TGCGT-AG-AT-A-TA---T-GGA-T-G-A-AC-A-CC----GG-T-G--GC-GAA-A-GC-G-------G--C-T-C-T…	TACGTAGGTCCCGAGCGTTGTCCGGATTTATTGGGCGTAAAGCGAGCGCAGGCGGTTTGATAAGTCTGAAGTTAAAGGCTGTGGCTCAACCATAGTTCGCTTTGGAAACTGTCAAACTTGAGTGCAGAAGGGGAGAGTGGAATTCCATGTGTAGCGGTGAAATGCGTAGATATATGGATGAACACCGGTGGCGAAAGCGGCTCTCTGGTCTGTAACTGACGCTGAGGCTCGAAAGCGTGGGGAGCGAACAGG	Bacteria(100)	Firmicutes(100)	Bacilli(100)	Lactobacillales(100)	Streptococcaceae(100)	Streptococcus(100)	206	3	1	1	1	0	2	0	7	0	0	2	1	1	0	0	6	0	0	0	0	0	0	0	3	2	3	0	0	0	0	0	0	0	0	0	0	0	0	0
M01774_231_000000000-AK8HV_1_1106_24116_5694	M01774_231_000000000-AK8HV_1_1106_24116_5694	TAC-GT-AG-GTC--CCG-A-GC-G--T--T-GTC-CGG-AT-TT-A-TT-GGGC--GT-A----AA-GC-GA-GC-G-CA-G-G-C-G--G--T-TT-G-A-T-AAG-T-C-T---G-A-A--G--TT--A-AA-GG--C-T-GT-G-G-CT-C-AA-C-C-A-T-A-G-T-T---C-G--C-T---T--T--G--GAA-A-C----T--G-T--CA--A-A-C---T-T-G-A-G-T--G-C-AG-AA-G-G-------G-G-A-G--AG-T--GG-A--ATT---C-C-A-T-GT--GTA-G-CGGT-G-A-AA--TGCGT-AG-AT-A-TA---T-GGA-G-G-A-AC-A-CC----GG-T-G--GC-GAA-A-GC-G-------G--C-T-C-T…	TACGTAGGTCCCGAGCGTTGTCCGGATTTATTGGGCGTAAAGCGAGCGCAGGCGGTTTGATAAGTCTGAAGTTAAAGGCTGTGGCTCAACCATAGTTCGCTTTGGAAACTGTCAAACTTGAGTGCAGAAGGGGAGAGTGGAATTCCATGTGTAGCGGTGAAATGCGTAGATATATGGAGGAACACCGGTGGCGAAAGCGGCTCTCTGGTCTGTAACTGACGCTGAGGCTCGAAAGCGTGGGAGCGAACAGG	Bacteria(100)	Firmicutes(100)	Bacilli(100)	Lactobacillales(100)	Streptococcaceae(100)	Streptococcus(100)	396	3	1	2	2	0	4	2	8	17	1	4	9	6	6	0	0	0	0	0	0	2	0	3	3	8	6	0	0	1	0	0	0	0	0	0	0	0	0	0
M01774_231_000000000-AK8HV_1_1105_27813_14595	M01774_231_000000000-AK8HV_1_1105_27813_14595	TAC-GC-AG-GTG--GCA-A-GC-G--T--T-GTC-CGG-AT-TT-A-TT-GGGC--GT-A----AA-GC-GA-GC-G-CA-G-G-C-G--G--A-AT-G-A-T-AAG-T-C-T---G-A-T--G--TG--A-AA-GC--C-C-AC-G-G-CT-C-AA-C-C-G-T-G-G-A-A-C-T-G--C-A---T--C--G--GAA-A-C----T--G-T--CA--T-T-C---T-T-G-A-G-T--G-C-AG-AA-G-A-------G-G-A-G--AG-T--GG-A--ACT---C-C-A-T-GT--GTA-G-CGGT-G-G-AA--TGCGT-AG-AT-A-TA---T-GGA-A-G-A-AC-A-CC----AG-T-G--GC-GAA-G-GC-G-------G--C-T-C-T…	TACGCAGGTGGCAAGCGTTGTCCGGATTTATTGGGCGTAAAGCGAGCGCAGGCGGAATGATAAGTCTGATGTGAAAGCCCACGGCTCAACCGTGGAACTGCATCGGAAACTGTCATTCTTGAGTGCAGAAGAGGAGAGTGGAACTCCATGTGTAGCGGTGGAATGCGTAGATATATGGAAGAACACCAGTGGCGAAGGCGGCTCTCTGGTCTGCAACTGACGCTGAGGCTCGAAAGCATGGGTAGCGAACAGG	Bacteria(100)	Firmicutes(100)	Bacilli(100)	Lactobacillales(100)	Lactobacillaceae(99.8)	Lactobacillus(99.6)	140	3	0	0	3	3	0	0	2	2	1	0	0	0	4	0	2	0	0	0	0	0	1	0	0	0	0	0	1	0	0	0	0	0	0	0	0	0	0	3
M01774_231_000000000-AK8HV_1_1105_23293_8468	M01774_231_000000000-AK8HV_1_1105_23293_8468	TAC-GT-AG-GTC--CCG-A-GC-G--T--T-GTC-CGG-AT-TT-A-TT-GGGC--GT-A----AA-GC-GA-GC-G-CA-A-G-C-G--G--T-TT-G-A-T-AAG-T-C-T---G-A-A--G--TT--A-AA-GG--C-T-GT-G-G-CT-C-AA-C-C-A-T-A-G-T-T---C-G--C-T---T--T--G--GAA-A-C----T--G-T--CA--A-A-C---T-T-G-A-G-T--G-C-AG-AA-G-G-------G-G-A-G--AG-T--GG-A--ATT---C-C-A-T-GT--GTA-G-CGGT-G-A-AA--TGCGT-AG-AT-A-TA---T-GGA-G-G-A-AC-A-CC----GG-T-G--GC-GAA-A-GC-G-------G--C-T-C-T…	TACGTAGGTCCCGAGCGTTGTCCGGATTTATTGGGCGTAAAGCGAGCGCAAGCGGTTTGATAAGTCTGAAGTTAAAGGCTGTGGCTCAACCATAGTTCGCTTTGGAAACTGTCAAACTTGAGTGCAGAAGGGGAGAGTGGAATTCCATGTGTAGCGGTGAAATGCGTAGATATATGGAGGAACACCGGTGGCGAAAGCGGCTCTCTGGTCTGTAACTGACGCTGAGGCTCGAAAGCGTGGGGAGCGAACAGG	Bacteria(100)	Firmicutes(100)	Bacilli(100)	Lactobacillales(100)	Streptococcaceae(100)	Streptococcus(100)	178	3	1	1	5	0	0	0	5	0	3	2	6	2	1	0	2	0	0	0	0	0	0	0	3	1	2	0	0	0	0	0	0	0	0	0	0	0	0	0
M01774_231_000000000-AK8HV_1_1105_15733_22817	M01774_231_000000000-AK8HV_1_1105_15733_22817	TAC-GT-AG-GTC--CCG-A-GC-G--T--T-GTC-CGG-AT-TT-A-TT-GGGC--GT-A----AA-GC-GA-GC-G-CA-G-G-C-G--G--T-TT-G-A-T-AAG-T-C-T---G-A-A--G--TT--A-TA-GG--C-T-GT-G-G-CT-C-AA-C-C-A-T-A-G-T-T---C-G--C-T---T--T--G--GAA-A-C----T--G-T--CA--A-A-C---T-T-G-A-G-T--G-C-AG-AA-G-G-------G-G-A-G--AG-T--GG-A--ATT---C-C-A-T-GT--GTA-G-CGGT-G-A-AA--TGCGT-AG-AT-A-TA---T-GGA-G-G-A-AC-A-CC----GG-T-G--GC-GAA-A-GC-G-------G--C-T-C-T…	TACGTAGGTCCCGAGCGTTGTCCGGATTTATTGGGCGTAAAGCGAGCGCAGGCGGTTTGATAAGTCTGAAGTTATAGGCTGTGGCTCAACCATAGTTCGCTTTGGAAACTGTCAAACTTGAGTGCAGAAGGGGAGAGTGGAATTCCATGTGTAGCGGTGAAATGCGTAGATATATGGAGGAACACCGGTGGCGAAAGCGGCTCTCTGGTCTGTAACTGACGCTGAGGCTCGAAAGCGTGGGGAGCGAACAGG	Bacteria(100)	Firmicutes(100)	Bacilli(100)	Lactobacillales(100)	Streptococcaceae(100)	Streptococcus(100)	145	3	0	0	0	1	0	0	2	2	2	2	5	0	0	0	0	0	0	0	0	0	0	0	0	1	2	0	0	0	2	0	0	0	0	0	0	0	0	0
M01774_231_000000000-AK8HV_1_1105_15407_23218	M01774_231_000000000-AK8HV_1_1105_15407_23218	TAC-GT-AG-GTC--CCG-A-GC-G--T--T-GTC-CGG-AT-TT-A-TT-GGGC--GT-A----AA-GC-GA-GC-G-CA-G-G-C-G--G--T-TT-G-A-T-AAG-T-C-T---G-A-A--G--TT--A-AA-GG--C-T-GT-G-G-CT-C-AA-C-C-A-T-A-G-T-T---C-G--C-T---T--T--G--GAA-A-C----T--G-T--CA--A-A-C---T-T-G-A-G-T--G-C-AG-AA-G-G-------G-G-A-G--AG-T--GG-A--ATT---C-C-A-T-GT--GTA-G-CGGT-G-A-AA--TGCGT-AG-AT-A-TA---T-GGA-G-G-A-AC-A-CC----GG-T-G--GC-GAG-A-GC-G-------G--C-T-C-T…	TACGTAGGTCCCGAGCGTTGTCCGGATTTATTGGGCGTAAAGCGAGCGCAGGCGGTTTGATAAGTCTGAAGTTAAAGGCTGTGGCTCAACCATAGTTCGCTTTGGAAACTGTCAAACTTGAGTGCAGAAGGGGAGAGTGGAATTCCATGTGTAGCGGTGAAATGCGTAGATATATGGAGGAACACCGGTGGCGAGAGCGGCTCTCTGGTCTGTAACTGACGCTGAGGCTCGAAAGCGTGGGGAGCGAACAGG	Bacteria(100)	Firmicutes(100)	Bacilli(100)	Lactobacillales(100)	Streptococcaceae(100)	Streptococcus(100)	255	3	2	1	2	2	4	1	5	3	1	3	9	0	0	0	0	0	0	0	0	0	0	0	6	2	2	0	0	1	0	0	0	0	0	0	0	0	0	0
M01774_231_000000000-AK8HV_1_1105_11972_19802	M01774_231_000000000-AK8HV_1_1105_11972_19802	TAC-GT-AG-GTC--CCG-A-GC-G--T--T-GTC-CGG-AT-TT-A-TT-GGGC--GT-A----AA-GC-GA-GC-G-CA-G-G-C-G--G--T-TT-G-A-T-AAG-T-C-T---G-A-A--G--TT--A-AA-GG--C-T-GT-G-G-CT-C-AA-C-C-A-T-A-G-T-T---C-G--C-T---T--T--G--GAA-A-C----T--G-T--CA--A-A-C---T-T-G-A-G-T--G-C-AG-AA-G-G-------G-G-A-G--AG-T--GG-A--ATT---C-C-A-T-GT--GTA-G-CGGT-G-A-AA--TGCGT-AG-AT-A-TA---T-GGA-G-G-A-AC-A-CT----GG-T-G--GC-GAA-A-GC-G-------G--C-T-C-T…	TACGTAGGTCCCGAGCGTTGTCCGGATTTATTGGGCGTAAAGCGAGCGCAGGCGGTTTGATAAGTCTGAAGTTAAAGGCTGTGGCTCAACCATAGTTCGCTTTGGAAACTGTCAAACTTGAGTGCAGAAGGGGAGAGTGGAATTCCATGTGTAGCGGTGAAATGCGTAGATATATGGAGGAACACTGGTGGCGAAAGCGGCTCTCTGGTCTGTAACTGACGCTGAGGCTCGAAAGCGTGGGGAGCGAACAGG	Bacteria(100)	Firmicutes(100)	Bacilli(100)	Lactobacillales(100)	Streptococcaceae(100)	Streptococcus(100)	319	3	2	0	6	1	0	0	7	8	2	4	6	5	0	0	1	0	0	0	0	0	0	0	4	1	3	0	0	1	0	0	0	0	0	0	0	0	0	0
M01774_231_000000000-AK8HV_1_1104_22987_22301	M01774_231_000000000-AK8HV_1_1104_22987_22301	TAC-GT-AG-GTC--CCG-A-GC-G--T--T-GTC-CGG-AT-TT-A-TT-GGGC--GT-A----AA-GC-GA-GC-G-CA-G-G-C-G--G--T-TT-G-A-T-AAG-T-C-T---G-A-A--G--TT--A-AA-GG--C-T-GT-G-G-CT-C-AA-C-C-A-T-A-G-T-T---C-G--C-T---T--T--G--GAA-A-C----T--G-T--CA--A-A-C---T-T-G-A-G-T--G-C-AG-AA-G-G-------G-G-A-G--AG-T--GG-A--ATT---C-C-A-T-GT--GTA-G-CGGT-G-T-AA--TGCGT-AG-AT-A-TA---T-GGA-G-G-A-AC-A-CC----GG-T-G--GC-GAA-A-GC-G-------G--C-T-C-T…	TACGTAGGTCCCGAGCGTTGTCCGGATTTATTGGGCGTAAAGCGAGCGCAGGCGGTTTGATAAGTCTGAAGTTAAAGGCTGTGGCTCAACCATAGTTCGCTTTGGAAACTGTCAAACTTGAGTGCAGAAGGGGAGAGTGGAATTCCATGTGTAGCGGTGTAATGCGTAGATATATGGAGGAACACCGGTGGCGAAAGCGGCTCTCTGGTCTGTAACTGACGCTGAGGCTCGAAAGCGTGGGGAGCGAACAGG	Bacteria(100)	Firmicutes(100)	Bacilli(100)	Lactobacillales(100)	Streptococcaceae(99.9)	Streptococcus(99.9)	135	3	1	0	2	1	0	0	6	2	0	2	6	0	0	0	1	0	0	0	0	0	0	0	3	3	0	0	0	0	0	0	0	0	0	0	0	0	0	0
M01774_231_000000000-AK8HV_1_1104_17700_8245	M01774_231_000000000-AK8HV_1_1104_17700_8245	TAC-GT-AG-GTG--GCA-A-GC-G--T--T-GTC-CGG-AT-TT-A-TT-GGGC--GT-A----AA-GC-GA-GC-G-CA-G-G-C-G--G--A-AT-G-A-T-AAG-T-C-T---G-A-T--G--TG--A-AG-GC--C-C-AC-G-G-CT-C-AA-C-C-G-T-G-G-A-A-C-T-G--C-A---T--C--G--GAA-A-C----T--G-T--CA--T-T-C---T-T-G-A-G-T--G-C-AG-AA-G-A-------G-G-A-G--AG-T--GG-A--ACT---C-C-A-T-GT--GTA-G-CGGT-G-G-AA--TGCGT-AG-AT-A-TA---T-GGA-A-G-A-AC-A-CC----AG-T-G--GC-GAA-G-GC-G-------G--C-T-C-T…	TACGTAGGTGGCAAGCGTTGTCCGGATTTATTGGGCGTAAAGCGAGCGCAGGCGGAATGATAAGTCTGATGTGAAGGCCCACGGCTCAACCGTGGAACTGCATCGGAAACTGTCATTCTTGAGTGCAGAAGAGGAGAGTGGAACTCCATGTGTAGCGGTGGAATGCGTAGATATATGGAAGAACACCAGTGGCGAAGGCGGCTCTCTGGTCTGCAACTGACGCTGAGGCTCGAAAGCATGGGTAGCGAACAGG	Bacteria(100)	Firmicutes(100)	Bacilli(100)	Lactobacillales(100)	Lactobacillaceae(100)	Lactobacillus(99.9)	148	3	1	1	2	2	0	1	4	0	2	4	0	0	3	0	0	0	0	0	0	1	0	0	0	0	1	0	1	2	0	0	0	0	0	0	0	0	1	2
M01774_231_000000000-AK8HV_1_1103_27475_11543	M01774_231_000000000-AK8HV_1_1103_27475_11543	TAC-GT-AG-GTG--GCA-A-GC-G--T--T-GTC-CGG-AT-TT-A-TT-GGGC--GT-A----AA-GC-GA-GC-G-CA-G-G-C-G--G--A-AT-G-A-T-AAG-T-C-T---G-A-T--G--TG--A-AA-GC--C-C-AC-G-G-CT-C-AA-C-C-G-T-G-G-A-A-C-T-G--C-A---T--C--G--GAA-A-C----T--G-T--CA--T-T-C---T-T-G-A-G-T--G-C-AG-AA-G-A-------G-G-A-G--AG-T--GG-A--ACT---C-C-A-T-GT--GTA-G-CGGT-G-G-AA--TGCGT-AG-AT-A-TA---T-GGA-A-G-A-AC-A-CC----AG-T-G--GC-GAA-G-GC-G-------G--C-T-C-T…	TACGTAGGTGGCAAGCGTTGTCCGGATTTATTGGGCGTAAAGCGAGCGCAGGCGGAATGATAAGTCTGATGTGAAAGCCCACGGCTCAACCGTGGAACTGCATCGGAAACTGTCATTCTTGAGTGCAGAAGAGGAGAGTGGAACTCCATGTGTAGCGGTGGAATGCGTAGATATATGGAAGAACACCAGTGGCGAAGGCGGCTCTCTGGTCTTCAACTGACGCTGAGGCTCGAAAGCATGGGTAGCGAACAGG	Bacteria(100)	Firmicutes(100)	Bacilli(100)	Lactobacillales(100)	Lactobacillaceae(100)	Lactobacillus(99.5)	105	3	2	2	1	0	0	0	1	0	0	0	0	1	1	0	0	0	0	0	0	5	0	0	0	0	0	0	0	0	0	1	0	0	0	0	0	0	0	0
M01774_231_000000000-AK8HV_1_1103_17365_4107	M01774_231_000000000-AK8HV_1_1103_17365_4107	TAC-GT-AG-GTC--CCG-A-GC-G--T--T-GTC-CGG-AT-TT-A-TT-GGGC--GT-A----AA-GC-GA-GC-G-CA-G-G-C-G--G--T-TT-G-A-T-AAG-T-C-T---G-A-A--G--TT--A-AA-GG--C-T-GT-G-G-CT-C-AA-C-C-A-T-A-G-T-T---C-G--C-T---T--T--G--GAA-A-C----T--G-T--CA--A-A-C---T-T-G-A-G-T--G-C-AG-AA-G-G-------G-G-A-G--AG-T--GG-A--ATT---C-C-A-T-GT--GTA-G-CGGT-G-A-AA--TGCGT-AG-AT-A-TA---T-GGA-G-G-A-AC-A-CC----GG-T-G--GC-GAA-A-GC-G-------G--C-T-C-T…	TACGTAGGTCCCGAGCGTTGTCCGGATTTATTGGGCGTAAAGCGAGCGCAGGCGGTTTGATAAGTCTGAAGTTAAAGGCTGTGGCTCAACCATAGTTCGCTTTGGAAACTGTCAAACTTGAGTGCAGAAGGGGAGAGTGGAATTCCATGTGTAGCGGTGAAATGCGTAGATATATGGAGGAACACCGGTGGCGAAAGCGGCTCTCTGGTCTGCAACTGACGCTGAGACTCGAAAGCATGGGTAGCGAACAGG	Bacteria(100)	Firmicutes(100)	Bacilli(100)	Lactobacillales(100)	Streptococcaceae(98.7)	Streptococcus(98.7)	133	3	9	0	0	0	0	4	0	0	0	0	0	0	0	0	6	0	0	0	0	0	0	5	0	0	0	0	0	0	0	0	0	0	0	0	0	0	0	0
M01774_231_000000000-AK8HV_1_1102_9364_6209	M01774_231_000000000-AK8HV_1_1102_9364_6209	TAC-GT-AG-GTC--CCG-A-GC-G--T--T-GTC-CGG-AT-TT-A-TT-GGGC--GT-A----TA-GC-GA-GC-G-CA-G-G-C-G--G--T-TT-G-A-T-AAG-T-C-T---G-A-A--G--TT--A-AA-GG--C-T-GT-G-G-CT-C-AA-C-C-A-T-A-G-T-T---C-G--C-T---T--T--G--GAA-A-C----T--G-T--CA--A-A-C---T-T-G-A-G-T--G-C-AG-AA-G-G-------G-G-A-G--AG-T--GG-A--ATT---C-C-A-T-GT--GTA-G-CGGT-G-A-AA--TGCGT-AG-AT-A-TA---T-GGA-G-G-A-AC-A-CC----GG-T-G--GC-GAA-A-GC-G-------G--C-T-C-T…	TACGTAGGTCCCGAGCGTTGTCCGGATTTATTGGGCGTATAGCGAGCGCAGGCGGTTTGATAAGTCTGAAGTTAAAGGCTGTGGCTCAACCATAGTTCGCTTTGGAAACTGTCAAACTTGAGTGCAGAAGGGGAGAGTGGAATTCCATGTGTAGCGGTGAAATGCGTAGATATATGGAGGAACACCGGTGGCGAAAGCGGCTCTCTGGTCTGTAACTGACGCTGAGGCTCGAAAGCGTGGGGAGCGAACAGG	Bacteria(100)	Firmicutes(100)	Bacilli(100)	Lactobacillales(100)	Streptococcaceae(100)	Streptococcus(100)	116	3	1	0	2	0	2	0	2	3	2	3	3	4	0	2	1	0	0	0	0	0	0	0	3	1	2	0	0	0	0	0	0	0	0	1	0	0	0	0
M01774_231_000000000-AK8HV_1_1102_18028_16485	M01774_231_000000000-AK8HV_1_1102_18028_16485	TAC-GT-AG-GTG--GCA-A-GC-G--T--T-GTC-CGG-AT-TT-A-TT-GGGC--GT-A----AA-GC-GA-GC-G-CA-G-G-C-G--G--A-AT-G-A-T-AAG-T-C-T---G-A-T--G--TG--A-AA-GC--C-T-TC-G-G-CT-T-AA-C-C-G-G-A-G-A-A-G-T-G--C-A---T--C--G--GAA-A-C----T--G-G--AT--A-A-C---T-T-G-A-G-T--G-C-AG-AA-G-A-------G-G-G-T--AG-T--GG-A--ACT---C-C-A-T-GT--GTA-G-CGGT-G-G-AA--TGCGT-AG-AT-A-TA---T-GGA-A-G-A-AC-A-CC----AG-T-G--GC-GAA-G-GC-G-------G--C-T-G-C…	TACGTAGGTGGCAAGCGTTGTCCGGATTTATTGGGCGTAAAGCGAGCGCAGGCGGAATGATAAGTCTGATGTGAAAGCCTTCGGCTTAACCGGAGAAGTGCATCGGAAACTGGATAACTTGAGTGCAGAAGAGGGTAGTGGAACTCCATGTGTAGCGGTGGAATGCGTAGATATATGGAAGAACACCAGTGGCGAAGGCGGCTGCCTGGTCTGCAACTGACGCTGAGACTCGAAAGCATGGGTAGCGAACAGG	Bacteria(100)	Firmicutes(100)	Bacilli(100)	Lactobacillales(100)	Lactobacillaceae(100)	Lactobacillus(100)	13	0	0	0	0	0	0	0	0	0	0	0	0	0	0	0	0	0	0	0	0	0	0	0	0	0	0	0	0	0	1	0	0	0	0	0	0	0	0	0
M01774_231_000000000-AK8HV_1_1102_17946_24583	M01774_231_000000000-AK8HV_1_1102_17946_24583	TAC-GT-AG-GTG--GCA-A-GC-G--T--T-GTC-CGG-AT-TT-A-TT-GGGC--GT-A----AA-GC-GA-GC-G-CA-G-G-C-G--G--A-AT-G-A-T-AAG-A-C-T---G-A-T--G--TG--A-AA-GC--C-C-AC-G-G-CT-C-AA-C-C-G-T-G-G-A-A-C-T-G--C-A---T--C--G--GAA-A-C----T--G-T--CA--T-T-C---T-T-G-A-G-T--G-C-AG-AA-G-A-------G-G-A-G--AG-T--GG-A--ACT---C-C-A-T-GT--GTA-G-CGGT-G-G-AA--TGCGT-AG-AT-A-TA---T-GGA-A-G-A-AC-A-CC----AG-T-G--GC-GAA-G-GC-G-------G--C-T-C-T…	TACGTAGGTGGCAAGCGTTGTCCGGATTTATTGGGCGTAAAGCGAGCGCAGGCGGAATGATAAGACTGATGTGAAAGCCCACGGCTCAACCGTGGAACTGCATCGGAAACTGTCATTCTTGAGTGCAGAAGAGGAGAGTGGAACTCCATGTGTAGCGGTGGAATGCGTAGATATATGGAAGAACACCAGTGGCGAAGGCGGCTCTCTGGTCTGCAACTGACGCTGAGGCTCGAAAGCATGGGTAGCGAACAGG	Bacteria(100)	Firmicutes(100)	Bacilli(100)	Lactobacillales(100)	Lactobacillaceae(100)	Lactobacillus(100)	57	3	0	0	0	0	0	0	1	0	0	2	0	1	0	0	0	0	0	0	0	0	0	0	0	0	0	0	0	1	0	0	0	1	0	0	0	0	0	0
M01774_231_000000000-AK8HV_1_1101_6471_7692	M01774_231_000000000-AK8HV_1_1101_6471_7692	TAC-GT-AG-GTC--CCG-A-GC-G--T--T-GTC-CGG-AT-TT-A-TT-GGGC--GT-A----AA-GC-GA-GC-G-CA-G-G-C-G--G--T-TT-G-A-T-AAG-T-C-T---G-A-A--G--TT--A-AA-GG--C-T-GT-G-G-CT-C-AA-C-C-A-T-A-G-T-T---C-G--C-T---T--T--G--GAA-A-C----T--G-T--CA--A-A-C---T-T-G-A-G-T--G-C-AG-AA-G-G-------G-G-A-G--AG-T--GG-A--ATT---C-C-A-T-GT--GTA-G-CGGT-G-A-AA--TGCGT-AG-AT-A-TA---T-GGA-G-G-A-AC-A-CC----GG-T-G--GC-GAA-A-GC-G-------G--C-T-C-T…	TACGTAGGTCCCGAGCGTTGTCCGGATTTATTGGGCGTAAAGCGAGCGCAGGCGGTTTGATAAGTCTGAAGTTAAAGGCTGTGGCTCAACCATAGTTCGCTTTGGAAACTGTCAAACTTGAGTGCAGAAGGGGAGAGTGGAATTCCATGTGTAGCGGTGAAATGCGTAGATATATGGAGGAACACCGGTGGCGAAAGCGGCTCTCTGGTCTGTAACTGACGCTGAGGCTCGAGAGCGTGGGGAGCGAACAGG	Bacteria(100)	Firmicutes(100)	Bacilli(100)	Lactobacillales(100)	Streptococcaceae(100)	Streptococcus(100)	320	3	3	3	4	2	1	1	7	1	3	2	9	2	1	0	0	0	0	0	0	3	0	0	2	5	3	0	0	0	1	0	0	0	0	0	0	0	0	0
M01774_231_000000000-AK8HV_1_1101_20616_10160	M01774_231_000000000-AK8HV_1_1101_20616_10160	TAT-GT-AG-GTG--GCA-A-GC-G--T--T-GTC-CGG-AT-TT-A-TT-GGGC--GT-A----AA-GC-GA-GC-G-CA-G-G-C-G--G--A-AT-G-A-T-AAG-T-C-T---G-A-T--G--TG--A-AA-GC--C-C-AC-G-G-CT-C-AA-C-C-G-T-G-G-A-A-C-T-G--C-A---T--C--G--GAA-A-C----T--G-T--CA--T-T-C---T-T-G-A-G-T--G-C-AG-AA-G-A-------G-G-A-G--AG-T--GG-A--ACT---C-C-A-T-GT--GTA-G-CGGT-G-G-AA--TGCGT-AG-AT-A-TA---T-GGA-A-G-A-AC-A-CC----AG-T-G--GC-GAA-G-GC-G-------G--C-T-C-T…	TATGTAGGTGGCAAGCGTTGTCCGGATTTATTGGGCGTAAAGCGAGCGCAGGCGGAATGATAAGTCTGATGTGAAAGCCCACGGCTCAACCGTGGAACTGCATCGGAAACTGTCATTCTTGAGTGCAGAAGAGGAGAGTGGAACTCCATGTGTAGCGGTGGAATGCGTAGATATATGGAAGAACACCAGTGGCGAAGGCGGCTCTCTGGTCTGCAACTGACGCTGAGGCTCGAAAGCATGGGTAGCGAACAGG	Bacteria(100)	Firmicutes(100)	Bacilli(100)	Lactobacillales(100)	Lactobacillaceae(99.9)	Lactobacillus(99.9)	219	3	1	6	2	2	2	0	10	3	1	4	0	0	3	0	0	0	0	0	0	4	2	0	0	0	0	0	1	3	2	0	0	0	1	0	0	0	0	1
M01774_231_000000000-AK8HV_1_1101_11256_25310	M01774_231_000000000-AK8HV_1_1101_11256_25310	TAC-GT-AG-GTC--CCG-A-GC-G--T--T-GTC-CGG-AT-TT-A-TT-GGGC--GT-A----AA-GC-GA-GC-G-CA-G-G-C-G--G--T-TT-G-A-T-AAG-T-C-T---G-A-A--G--TT--A-AA-GG--C-T-GT-G-G-CT-C-AA-C-C-A-T-A-G-T-T---C-G--C-T---T--T--G--GAA-A-C----T--G-T--CA--A-A-C---T-T-G-A-G-T--G-C-AG-AA-G-G-------G-G-A-G--AG-T--GG-A--ATT---C-C-A-T-GT--GTA-G-TGGT-G-A-AA--TGCGT-AG-AT-A-TA---T-GGA-G-G-A-AC-A-CC----GG-T-G--GC-GAA-A-GC-G-------G--C-T-C-T…	TACGTAGGTCCCGAGCGTTGTCCGGATTTATTGGGCGTAAAGCGAGCGCAGGCGGTTTGATAAGTCTGAAGTTAAAGGCTGTGGCTCAACCATAGTTCGCTTTGGAAACTGTCAAACTTGAGTGCAGAAGGGGAGAGTGGAATTCCATGTGTAGTGGTGAAATGCGTAGATATATGGAGGAACACCGGTGGCGAAAGCGGCTCTCTGGTCTGTAACTGACGCTGAGGCTCGAAAGCGTGGGGAGCGAACAGG	Bacteria(100)	Firmicutes(100)	Bacilli(100)	Lactobacillales(100)	Streptococcaceae(100)	Streptococcus(100)	292	3	3	3	2	0	1	2	5	5	7	7	8	3	0	0	3	0	0	0	0	0	0	1	0	1	9	0	0	3	0	0	0	0	0	0	0	0	0	0
M01774_231_000000000-AK8HV_1_1101_10599_23087	M01774_231_000000000-AK8HV_1_1101_10599_23087	TAC-GT-AG-GTG--GCA-A-GC-G--T--T-ATC-CGG-AT-TT-A-TT-GGGC--GT-A----AA-GA-GA-GT-G-CA-G-G-C-G--G--T-TT-T-T-T-AAG-T-C-T---G-A-T--G--TG--A-AA-GC--C-T-TC-G-G-CT-T-AA-C-C-G-G-A-G-A-A-G-T-G--C-A---T--C--G--GAA-A-C----T--G-G--AT--A-A-C---T-T-G-A-G-T--G-C-AG-AA-G-A-------G-G-G-T--AG-T--GG-A--ACT---C-C-A-T-GT--GTA-G-CGGT-G-G-AA--TGCGT-AG-AT-A-TA---T-GGA-A-G-A-AC-A-CC----AG-T-G--GC-GAA-G-GC-G-------G--C-T-A-C…	TACGTAGGTGGCAAGCGTTATCCGGATTTATTGGGCGTAAAGAGAGTGCAGGCGGTTTTTTAAGTCTGATGTGAAAGCCTTCGGCTTAACCGGAGAAGTGCATCGGAAACTGGATAACTTGAGTGCAGAAGAGGGTAGTGGAACTCCATGTGTAGCGGTGGAATGCGTAGATATATGGAAGAACACCAGTGGCGAAGGCGGCTACCTGGTCTGCAACTGACGCTGAGACTCGAAAGCATGGGTAGCGAACAGG	Bacteria(100)	Firmicutes(99.9)	Bacilli(99.9)	Lactobacillales(99.9)	Lactobacillaceae(99.8)	Lactobacillus(99.6)	223	3	9	0	0	0	0	0	0	2	1	1	0	0	0	2	6	3	1	1	0	0	6	2	0	0	0	1	0	0	0	0	1	0	0	0	0	0	0	0
M01774_231_000000000-AK8HV_1_2114_8017_22233	M01774_231_000000000-AK8HV_1_2114_8017_22233	TAC-GT-AG-GTC--CCG-A-GC-G--T--T-GTC-CGG-AT-TT-A-TT-GGGC--GT-A----AA-GC-GA-GC-G-CA-G-G-C-G--G--T-TT-G-A-T-AAG-T-C-T---G-A-A--G--TT--A-AA-GG--C-T-GT-G-G-CT-C-AA-C-C-A-T-A-G-T-T---C-G--C-T---T--T--G--GAA-A-C----T--G-T--CA--A-A-C---T-T-G-A-G-T--G-C-AG-AA-G-G-------G-G-A-G--AG-T--GG-A--ATT---C-C-A-T-GT--GTA-G-CGGT-G-A-AA--TGCGT-AG-AT-A-TA---T-GGA-G-G-A-AC-A-CC----GG-T-G--GC-GAA-A-GC-G-------G--C-T-C-T…	TACGTAGGTCCCGAGCGTTGTCCGGATTTATTGGGCGTAAAGCGAGCGCAGGCGGTTTGATAAGTCTGAAGTTAAAGGCTGTGGCTCAACCATAGTTCGCTTTGGAAACTGTCAAACTTGAGTGCAGAAGGGGAGAGTGGAATTCCATGTGTAGCGGTGAAATGCGTAGATATATGGAGGAACACCGGTGGCGAAAGCGGCTCTCTGGTCTGTAACTGACGCTGAGGCTTGAAAGCGTGGGGAGCGAACAGG	Bacteria(100)	Firmicutes(100)	Bacilli(100)	Lactobacillales(100)	Streptococcaceae(100)	Streptococcus(100)	358	2	0	5	3	1	0	0	7	3	4	1	11	0	0	1	1	0	0	0	0	1	0	0	3	5	2	0	0	1	2	0	0	0	0	0	0	0	0	0
M01774_231_000000000-AK8HV_1_2114_7933_4455	M01774_231_000000000-AK8HV_1_2114_7933_4455	TAC-GT-AG-GTC--CCG-A-GC-G--T--T-GTC-CGG-AT-TT-A-TT-GGGC--GT-A----AA-GC-GA-GC-G-CA-G-G-C-G--G--T-TT-G-A-T-AAG-T-C-T---G-A-A--G--TT--A-AA-GG--C-T-GT-G-G-CT-C-AA-C-C-A-T-T-G-T-T---C-G--C-T---T--T--G--GAA-A-C----T--G-T--CA--A-A-C---T-T-G-A-G-T--G-C-AG-AA-G-G-------G-G-A-G--AG-T--GG-A--ATT---C-C-A-T-GT--GTA-G-CGGT-G-A-AA--TGCGT-AG-AT-A-TA---T-GGA-G-G-A-AC-A-CC----GG-T-G--GC-GAA-A-GC-G-------G--C-T-C-T…	TACGTAGGTCCCGAGCGTTGTCCGGATTTATTGGGCGTAAAGCGAGCGCAGGCGGTTTGATAAGTCTGAAGTTAAAGGCTGTGGCTCAACCATTGTTCGCTTTGGAAACTGTCAAACTTGAGTGCAGAAGGGGAGAGTGGAATTCCATGTGTAGCGGTGAAATGCGTAGATATATGGAGGAACACCGGTGGCGAAAGCGGCTCTCTGGTCTGTAACTGACGCTGAGGCTCGAAAGCGTGGGGAGCGAACAGG	Bacteria(100)	Firmicutes(100)	Bacilli(100)	Lactobacillales(100)	Streptococcaceae(100)	Streptococcus(100)	491	2	4	4	7	2	2	3	6	10	9	3	27	2	0	0	0	0	0	0	0	2	0	2	4	6	7	0	0	0	3	1	0	1	0	2	0	1	0	0
M01774_231_000000000-AK8HV_1_2114_19693_5328	M01774_231_000000000-AK8HV_1_2114_19693_5328	TAC-GT-AG-GTC--CCG-A-GC-G--T--T-GTC-CGG-AT-TT-A-TT-GGGC--GT-A----AA-GC-GA-GC-G-CA-G-G-C-G--G--T-TT-G-A-T-AAG-T-C-T---G-A-A--G--TT--A-AC-GG--C-T-GT-G-G-CT-C-AA-C-C-A-T-A-G-T-T---C-G--C-T---T--T--G--GAA-A-C----T--G-T--CA--A-A-C---T-T-G-A-G-T--G-C-AG-AA-G-G-------G-G-A-G--AG-T--GG-A--ATT---C-C-A-T-GT--GTA-G-CGGT-G-A-AA--TGCGT-AG-AT-A-TA---T-GGA-G-G-A-AC-A-CC----GG-T-G--GC-GAA-A-GC-G-------G--C-T-C-T…	TACGTAGGTCCCGAGCGTTGTCCGGATTTATTGGGCGTAAAGCGAGCGCAGGCGGTTTGATAAGTCTGAAGTTAACGGCTGTGGCTCAACCATAGTTCGCTTTGGAAACTGTCAAACTTGAGTGCAGAAGGGGAGAGTGGAATTCCATGTGTAGCGGTGAAATGCGTAGATATATGGAGGAACACCGGTGGCGAAAGCGGCTCTCTGGTCTGTAACTGACGCTGAGGCTCGAAAGCGTGGGGAGCGAACAGG	Bacteria(100)	Firmicutes(100)	Bacilli(100)	Lactobacillales(100)	Streptococcaceae(100)	Streptococcus(100)	157	2	2	3	1	1	0	0	2	1	0	1	4	2	0	0	0	0	0	0	0	0	0	0	2	3	7	0	0	0	0	0	0	0	0	0	0	0	0	0
M01774_231_000000000-AK8HV_1_2114_16269_20748	M01774_231_000000000-AK8HV_1_2114_16269_20748	TAC-GT-AG-GTG--GCA-A-GC-G--T--T-GTC-CGG-AT-TT-A-TT-GGGC--GT-A----AA-GC-GA-GC-G-CA-G-G-C-G--G--A-AT-G-A-T-AAG-T-C-T---G-A-T--G--TG--A-AA-GC--C-C-AC-G-G-CT-C-AG-C-C-G-T-G-G-A-A-C-T-G--C-A---T--C--G--GAA-A-C----T--G-T--CA--T-T-C---T-T-G-A-G-T--G-C-AG-AA-G-A-------G-G-A-G--AG-T--GG-A--ACT---C-C-A-T-GT--GTA-G-CGGT-G-G-AA--TGCGT-AG-AT-A-TA---T-GGA-A-G-A-AC-A-CC----AG-T-G--GC-GAA-G-GC-G-------G--C-T-C-T…	TACGTAGGTGGCAAGCGTTGTCCGGATTTATTGGGCGTAAAGCGAGCGCAGGCGGAATGATAAGTCTGATGTGAAAGCCCACGGCTCAGCCGTGGAACTGCATCGGAAACTGTCATTCTTGAGTGCAGAAGAGGAGAGTGGAACTCCATGTGTAGCGGTGGAATGCGTAGATATATGGAAGAACACCAGTGGCGAAGGCGGCTCTCTGGTCTGCAACTGACGCTGAGGCTCGAAAGCATGGGTAGCGAACAGG	Bacteria(100)	Firmicutes(100)	Bacilli(100)	Lactobacillales(100)	Lactobacillaceae(99.8)	Lactobacillus(99.6)	76	2	0	1	0	0	1	1	3	0	0	1	0	0	2	1	0	0	0	0	0	1	1	0	0	0	0	0	1	1	1	0	0	0	1	0	0	0	2	0
M01774_231_000000000-AK8HV_1_2114_16241_22361	M01774_231_000000000-AK8HV_1_2114_16241_22361	TAC-GT-AG-GTG--GCA-A-GC-G--T--T-GTC-CGG-AT-TT-A-TT-GGGC--GT-A----AA-GC-GA-GC-G-CA-G-G-C-G--G--A-AT-G-A-T-AAG-T-C-T---G-A-T--G--TG--A-AA-GC--C-C-AC-G-G-CT-C-AA-C-C-G-T-G-G-A-A-C-T-G--C-A---T--C--G--GAA-A-C----T--G-T--CA--T-T-C---T-T-G-A-G-T--G-C-AG-AA-G-A-------G-G-A-G--AG-T--GG-A--ACT---C-C-A-T-GT--GTA-G-CGGT-G-G-AA--TGCGT-AG-AT-A-TA---T-GGA-A-G-A-AC-A-CC----AG-T-G--GC-GAA-G-GC-G-------G--C-T-C-T…	TACGTAGGTGGCAAGCGTTGTCCGGATTTATTGGGCGTAAAGCGAGCGCAGGCGGAATGATAAGTCTGATGTGAAAGCCCACGGCTCAACCGTGGAACTGCATCGGAAACTGTCATTCTTGAGTGCAGAAGAGGAGAGTGGAACTCCATGTGTAGCGGTGGAATGCGTAGATATATGGAAGAACACCAGTGGCGAAGGCGGCTCTCTGGTCTGCAACTGACGCTGAGGCTCGAGAGCATGGGTAGCGAACAGG	Bacteria(100)	Firmicutes(100)	Bacilli(100)	Lactobacillales(99.9)	Lactobacillaceae(99.1)	Lactobacillus(98.6)	146	2	2	2	1	4	2	1	5	3	0	0	0	2	1	0	0	0	0	0	0	0	0	0	0	0	0	0	1	1	1	0	0	0	0	0	0	0	0	4
M01774_231_000000000-AK8HV_1_2114_15051_8418	M01774_231_000000000-AK8HV_1_2114_15051_8418	TAC-GT-AG-GTC--CCG-A-GC-G--T--T-GTC-CGG-AT-TT-A-TT-GGGC--GT-A----AA-GC-GA-GC-G-CA-G-G-C-G--G--T-TT-G-A-T-AAG-T-C-T---G-A-A--G--TT--A-AA-GG--C-T-GT-G-G-CT-C-AA-C-C-A-T-A-G-T-T---C-G--C-T---T--T--G--GAA-A-C----T--G-T--CA--A-A-C---T-T-G-A-G-T--G-C-AG-AA-G-G-------G-G-A-G--AG-T--GG-A--ATT---C-C-A-T-GT--GTA-G-CGGT-G-A-AA--TGCGT-AG-AT-A-TA---T-GGA-G-G-A-AC-A-CC----AG-T-G--GC-GAA-A-GC-G-------G--C-T-C-T…	TACGTAGGTCCCGAGCGTTGTCCGGATTTATTGGGCGTAAAGCGAGCGCAGGCGGTTTGATAAGTCTGAAGTTAAAGGCTGTGGCTCAACCATAGTTCGCTTTGGAAACTGTCAAACTTGAGTGCAGAAGGGGAGAGTGGAATTCCATGTGTAGCGGTGAAATGCGTAGATATATGGAGGAACACCAGTGGCGAAAGCGGCTCTCTGGTCTGTAACTGACGCTGAGGCTCGAAAGCGTGGGGAGCGAACAGG	Bacteria(100)	Firmicutes(100)	Bacilli(100)	Lactobacillales(100)	Streptococcaceae(100)	Streptococcus(100)	710	2	12	4	2	5	4	3	10	20	4	5	26	5	1	0	1	0	0	0	0	1	0	3	6	6	14	0	2	4	2	0	0	0	1	0	1	0	0	0
M01774_231_000000000-AK8HV_1_2114_13063_22152	M01774_231_000000000-AK8HV_1_2114_13063_22152	TAC-GT-AG-GTC--CCG-A-GC-G--T--T-GTC-CGG-AT-TT-A-TT-GGGC--GT-A----AA-GC-GA-GC-G-CA-G-G-C-G--G--T-TT-G-A-T-AAG-T-C-T---G-A-A--G--TT--A-AA-GG--C-T-GT-G-G-CT-C-AA-C-C-A-T-A-G-T-T---C-G--C-T---T--T--G--GAA-A-C----T--G-T--CA--A-A-C---T-T-G-A-G-T--G-C-AG-AA-G-G-------G-G-A-G--AG-T--GG-A--ATT---C-C-A-T-GT--GTA-G-CGGT-G-A-AA--TGCGT-AG-AT-A-TA---T-GGA-G-G-A-AC-A-CC----GG-T-G--GC-GGA-A-GC-G-------G--C-T-C-T…	TACGTAGGTCCCGAGCGTTGTCCGGATTTATTGGGCGTAAAGCGAGCGCAGGCGGTTTGATAAGTCTGAAGTTAAAGGCTGTGGCTCAACCATAGTTCGCTTTGGAAACTGTCAAACTTGAGTGCAGAAGGGGAGAGTGGAATTCCATGTGTAGCGGTGAAATGCGTAGATATATGGAGGAACACCGGTGGCGGAAGCGGCTCTCTGGTCTGTAACTGACGCTGAGGCTCGAAAGCGTGGGGAGCGAACAGG	Bacteria(100)	Firmicutes(100)	Bacilli(100)	Lactobacillales(100)	Streptococcaceae(100)	Streptococcus(100)	293	2	4	3	7	0	0	1	8	5	1	2	7	4	1	0	1	0	0	0	0	0	0	0	1	1	4	0	0	0	2	0	0	0	0	0	0	0	0	0
M01774_231_000000000-AK8HV_1_2114_10809_12586	M01774_231_000000000-AK8HV_1_2114_10809_12586	TAC-GT-AG-GTC--CCG-A-GC-G--T--T-GTC-CGG-AT-TT-A-TT-GGGC--GT-A----AA-GC-GA-GC-G-CA-G-G-C-G--G--T-TT-G-A-T-AAG-T-C-T---G-A-A--G--TT--A-AA-GG--C-T-GT-G-G-CT-C-AA-C-C-A-T-A-G-T-T---C-G--C-T---T--T--G--GAA-A-C----T--G-T--CA--A-A-C---T-T-G-A-G-T--G-C-AG-AA-G-G-------G-G-A-G--AG-T--GG-A--ATT---C-C-A-A-GT--GTA-G-CGGT-G-A-AA--TGCGT-AG-AT-A-TA---T-GGA-G-G-A-AC-A-CC----GG-T-G--GC-GAA-A-GC-G-------G--C-T-C-T…	TACGTAGGTCCCGAGCGTTGTCCGGATTTATTGGGCGTAAAGCGAGCGCAGGCGGTTTGATAAGTCTGAAGTTAAAGGCTGTGGCTCAACCATAGTTCGCTTTGGAAACTGTCAAACTTGAGTGCAGAAGGGGAGAGTGGAATTCCAAGTGTAGCGGTGAAATGCGTAGATATATGGAGGAACACCGGTGGCGAAAGCGGCTCTCTGGTCTGTAACTGACGCTGAGGCTCGAAAGCGTGGGGAGCGAACAGG	Bacteria(100)	Firmicutes(100)	Bacilli(100)	Lactobacillales(99.9)	Streptococcaceae(99.9)	Streptococcus(99.9)	154	2	0	1	1	0	0	0	2	2	0	0	7	2	0	1	1	0	0	0	0	0	0	0	2	1	2	0	0	0	2	0	0	0	0	0	0	0	0	0
M01774_231_000000000-AK8HV_1_2113_7881_11091	M01774_231_000000000-AK8HV_1_2113_7881_11091	TAC-GT-AG-GTC--CCG-A-GC-G--T--T-GTC-CGG-AT-TT-A-TT-GGGC--GT-A----AA-GC-GA-GC-G-CA-G-G-C-G--G--A-AT-G-A-T-AAG-T-C-T---G-A-T--G--TG--A-AA-GC--C-C-AC-G-G-CT-C-AA-C-C-G-T-G-G-A-A-C-T-G--C-A---T--C--G--GAA-A-C----T--G-T--CA--T-T-C---T-T-G-A-G-T--G-C-AG-AA-G-A-------G-G-A-G--AG-T--GG-A--ACT---C-C-A-T-GT--GTA-G-CGGT-G-G-AA--TGCGT-AG-AT-A-TA---T-GGA-A-G-A-AC-A-CC----AG-T-G--GC-GAA-G-GC-G-------G--C-T-C-T…	TACGTAGGTCCCGAGCGTTGTCCGGATTTATTGGGCGTAAAGCGAGCGCAGGCGGAATGATAAGTCTGATGTGAAAGCCCACGGCTCAACCGTGGAACTGCATCGGAAACTGTCATTCTTGAGTGCAGAAGAGGAGAGTGGAACTCCATGTGTAGCGGTGGAATGCGTAGATATATGGAAGAACACCAGTGGCGAAGGCGGCTCTCTGGTCTGCAACTGACGCTGAGGCTCGAAAGCGTGGGGAGCGAACAGG	Bacteria(100)	Firmicutes(100)	Bacilli(100)	Lactobacillales(99.7)	Lactobacillaceae(93.6)	Lactobacillus(92.4)	666	0	0	0	0	0	1	0	11	0	0	1	0	2	6	0	0	0	0	0	0	2	0	0	0	0	0	0	0	9	3	3	0	3	0	2	0	0	0	2
M01774_231_000000000-AK8HV_1_2113_27587_19512	M01774_231_000000000-AK8HV_1_2113_27587_19512	TAC-GT-AG-GTC--CCG-A-GC-G--T--T-GTC-CGG-AT-TT-A-TT-GGGC--GT-A----AA-GC-GA-GC-G-CA-G-G-C-G--G--T-TT-G-A-T-AAG-T-C-T---G-A-A--G--TT--A-AA-GG--C-T-GT-G-G-CT-C-AA-C-C-A-T-A-G-T-T---C-G--C-T---T--T--G--GAA-A-C----T--G-T--CA--A-A-C---T-T-G-A-G-C--G-C-AG-AA-G-G-------G-G-A-G--AG-T--GG-A--ATT---C-C-A-T-GT--GTA-G-CGGT-G-A-AA--TGCGT-AG-AT-A-TA---T-GGA-G-G-A-AC-A-CC----GG-T-G--GC-GAA-A-GC-G-------G--C-T-C-T…	TACGTAGGTCCCGAGCGTTGTCCGGATTTATTGGGCGTAAAGCGAGCGCAGGCGGTTTGATAAGTCTGAAGTTAAAGGCTGTGGCTCAACCATAGTTCGCTTTGGAAACTGTCAAACTTGAGCGCAGAAGGGGAGAGTGGAATTCCATGTGTAGCGGTGAAATGCGTAGATATATGGAGGAACACCGGTGGCGAAAGCGGCTCTCTGGTCTGTAACTGACGCTGAGGCTCGAAAGCGTGGGGAGCGAACAGG	Bacteria(100)	Firmicutes(100)	Bacilli(100)	Lactobacillales(100)	Streptococcaceae(100)	Streptococcus(100)	290	2	1	2	3	1	1	2	3	2	1	3	15	2	0	0	2	0	0	0	0	1	0	0	3	8	4	0	0	0	0	0	0	0	0	0	0	0	0	0
M01774_231_000000000-AK8HV_1_2113_26780_15633	M01774_231_000000000-AK8HV_1_2113_26780_15633	TAC-GT-AG-GTG--GCA-A-GC-G--T--T-ATC-CGG-AT-TT-A-TT-GGGC--GT-A----AA-GA-GA-GT-G-CA-G-G-C-G--G--T-TT-T-C-T-AAG-T-C-T---G-A-T--G--TG--A-AA-GC--C-T-TC-G-G-CT-T-AA-C-C-G-G-A-G-A-A-G-T-G--C-A---T--C--G--GAA-A-C----T--G-G--AT--A-A-C---T-T-G-A-G-T--G-C-AG-AA-G-A-------G-G-G-T--AG-T--GG-A--ACT---C-C-A-T-GT--GTA-G-CGGT-G-G-AA--TGCGT-AG-AT-A-TA---T-GGA-A-G-A-AC-A-CC----AG-T-G--GC-GAA-G-GC-G-------G--C-T-A-C…	TACGTAGGTGGCAAGCGTTATCCGGATTTATTGGGCGTAAAGAGAGTGCAGGCGGTTTTCTAAGTCTGATGTGAAAGCCTTCGGCTTAACCGGAGAAGTGCATCGGAAACTGGATAACTTGAGTGCAGAAGAGGGTAGTGGAACTCCATGTGTAGCGGTGGAATGCGTAGATATATGGAAGAACACCAGTGGCGAAGGCGGCTACCTGGTCTGTAACTGACGCTGAGGCTCGAAAGCGTGGGGAGCGAACAGG	Bacteria(100)	Firmicutes(100)	Bacilli(99.8)	Lactobacillales(99.8)	Lactobacillaceae(98.6)	Lactobacillus(98.3)	27	0	6	0	0	0	0	0	0	0	0	0	0	0	0	0	0	0	0	0	0	0	1	0	0	0	0	0	0	0	0	0	0	0	0	0	0	0	0	0
M01774_231_000000000-AK8HV_1_2113_21835_23265	M01774_231_000000000-AK8HV_1_2113_21835_23265	TAC-GT-AG-GAC--CCG-A-GC-G--T--T-GTC-CGG-AT-TT-A-TT-GGGC--GT-A----AA-GC-GA-GC-G-CA-G-G-C-G--G--T-TT-G-A-T-AAG-T-C-T---G-A-A--G--TT--A-AA-GG--C-T-GT-G-G-CT-C-AA-C-C-A-T-A-G-T-T---C-G--C-T---T--T--G--GAA-A-C----T--G-T--CA--A-A-C---T-T-G-A-G-T--G-C-AG-AA-G-G-------G-G-A-G--AG-T--GG-A--ATT---C-C-A-T-GT--GTA-G-CGGT-G-A-AA--TGCGT-AG-AT-A-TA---T-GGA-G-G-A-AC-A-CC----GG-T-G--GC-GAA-A-GC-G-------G--C-T-C-T…	TACGTAGGACCCGAGCGTTGTCCGGATTTATTGGGCGTAAAGCGAGCGCAGGCGGTTTGATAAGTCTGAAGTTAAAGGCTGTGGCTCAACCATAGTTCGCTTTGGAAACTGTCAAACTTGAGTGCAGAAGGGGAGAGTGGAATTCCATGTGTAGCGGTGAAATGCGTAGATATATGGAGGAACACCGGTGGCGAAAGCGGCTCTCTGGTCTGTAACTGACGCTGAGGCTCGAAAGCGTGGGGAGCGAACAGG	Bacteria(100)	Firmicutes(100)	Bacilli(100)	Lactobacillales(100)	Streptococcaceae(100)	Streptococcus(100)	181	2	1	1	3	1	2	0	9	3	1	4	3	1	0	0	2	0	0	0	0	1	0	0	1	1	2	0	0	0	0	0	0	0	0	0	0	0	0	0
M01774_231_000000000-AK8HV_1_2113_15768_20085	M01774_231_000000000-AK8HV_1_2113_15768_20085	TAC-GT-AG-GTC--CCG-A-GC-G--T--T-GTC-CGG-AT-TT-A-TT-GGGC--GT-A----AA-GC-GA-GC-G-CA-G-G-C-G--G--T-TT-G-A-T-AAG-T-C-T---G-A-A--G--TT--A-AA-GG--C-T-GT-G-G-CT-C-AA-C-C-A-T-A-G-T-T---C-G--C-T---T--T--G--GAA-A-C----T--G------------------T-G-A-G-T--G-C-AG-AA-G-G-------G-G-A-G--AG-T--GG-A--ACT---C-C-A-T-GT--GTA-G-CGGT-G-A-AA--TGCGT-AG-AT-A-TA---T-GGA-G-G-A-AC-A-CC----GG-T-G--GC-GAA-A-GC-G-------G--C-T-C-T…	TACGTAGGTCCCGAGCGTTGTCCGGATTTATTGGGCGTAAAGCGAGCGCAGGCGGTTTGATAAGTCTGAAGTTAAAGGCTGTGGCTCAACCATAGTTCGCTTTGGAAACTGTGAGTGCAGAAGGGGAGAGTGGAACTCCATGTGTAGCGGTGAAATGCGTAGATATATGGAGGAACACCGGTGGCGAAAGCGGCTCTCTGGTCTGTAACTGACGCTGAGGCTCGAAAGCGTGGGGAGCGAACAGG	Bacteria(100)	Firmicutes(100)	Bacilli(100)	Lactobacillales(100)	Streptococcaceae(99.8)	Streptococcus(99.8)	32	2	0	0	0	0	0	0	0	4	1	0	3	0	0	0	0	0	0	0	0	0	0	0	0	0	0	0	0	0	0	0	0	0	0	0	0	0	0	0
M01774_231_000000000-AK8HV_1_2112_7963_18789	M01774_231_000000000-AK8HV_1_2112_7963_18789	TAC-GT-AG-GTC--CCG-A-GC-G--T--T-GTC-CGG-AT-TT-A-TT-GGGC--GT-A----AA-GC-GA-GC-G-CA-G-G-C-G--G--T-TT-G-A-T-AAG-T-C-T---G-A-A--G--TT--A-AA-GG--C-T-GT-G-G-CT-C-AA-C-C-A-T-A-G-T-T---C-G--C-T---T--T--G--GAA-A-C----T--G-T--CA--A-A-C---T-T-G-A-G-T--G-C-AG-AA-G-G-------G-G-A-G--AG-T--GG-A--ATC---C-C-A-T-GT--GTA-G-CGGT-G-A-AA--TGCGT-AG-AT-A-TA---T-GGA-G-G-A-AC-A-CC----GG-T-G--GC-GAA-A-GC-G-------G--C-T-C-T…	TACGTAGGTCCCGAGCGTTGTCCGGATTTATTGGGCGTAAAGCGAGCGCAGGCGGTTTGATAAGTCTGAAGTTAAAGGCTGTGGCTCAACCATAGTTCGCTTTGGAAACTGTCAAACTTGAGTGCAGAAGGGGAGAGTGGAATCCCATGTGTAGCGGTGAAATGCGTAGATATATGGAGGAACACCGGTGGCGAAAGCGGCTCTCTGGTCTGTAACTGACGCTGAGGCTCGAAAGCGTGGGGAGCGAACAGG	Bacteria(100)	Firmicutes(100)	Bacilli(100)	Lactobacillales(100)	Streptococcaceae(100)	Streptococcus(100)	287	2	1	4	1	0	2	2	0	7	2	6	12	3	0	0	1	0	0	0	0	0	0	0	5	5	4	0	0	0	0	0	0	0	0	0	0	0	0	0
M01774_231_000000000-AK8HV_1_2112_6989_9259	M01774_231_000000000-AK8HV_1_2112_6989_9259	TAC-GT--G-GTC--CCG-A-GC-G--T--T-GTC-CGG-AT-TT-A-TT-GGGC--GT-A----AA-GC-GA-GC-G-CA-G-G-C-G--G--T-TT-G-A-T-AAG-T-C-T---G-A-A--G--TT--A-AA-GG--C-T-GT-G-G-CT-C-AA-C-C-A-T-A-G-T-T---C-G--C-T---T--T--G--GAA-A-C----T--G-T--CA--A-A-C---T-T-G-A-G-T--G-C-AG-AA-G-G-------G-G-A-G--AG-T--GG-A--ATT---C-C-A-T-GT--GTA-G-CGGT-G-A-AA--TGCGT-AG-AT-A-TA---T-GGA-G-G-A-AC-A-CC----GG-T-G--GC-GAA-A-GC-G-------G--C-T-C-T…	TACGTGGTCCCGAGCGTTGTCCGGATTTATTGGGCGTAAAGCGAGCGCAGGCGGTTTGATAAGTCTGAAGTTAAAGGCTGTGGCTCAACCATAGTTCGCTTTGGAAACTGTCAAACTTGAGTGCAGAAGGGGAGAGTGGAATTCCATGTGTAGCGGTGAAATGCGTAGATATATGGAGGAACACCGGTGGCGAAAGCGGCTCTCTGGTCTGTAACTGACGCTGAGGCTCGAAAGCGTGGGGAGCGAACAGG	Bacteria(100)	Firmicutes(100)	Bacilli(100)	Lactobacillales(100)	Streptococcaceae(100)	Streptococcus(100)	11	2	0	0	0	0	0	0	0	0	0	0	1	0	0	0	0	0	0	0	0	0	0	1	0	0	0	0	0	0	0	0	0	0	0	0	0	0	0	0
M01774_231_000000000-AK8HV_1_2112_6406_10088	M01774_231_000000000-AK8HV_1_2112_6406_10088	TAC-GT-AG-GTC--CCG-A-GC-G--T--T-GTC-CGG-AT-TT-A-TT-GGGC--GT-A----AA-GC-GA-GC-G-CA-G-G-C-G--G--T-TT-G-A-T-AAG-T-C-T---G-A-A--G--TT--A-AA-GG--C-T-GT-G-G-CT-C-AA-C-C-A-T-A-G-T-T---C-G--C-T---T--T--G--GAA-A-C----T--G-T--CA--A-A-C---T-T-G-A-G-T--G-C-AG-AA-G-G-------G-G-A-G--AG-T--GG-A--ATT---C-C-A-T-GG--GTA-G-CGGG-G-A-AA--TGCGT-AG-AT-A-TA---T-GGA-G-G-A-AC-A-CC----GG-T-G--GC-GAA-A-GC-G-------G--C-T-C-T…	TACGTAGGTCCCGAGCGTTGTCCGGATTTATTGGGCGTAAAGCGAGCGCAGGCGGTTTGATAAGTCTGAAGTTAAAGGCTGTGGCTCAACCATAGTTCGCTTTGGAAACTGTCAAACTTGAGTGCAGAAGGGGAGAGTGGAATTCCATGGGTAGCGGGGAAATGCGTAGATATATGGAGGAACACCGGTGGCGAAAGCGGCTCTCTGGTCTGTAACTGACGCTGAGGCTCGAAAGCGTGGGGAGCGAACAGG	Bacteria(100)	Firmicutes(100)	Bacilli(100)	Lactobacillales(100)	Streptococcaceae(100)	Streptococcus(100)	36	2	0	2	2	0	0	0	1	1	1	1	1	0	0	0	0	0	0	0	0	0	0	1	0	1	0	0	0	0	0	0	0	0	0	0	0	0	0	0
M01774_231_000000000-AK8HV_1_2112_6046_9017	M01774_231_000000000-AK8HV_1_2112_6046_9017	TAC-GT-AG-GTG--GCA-A-GC-G--T--T-GTC-CGG-AT-TT-A-TT-GGGC--GT-A----AA-GC-GA-GC-G-CA-G-G-C-G--G--A-AT-G-A-T-AAG-T-C-T---G-A-T--G--TG--G-AA-GC--C-C-AC-G-G-CT-C-AA-C-C-G-T-G-G-A-A-C-T-G--C-A---T--C--G--GAA-A-C----T--G-T--CA--T-T-C---T-T-G-A-G-T--G-C-AG-AA-G-A-------G-G-A-G--AG-T--GG-A--ACT---C-C-A-T-GT--GTA-G-CGGT-G-G-AA--TGCGT-AG-AT-A-TA---T-GGA-A-G-A-AC-A-CC----AG-T-G--GC-GAA-G-GC-G-------G--C-T-C-T…	TACGTAGGTGGCAAGCGTTGTCCGGATTTATTGGGCGTAAAGCGAGCGCAGGCGGAATGATAAGTCTGATGTGGAAGCCCACGGCTCAACCGTGGAACTGCATCGGAAACTGTCATTCTTGAGTGCAGAAGAGGAGAGTGGAACTCCATGTGTAGCGGTGGAATGCGTAGATATATGGAAGAACACCAGTGGCGAAGGCGGCTCTCTGGTCTGCAACTGACGCTGAGGCTCGAAAGCATGGGTAGCGAACAGG	Bacteria(100)	Firmicutes(100)	Bacilli(100)	Lactobacillales(100)	Lactobacillaceae(99.8)	Lactobacillus(99.8)	203	2	1	1	4	2	1	0	4	2	3	2	0	0	4	0	0	0	0	0	0	2	0	0	0	0	0	0	2	0	0	0	0	2	0	1	0	0	0	4
M01774_231_000000000-AK8HV_1_2112_28246_12790	M01774_231_000000000-AK8HV_1_2112_28246_12790	TAC-GT-AG-GTC--CCG-A-GC-T--T--T-GTC-CGG-AT-TT-A-TT-GGGC--GT-A----AA-GC-GA-GC-G-CA-G-G-C-G--G--T-TT-G-A-T-AAG-T-C-T---G-A-A--G--TT--A-AA-GG--C-T-GT-G-G-CT-C-AA-C-C-A-T-A-G-T-T---C-G--C-T---T--T--G--GAA-A-C----T--G-T--CA--A-A-C---T-T-G-A-G-T--G-C-AG-AA-G-G-------G-G-A-G--AG-T--GG-A--ATT---C-C-A-T-GT--GTA-G-CGGT-G-A-AA--TGCGT-AG-AT-A-TA---T-GGA-G-G-A-AC-A-CC----GG-T-G--GC-GAA-A-GC-G-------G--C-T-C-T…	TACGTAGGTCCCGAGCTTTGTCCGGATTTATTGGGCGTAAAGCGAGCGCAGGCGGTTTGATAAGTCTGAAGTTAAAGGCTGTGGCTCAACCATAGTTCGCTTTGGAAACTGTCAAACTTGAGTGCAGAAGGGGAGAGTGGAATTCCATGTGTAGCGGTGAAATGCGTAGATATATGGAGGAACACCGGTGGCGAAAGCGGCTCTCTGGTCTGTAACTGACGCTGAGGCTCGAAAGCGTGGGGAGCGAACAGG	Bacteria(100)	Firmicutes(100)	Bacilli(100)	Lactobacillales(100)	Streptococcaceae(99.9)	Streptococcus(99.9)	139	2	0	0	2	0	0	0	1	1	1	0	0	2	0	0	2	0	0	0	0	0	0	0	8	2	0	0	0	1	0	0	0	0	0	0	0	0	0	0
M01774_231_000000000-AK8HV_1_2112_15385_21979	M01774_231_000000000-AK8HV_1_2112_15385_21979	TAC-GT-AG-GTG--GCA-A-GC-G--T--T-GTC-CGG-AT-TT-A-TT-GGGC--GT-A----AA-GC-GA-GC-G-CA-G-G-C-G--G--A-AT-G-A-T-AAG-T-C-T---G-A-T--G--TG--A-AA-GC--C-C-AC-G-G-CT-C-AA-C-C-G-T-G-G-A-A-C-T-G--C-A---T--C--G--GAA-A-C----T--G-T--CA--T-T-C---T-T-G-A-G-T--G-C-AG-AA-G-A-------G-G-A-G--AG-T--GG-A--ACT---C-C-A-T-GT--GTA-G-CGGT-G-G-AA--TGCGT-AG-AT-A-TA---T-GGA-G-G-A-AC-A-CC----GG-T-G--GC-GAA-A-GC-G-------G--C-T-C-T…	TACGTAGGTGGCAAGCGTTGTCCGGATTTATTGGGCGTAAAGCGAGCGCAGGCGGAATGATAAGTCTGATGTGAAAGCCCACGGCTCAACCGTGGAACTGCATCGGAAACTGTCATTCTTGAGTGCAGAAGAGGAGAGTGGAACTCCATGTGTAGCGGTGGAATGCGTAGATATATGGAGGAACACCGGTGGCGAAAGCGGCTCTCTGGTCTGTAACTGACGCTGAGGCTCGAAAGCATGGGTAGCGAACAGG	Bacteria(100)	Firmicutes(100)	Bacilli(100)	Lactobacillales(100)	Lactobacillaceae(98.3)	Lactobacillus(98.3)	116	0	2	0	0	0	0	0	3	1	0	0	0	0	0	0	0	0	0	0	0	0	0	0	0	0	0	0	0	2	1	0	0	0	0	0	0	0	0	0
M01774_231_000000000-AK8HV_1_2112_13457_8553	M01774_231_000000000-AK8HV_1_2112_13457_8553	TAC-GT-AG-GTC--CCG-A-GC-G--T--T-GTC-CGG-AT-TA-A-TT-GGGC--GT-A----AA-GC-GA-GC-G-CA-G-G-C-G--G--T-TT-G-A-T-AAG-T-C-T---G-A-A--G--TT--A-AA-GG--C-T-GT-G-G-CT-C-AA-C-C-A-T-A-G-T-T---C-G--C-T---T--T--G--GAA-A-C----T--G-T--CA--A-A-C---T-T-G-A-G-T--G-C-AG-AA-G-G-------G-G-A-G--AG-T--GG-A--ATT---C-C-A-T-GT--GTA-G-CGGT-G-A-AA--TGCGT-AG-AT-A-TA---T-GGA-G-G-A-AC-A-CC----GG-T-G--GC-GAA-A-GC-G-------G--C-T-C-T…	TACGTAGGTCCCGAGCGTTGTCCGGATTAATTGGGCGTAAAGCGAGCGCAGGCGGTTTGATAAGTCTGAAGTTAAAGGCTGTGGCTCAACCATAGTTCGCTTTGGAAACTGTCAAACTTGAGTGCAGAAGGGGAGAGTGGAATTCCATGTGTAGCGGTGAAATGCGTAGATATATGGAGGAACACCGGTGGCGAAAGCGGCTCTCTGGTCTGTAACTGACGCTGAGGCTCGAAAGCGTGGGGAGCGAACAGG	Bacteria(100)	Firmicutes(100)	Bacilli(100)	Lactobacillales(100)	Streptococcaceae(100)	Streptococcus(100)	28	2	3	0	0	0	0	0	0	0	0	0	2	0	0	0	1	0	0	0	0	0	0	0	1	3	0	0	0	0	0	0	0	0	0	0	0	0	0	0
M01774_231_000000000-AK8HV_1_2111_26843_12583	M01774_231_000000000-AK8HV_1_2111_26843_12583	TAC-GT-AG-GTC--CCG-A-GC-G--T--T-GTC-CGG-AT-TT-A-TT-GGGC--GT-A----AA-GC-GA-GC-G-CA-G-G-C-G--G--T-TT-G-A-T-AAG-T-C-T---G-A-A--G--TT--A-AA-GG--C-T-GT-G-G-CT-C-AA-C-C-A-T-A-G-T-T---C-G--C-T---T--T--G--GAA-A-C----T--G-T--CA--A-A-C---T-T-G-A-G-T--G-C-AG-AA-G-G-------G-G-A-G--AG-T--GG-A--ACT---C-C-A-T-GT--GTA-G-CGGT-G-A-AA--TGCGT-AG-AT-A-TA---T-GGA-A-G-A-AC-A-CC----GG-T-G--GC-GAA-A-GC-G-------G--C-T-C-T…	TACGTAGGTCCCGAGCGTTGTCCGGATTTATTGGGCGTAAAGCGAGCGCAGGCGGTTTGATAAGTCTGAAGTTAAAGGCTGTGGCTCAACCATAGTTCGCTTTGGAAACTGTCAAACTTGAGTGCAGAAGGGGAGAGTGGAACTCCATGTGTAGCGGTGAAATGCGTAGATATATGGAAGAACACCGGTGGCGAAAGCGGCTCTCTGGTCTGTAACTGACGCTGAGGCTCGAAAGCGTGGGGAGCGAACAGG	Bacteria(100)	Firmicutes(100)	Bacilli(100)	Lactobacillales(100)	Streptococcaceae(98.8)	Streptococcus(98.8)	122	2	1	0	0	2	1	0	1	1	0	2	6	1	0	0	2	0	0	0	0	1	0	0	2	2	4	0	0	0	0	0	0	0	0	0	0	0	0	0
M01774_231_000000000-AK8HV_1_2111_21241_15765	M01774_231_000000000-AK8HV_1_2111_21241_15765	TAC-GT-AG-GTC--CCG-A-GC-G--T--T-GTC-CGG-AT-TT-A-TT-GGGC--GT-A----AA-GC-GA-GC-G-CA-G-G-C-G--G--T-TT-G-A-T-AAG-T-C-T---G-A-A--G--TT--A-AA-GG--C-T-GT-G-G-CT-C-AA-C-C-A-T-A-G-T-T---C-G--C-T---T--T--G--GAA-A-C----T--G-T--CA--A-A-C---T-T-G-A-G-T--G-C-AG-AA-G-G-------G-G-A-G--AG-T--GG-A--ATT---C-C-A-T-GT--GTA-G-CGGT-C-A-AA--TGCGT-AG-AT-A-TA---T-GGA-G-G-A-AC-A-CC----GG-T-G--GC-GAA-A-GC-G-------G--C-T-C-T…	TACGTAGGTCCCGAGCGTTGTCCGGATTTATTGGGCGTAAAGCGAGCGCAGGCGGTTTGATAAGTCTGAAGTTAAAGGCTGTGGCTCAACCATAGTTCGCTTTGGAAACTGTCAAACTTGAGTGCAGAAGGGGAGAGTGGAATTCCATGTGTAGCGGTCAAATGCGTAGATATATGGAGGAACACCGGTGGCGAAAGCGGCTCTCTGGTCTGTAACTGACGCTGAGGCTCGAAAGCGTGGGGAGCGAACAGG	Bacteria(100)	Firmicutes(100)	Bacilli(100)	Lactobacillales(100)	Streptococcaceae(100)	Streptococcus(100)	38	2	0	0	0	0	0	0	0	0	0	0	0	2	0	0	0	0	0	0	0	0	0	0	2	0	0	0	0	0	0	0	0	0	0	0	0	0	0	0
M01774_231_000000000-AK8HV_1_2111_21072_20154	M01774_231_000000000-AK8HV_1_2111_21072_20154	TAC-GT-AG-GTG--GCA-A-GC-G--T--T-GTC-CGG-AT-TT-A-TT-GGGC--GT-A----AA-GC-GA-GC-G-CA-G-G-C-G--G--A-AT-G-A-T-AAG-T-C-T---G-A-T--G--TG--A-AA-GC--C-C-AC-G-G-CT-C-AA-C-C-G-T-G-G-A-G-C-T-G--C-A---T--C--G--GAA-A-C----T--G-T--CA--T-T-C---T-T-G-A-G-T--G-C-AG-AA-G-A-------G-G-A-G--AG-T--GG-A--ACT---C-C-A-T-GT--GTA-G-CGGT-G-G-AA--TGCGT-AG-AT-A-TA---T-GGA-A-G-A-AC-A-CC----AG-T-G--GC-GAA-G-GC-G-------G--C-T-C-T…	TACGTAGGTGGCAAGCGTTGTCCGGATTTATTGGGCGTAAAGCGAGCGCAGGCGGAATGATAAGTCTGATGTGAAAGCCCACGGCTCAACCGTGGAGCTGCATCGGAAACTGTCATTCTTGAGTGCAGAAGAGGAGAGTGGAACTCCATGTGTAGCGGTGGAATGCGTAGATATATGGAAGAACACCAGTGGCGAAGGCGGCTCTCTGGTCTGCAACTGACGCTGAGGCTCGAAAGCATGGGTAGCGAACAGG	Bacteria(100)	Firmicutes(100)	Bacilli(100)	Lactobacillales(100)	Lactobacillaceae(99.5)	Lactobacillus(99.5)	141	2	0	1	3	2	0	0	0	3	0	1	0	2	3	0	2	0	0	0	0	0	0	0	0	0	0	0	0	0	0	2	1	0	0	0	0	0	0	0
M01774_231_000000000-AK8HV_1_2111_16636_19674	M01774_231_000000000-AK8HV_1_2111_16636_19674	TAC-GT-AG-GTC--CCG-A-GC-G--T--T-GTC-CGG-AT-TT-A-TT-GGGC--GT-A----AA-GC-GA-GC-G-CA-G-G-C-G--G--T-TT-G-A-T-AAG-T-C-T---A-A-A--G--TT--A-AA-GG--C-T-GT-G-G-CT-C-AA-C-C-A-T-A-G-T-T---C-G--C-T---T--T--G--GAA-A-C----T--G-T--CA--A-A-C---T-T-G-A-G-T--G-C-AG-AA-G-G-------G-G-A-G--AG-T--GG-A--ATT---C-C-A-T-GT--GTA-G-CGGT-G-A-AA--TGCGT-AG-AT-A-TA---T-GGA-G-G-A-AC-A-CC----GG-T-G--GC-GAA-A-GC-G-------G--C-T-C-T…	TACGTAGGTCCCGAGCGTTGTCCGGATTTATTGGGCGTAAAGCGAGCGCAGGCGGTTTGATAAGTCTAAAGTTAAAGGCTGTGGCTCAACCATAGTTCGCTTTGGAAACTGTCAAACTTGAGTGCAGAAGGGGAGAGTGGAATTCCATGTGTAGCGGTGAAATGCGTAGATATATGGAGGAACACCGGTGGCGAAAGCGGCTCTCTGGTCTGTAACTGACGCTGAGGCTCGAAAGCGTGGGGAGCGAACAGG	Bacteria(100)	Firmicutes(100)	Bacilli(100)	Lactobacillales(100)	Streptococcaceae(100)	Streptococcus(100)	227	2	2	2	0	1	2	0	2	3	2	2	7	4	1	0	1	0	0	0	0	0	0	0	0	2	1	0	0	0	0	0	0	0	0	0	0	0	0	0
M01774_231_000000000-AK8HV_1_2110_9302_25329	M01774_231_000000000-AK8HV_1_2110_9302_25329	TAC-GT-AG-GTC--CCG-A-GC-G--T--T-GTC-CGG-AT-TT-A-TT-GGGC--GT-A----AA-GC-GA-GC-G-CA-G-G-C-G--G--T-TT-G-A-T-AAG-T-C-T---G-A-A--G--TT--A-AA-GG--C-T-GT-G-G-CT-C-AA-C-C-A-T-A-G-T-T---C-G--C-T---T--T--G--GAA-A-C----T--G-G--CA--A-A-C---T-T-G-A-G-T--G-C-AG-AA-G-G-------G-G-A-G--AG-T--GG-A--ATT---C-C-A-T-GT--GTA-G-CGGT-G-A-AA--TGCGT-AG-AT-A-TA---T-GGA-G-G-A-AC-A-CC----GG-T-G--GC-GAA-A-GC-G-------G--C-T-C-T…	TACGTAGGTCCCGAGCGTTGTCCGGATTTATTGGGCGTAAAGCGAGCGCAGGCGGTTTGATAAGTCTGAAGTTAAAGGCTGTGGCTCAACCATAGTTCGCTTTGGAAACTGGCAAACTTGAGTGCAGAAGGGGAGAGTGGAATTCCATGTGTAGCGGTGAAATGCGTAGATATATGGAGGAACACCGGTGGCGAAAGCGGCTCTCTGGTCTGTAACTGACGCTGAGGCTCGAAAGCGTGGGGAGCGAACAGG	Bacteria(100)	Firmicutes(100)	Bacilli(100)	Lactobacillales(100)	Streptococcaceae(100)	Streptococcus(99.9)	376	2	2	6	4	0	2	0	2	8	4	3	10	4	0	0	1	0	0	0	0	0	0	1	2	8	1	0	0	0	0	1	0	0	0	0	0	0	0	0
M01774_231_000000000-AK8HV_1_2110_26678_11351	M01774_231_000000000-AK8HV_1_2110_26678_11351	TAC-GT-AG-GTC--CCG-A-GC-G--T--T-GTC-CGG-AT-TT-A-TT-GGGC--GC-A----AA-GC-GA-GC-G-CA-G-G-C-G--G--T-TT-G-A-T-AAG-T-C-T---G-A-A--G--TT--A-AA-GG--C-T-GT-G-G-CT-C-AA-C-C-A-T-A-G-T-T---C-G--C-T---T--T--G--GAA-A-C----T--G-T--CA--A-A-C---T-T-G-A-G-T--G-C-AG-AA-G-G-------G-G-A-G--AG-T--GG-A--ATT---C-C-A-T-GT--GTA-G-CGGT-G-A-AA--TGCGT-AG-AT-A-TA---T-GGA-G-G-A-AC-A-CC----GG-T-G--GC-GAA-A-GC-G-------G--C-T-C-T…	TACGTAGGTCCCGAGCGTTGTCCGGATTTATTGGGCGCAAAGCGAGCGCAGGCGGTTTGATAAGTCTGAAGTTAAAGGCTGTGGCTCAACCATAGTTCGCTTTGGAAACTGTCAAACTTGAGTGCAGAAGGGGAGAGTGGAATTCCATGTGTAGCGGTGAAATGCGTAGATATATGGAGGAACACCGGTGGCGAAAGCGGCTCTCTGGTCTGTAACTGACGCTGAGGCTCGAAAGCGTGGGGAGCGAACAGG	Bacteria(100)	Firmicutes(100)	Bacilli(100)	Lactobacillales(100)	Streptococcaceae(99.9)	Streptococcus(99.9)	290	2	0	4	2	0	0	0	6	12	2	2	7	3	0	0	2	0	0	0	0	0	0	0	0	1	3	0	0	1	0	0	0	0	0	0	1	0	0	0
M01774_231_000000000-AK8HV_1_2110_26466_10255	M01774_231_000000000-AK8HV_1_2110_26466_10255	TAC-GT-AG-GTC--CCG-A-GC-G--T--T-GTC-CGG-AT-TT-A-TT-GGTC--GT-A----AA-GC-GA-GC-G-CA-G-G-C-G--G--T-TT-G-A-T-AAG-T-C-T---G-A-A--G--TT--A-AA-GG--C-T-GT-G-G-CT-C-AA-C-C-A-T-A-G-T-T---C-G--C-T---T--T--G--GAA-A-C----T--G-T--CA--A-A-C---T-T-G-A-G-T--G-C-AG-AA-G-G-------G-G-A-G--AG-T--GG-A--ATT---C-C-A-T-GT--GTA-G-CGGT-G-A-AA--TGCGT-AG-AT-A-TA---T-GGA-G-G-A-AC-A-CC----GG-T-G--GC-GAA-A-GC-G-------G--C-T-C-T…	TACGTAGGTCCCGAGCGTTGTCCGGATTTATTGGTCGTAAAGCGAGCGCAGGCGGTTTGATAAGTCTGAAGTTAAAGGCTGTGGCTCAACCATAGTTCGCTTTGGAAACTGTCAAACTTGAGTGCAGAAGGGGAGAGTGGAATTCCATGTGTAGCGGTGAAATGCGTAGATATATGGAGGAACACCGGTGGCGAAAGCGGCTCTCTGGTCTGTAACTGACGCTGAGGCTCGAAAGCGTGGGGAGCGAACAGG	Bacteria(100)	Firmicutes(100)	Bacilli(100)	Lactobacillales(100)	Streptococcaceae(100)	Streptococcus(100)	163	2	4	0	1	0	0	0	0	0	0	0	1	4	2	0	0	0	0	0	0	0	0	0	2	0	2	0	0	0	0	0	0	0	0	0	0	0	0	0
M01774_231_000000000-AK8HV_1_2110_25761_8704	M01774_231_000000000-AK8HV_1_2110_25761_8704	TAC-GT-AG-GTC--CCG-A-GC-G--T--T-GTT-CGG-AT-TT-A-TT-GGGC--GT-A----AA-GC-GA-GC-G-CA-G-G-C-G--G--T-TT-G-A-T-AAG-T-C-T---G-A-A--G--TT--A-AA-GG--C-T-GT-G-G-CT-C-AA-C-C-A-T-A-G-T-T---C-G--C-T---T--T--G--GAA-A-C----T--G-T--CA--A-A-C---T-T-G-A-G-T--G-C-AG-AA-G-G-------G-G-A-G--AG-T--GG-A--ATT---C-C-A-T-GT--GTA-G-CGGT-G-A-AA--TGCGT-AG-AT-A-TA---T-GGA-G-G-A-AC-A-CC----GG-T-G--GC-GAA-A-GC-G-------G--C-T-C-T…	TACGTAGGTCCCGAGCGTTGTTCGGATTTATTGGGCGTAAAGCGAGCGCAGGCGGTTTGATAAGTCTGAAGTTAAAGGCTGTGGCTCAACCATAGTTCGCTTTGGAAACTGTCAAACTTGAGTGCAGAAGGGGAGAGTGGAATTCCATGTGTAGCGGTGAAATGCGTAGATATATGGAGGAACACCGGTGGCGAAAGCGGCTCTCTGGTCTGTAACTGACGCTGAGGCTCGAAAGCGTGGGGAGCGAACAGG	Bacteria(100)	Firmicutes(100)	Bacilli(100)	Lactobacillales(100)	Streptococcaceae(100)	Streptococcus(100)	192	2	1	1	4	0	0	2	2	2	2	2	6	0	0	0	1	0	0	0	0	0	0	0	2	5	3	0	0	0	1	0	0	0	0	0	0	0	0	0
M01774_231_000000000-AK8HV_1_2110_24045_15747	M01774_231_000000000-AK8HV_1_2110_24045_15747	TAC-GT-AG-GTG--GCA-A-GC-G--T--T-GTC-CGG-AT-TT-A-TT-GGGC--GT-A----AA-GC-GA-GC-G-CA-G-G-C-G--A--A-AT-G-A-T-AAG-T-C-T---G-A-T--G--TG--A-AA-GC--C-C-AC-G-G-CT-C-AA-C-C-G-T-G-G-A-A-C-T-G--C-A---T--C--G--GAA-A-C----T--G-T--CA--T-T-C---T-T-G-A-G-T--G-C-AG-AA-G-A-------G-G-A-G--AG-T--GG-A--ACT---C-C-A-T-GT--GTA-G-CGGT-G-G-AA--TGCGT-AG-AT-A-TA---T-GGA-A-G-A-AC-A-CC----AG-T-G--GC-GAA-G-GC-G-------G--C-T-C-T…	TACGTAGGTGGCAAGCGTTGTCCGGATTTATTGGGCGTAAAGCGAGCGCAGGCGAAATGATAAGTCTGATGTGAAAGCCCACGGCTCAACCGTGGAACTGCATCGGAAACTGTCATTCTTGAGTGCAGAAGAGGAGAGTGGAACTCCATGTGTAGCGGTGGAATGCGTAGATATATGGAAGAACACCAGTGGCGAAGGCGGCTCTCTGGTCTGCAACTGACGCTGAGGCTCGAAAGCATGGGTAGCGAACAGG	Bacteria(100)	Firmicutes(100)	Bacilli(100)	Lactobacillales(100)	Lactobacillaceae(99.3)	Lactobacillus(98.5)	72	2	0	0	0	0	0	0	2	1	1	0	0	0	0	0	0	0	0	0	0	1	1	1	0	0	0	0	0	0	0	0	0	0	0	0	0	0	0	0
M01774_231_000000000-AK8HV_1_2110_17887_27500	M01774_231_000000000-AK8HV_1_2110_17887_27500	TAC-GT-AG-GTG--GCA-A-GC-G--T--T-GTC-CGG-AT-TT-A-TT-GGGC--GT-A----AA-GC-GA-GC-G-CA-G-G-C-G--G--A-AT-G-A-T-AAG-T-C-T---G-A-T--G--TG--A-AA-GC--C-C-AC-G-G-CT-C-AA-C-C-G-T-G-G-A-A-C-T-G--C-A---T--C--G--GAA-A-C----T--G-T--CA--T-T-C---T-T-G-A-G-T--G-C-AG-AA-G-A-------G-G-A-G--AG-T--GG-A--ACT---C-C-A-T-GT--GTA-G-CGGT-G-G-AA--TGCGT-AG-AT-A-TA---T-GGA-A-G-A-AC-A-CC----AG-T-G--GC-GAA-G-GC-G-------G--C-T-C-T…	TACGTAGGTGGCAAGCGTTGTCCGGATTTATTGGGCGTAAAGCGAGCGCAGGCGGAATGATAAGTCTGATGTGAAAGCCCACGGCTCAACCGTGGAACTGCATCGGAAACTGTCATTCTTGAGTGCAGAAGAGGAGAGTGGAACTCCATGTGTAGCGGTGGAATGCGTAGATATATGGAAGAACACCAGTGGCGAAGGCGGCTCTCGGGTCTGCAACTGACGCTGAGGCTCGAAAGCATGGGTAGCGAACAGG	Bacteria(100)	Firmicutes(100)	Bacilli(100)	Lactobacillales(100)	Lactobacillaceae(99.5)	Lactobacillus(99.2)	721	2	6	6	6	10	4	3	22	6	3	11	0	3	19	1	0	0	0	1	0	9	1	2	0	0	0	2	7	4	0	1	0	2	0	2	0	0	3	4
M01774_231_000000000-AK8HV_1_2110_16205_24197	M01774_231_000000000-AK8HV_1_2110_16205_24197	TAC-GT-AG-GTG--GCA-A-GT-G--T--T-GTC-CGG-AT-TT-A-TT-GGGC--GT-A----AA-GC-GA-GC-G-CA-G-G-C-G--G--A-AT-G-A-T-AAG-T-C-T---G-A-T--G--TG--A-AA-GC--C-C-AC-G-G-CT-C-AA-C-C-G-T-G-G-A-A-C-T-G--C-A---T--C--G--GAA-A-C----T--G-T--CA--T-T-C---T-T-G-A-G-T--G-C-AG-AA-G-A-------G-G-A-G--AG-T--GG-A--ACT---C-C-A-T-GT--GTA-G-CGGT-G-G-AA--TGCGT-AG-AT-A-TA---T-GGA-A-G-A-AC-A-CC----AG-T-G--GC-GAA-G-GC-G-------G--C-T-C-T…	TACGTAGGTGGCAAGTGTTGTCCGGATTTATTGGGCGTAAAGCGAGCGCAGGCGGAATGATAAGTCTGATGTGAAAGCCCACGGCTCAACCGTGGAACTGCATCGGAAACTGTCATTCTTGAGTGCAGAAGAGGAGAGTGGAACTCCATGTGTAGCGGTGGAATGCGTAGATATATGGAAGAACACCAGTGGCGAAGGCGGCTCTCTGGTCTGCAACTGACGCTGAGGCTCGAAAGCATGGGTAGCGAACAGG	Bacteria(100)	Firmicutes(100)	Bacilli(100)	Lactobacillales(100)	Lactobacillaceae(100)	Lactobacillus(99.9)	92	2	0	1	0	1	1	1	2	0	0	3	0	2	3	0	0	0	0	0	0	4	1	0	0	0	0	0	1	0	0	1	0	0	0	0	0	0	1	0
M01774_231_000000000-AK8HV_1_2110_15183_23406	M01774_231_000000000-AK8HV_1_2110_15183_23406	TAC-GT-AG-GTC--CCG-A-GC-G--T--T-GTC-CGG-AT-TT-A-TT-GGGC--GT-A----AA-GC-GA-GC-G-CA-G-G-C-G--G--T-TT-G-A-T-AAG-T-C-T---G-A-A--G--TT--A-AA-GG--C-T-GT-G-G-CT-C-AA-C-C-A-T-A-G-T-T---C-G--C-T---T--T--A--GAA-A-C----T--G-T--CA--A-A-C---T-T-G-A-G-T--G-C-AG-AA-G-G-------G-G-A-G--AG-T--GG-A--ATT---C-C-A-T-GT--GTA-G-CGGT-G-A-AA--TGCGT-AG-AT-A-TA---T-GGA-G-G-A-AC-A-CC----GG-T-G--GC-GAA-A-GC-G-------G--C-T-C-T…	TACGTAGGTCCCGAGCGTTGTCCGGATTTATTGGGCGTAAAGCGAGCGCAGGCGGTTTGATAAGTCTGAAGTTAAAGGCTGTGGCTCAACCATAGTTCGCTTTAGAAACTGTCAAACTTGAGTGCAGAAGGGGAGAGTGGAATTCCATGTGTAGCGGTGAAATGCGTAGATATATGGAGGAACACCGGTGGCGAAAGCGGCTCTCTGGTCTGTAACTGACGCTGAGGCTCGAAAGCGTGGGGAGCGAACAGG	Bacteria(100)	Firmicutes(100)	Bacilli(99.9)	Lactobacillales(99.9)	Streptococcaceae(99.9)	Streptococcus(99.9)	317	2	2	0	3	0	1	3	8	6	1	5	9	2	0	0	4	0	0	0	0	1	0	1	4	2	9	0	0	0	1	0	0	0	0	0	0	0	0	0
M01774_231_000000000-AK8HV_1_2110_12496_4546	M01774_231_000000000-AK8HV_1_2110_12496_4546	TAC-GT-AG-GTC--CCG-A-GC-G--T--T-GTC-CGG-AT-TT-A-TT-GGGC--GT-A----AA-GC-GA-GC-G-CA-G-G-C-G--G--T-TT-G-A-T-AAG-T-C-T---G-A-A--G--TT--A-AA-GG--C-T-GT-G-G-CT-C-AA-C-C-A-T-A-G-T-T---C-G--C-T---T--T--G--GAA-A-C----T--G-T--CA--A-A-C---T-T-G-A-G-T--G-C-AG-AA-G-G-------G-G-A-G--AG-T--GG-A--ATT---C-C-A-T-GT--GTA-G-CGGT-G-A-AA--TGCGT-AG-AT-A-TA---T-GGA-G-G-A-AC-A-CC----GG-T-G--GC-GAA-A-GC-G-------G--C-T-C-T…	TACGTAGGTCCCGAGCGTTGTCCGGATTTATTGGGCGTAAAGCGAGCGCAGGCGGTTTGATAAGTCTGAAGTTAAAGGCTGTGGCTCAACCATAGTTCGCTTTGGAAACTGTCAAACTTGAGTGCAGAAGGGGAGAGTGGAATTCCATGTGTAGCGGTGAAATGCGTAGATATATGGAGGAACACCGGTGGCGAAAGCGGCTCTCTGGTCTGTATCTGACGCTGAGGCTCGAAAGCGTGGGGAGCGAACAGG	Bacteria(100)	Firmicutes(100)	Bacilli(100)	Lactobacillales(100)	Streptococcaceae(100)	Streptococcus(100)	125	2	0	0	5	0	1	0	0	1	0	5	10	2	0	0	0	0	0	0	0	1	0	2	4	1	1	0	0	0	0	0	0	0	0	0	0	0	0	0
M01774_231_000000000-AK8HV_1_2110_11349_5163	M01774_231_000000000-AK8HV_1_2110_11349_5163	TAC-GT-AG-GTG--GCA-A-GC-G--T--T-GTC-CGG-AT-TT-A-TT-GGGC--GT-A----AA-GC-GA-GC-G-CA-G-G-C-G--G--A-AT-G-A-T-AAG-T-C-T---G-A-T--G--TG--A-AA-GC--C-C-AC-G-G-CT-C-AA-C-C-G-T-G-G-A-A-C-T-G--C-A---T--C--G--GAA-A-C----T--G-T--CA--T-T-C---T-T-G-A-G-T--G-C-AG-AA-G-A-------G-G-A-G--AG-T--GG-A--ACT---C-C-A-T-GT--GTA-G-CGGT-G-G-AA--TGCGT-AG-AT-A-TA---T-GGA-A-G-A-AC-A-CC----AG-T-G--GC-GAA-G-GC-G-------G--C-T-C-T…	TACGTAGGTGGCAAGCGTTGTCCGGATTTATTGGGCGTAAAGCGAGCGCAGGCGGAATGATAAGTCTGATGTGAAAGCCCACGGCTCAACCGTGGAACTGCATCGGAAACTGTCATTCTTGAGTGCAGAAGAGGAGAGTGGAACTCCATGTGTAGCGGTGGAATGCGTAGATATATGGAAGAACACCAGTGGCGAAGGCGGCTCTCTGGTCTGCAACTGACGCTGAGGCTCAAAAGCATGGGTAGCGAACAGG	Bacteria(100)	Firmicutes(100)	Bacilli(100)	Lactobacillales(100)	Lactobacillaceae(99.7)	Lactobacillus(99.5)	137	2	0	5	2	1	1	1	5	0	1	0	0	2	3	0	0	0	0	0	0	1	0	0	0	0	0	0	1	1	0	1	0	0	0	0	0	0	0	2
M01774_231_000000000-AK8HV_1_2110_11251_2296	M01774_231_000000000-AK8HV_1_2110_11251_2296	TAC-GT-AG-GTC--CCG-A-GC-G--T--T-GTC-CGG-AT-TT-A-TT-GGGC--GT-A----AA-GC-GA-GC-G-CA-G-G-C-G--G--T-TT-G-A-T-AAG-T-C-T---G-A-A--G--TT--A-AA-GG--C-T-GT-G-G-CT-C-AA-C-C-A-T-A-G-T-T---C-G--C-T---T--T--G--GAA-A-C----T--G-T--CA--A-A-C---T-T-G-A-G-T--G-C-AG-AA-G-G-------G-G-A-G--AG-T--GG-A--ATG---C-C-A-T-GT--GTA-G-CGGT-G-A-AA--TGCGT-AG-AT-A-TA---T-GGA-G-G-A-AC-A-CC----GG-T-G--GC-GAA-A-GC-G-------G--C-T-C-T…	TACGTAGGTCCCGAGCGTTGTCCGGATTTATTGGGCGTAAAGCGAGCGCAGGCGGTTTGATAAGTCTGAAGTTAAAGGCTGTGGCTCAACCATAGTTCGCTTTGGAAACTGTCAAACTTGAGTGCAGAAGGGGAGAGTGGAATGCCATGTGTAGCGGTGAAATGCGTAGATATATGGAGGAACACCGGTGGCGAAAGCGGCTCTCTGGTCTGTAACTGACGCTGAGGCTCGAAAGCGTGGGGAGCGAACAGG	Bacteria(100)	Firmicutes(100)	Bacilli(100)	Lactobacillales(100)	Streptococcaceae(100)	Streptococcus(100)	151	2	4	3	2	1	2	1	6	1	1	2	11	0	0	0	1	0	0	0	0	0	0	0	0	0	0	0	0	0	0	0	0	0	0	0	0	0	0	0
M01774_231_000000000-AK8HV_1_2109_7471_20919	M01774_231_000000000-AK8HV_1_2109_7471_20919	TAC-GT-AG-GTC--CCG-A-GC-G--T--T-GTC-CGG-AT-TT-A-TT-GGGC--GT-A----AA-GC-GA-GC-G-CA-G-G-C-G--G--T-TT-G-A-T-AAG-T-C-T---G-A-A--G--TT--A-AA-GG--C-T-GT-G-G-CT-C-AA-C-C-A-T-A-G-T-T---C-G--C-T---T--T--G--GAA-A-C----C--G-T--CA--A-A-C---T-T-G-A-G-T--G-C-AG-AA-G-G-------G-G-A-G--AG-T--GG-A--ATT---C-C-A-T-GT--GTA-G-CGGT-G-A-AA--TGCGT-AG-AT-A-TA---T-GGA-G-G-A-AC-A-CC----GG-T-G--GC-GAA-A-GC-G-------G--C-T-C-T…	TACGTAGGTCCCGAGCGTTGTCCGGATTTATTGGGCGTAAAGCGAGCGCAGGCGGTTTGATAAGTCTGAAGTTAAAGGCTGTGGCTCAACCATAGTTCGCTTTGGAAACCGTCAAACTTGAGTGCAGAAGGGGAGAGTGGAATTCCATGTGTAGCGGTGAAATGCGTAGATATATGGAGGAACACCGGTGGCGAAAGCGGCTCTCTGGTCTGTAACTGACGCTGAGGCTCGAAAGCGTGGGGAGCGAACAGG	Bacteria(100)	Firmicutes(100)	Bacilli(99.9)	Lactobacillales(99.9)	Streptococcaceae(99.8)	Streptococcus(99.8)	313	2	1	4	2	0	7	1	2	2	3	4	11	4	1	0	2	0	0	0	0	2	0	1	4	3	5	0	0	0	0	0	0	0	0	0	0	0	0	0
M01774_231_000000000-AK8HV_1_2109_6411_16126	M01774_231_000000000-AK8HV_1_2109_6411_16126	TAC-GT-AG-GTC--CCG-A-GC-G--T--T-GTC-CGG-AT-TT-A-TT-GGGC--GT-A----AA-GC-GA-GC-G-CA-G-G-C-G--G--T-TT-G-A-T-AAG-T-C-T---G-A-A--G--TT--A-AA-GG--C-T-GT-G-G-CT-C-AA-C-C-A-T-A-G-T-T---C-G--C-T---T--T--G--GAA-A-C----T--G-T--CA--A-A-C---T-T-G-A-G-T--G-C-AG-AA-G-G-------G-G-A-G--AG-T--GG-A--ATT---C-C-A-T-GT--GTA-G-CGGT-G-A-AA--GGCGT-AG-AT-A-TA---T-GGA-G-G-A-AC-A-CC----GG-T-G--GC-GAA-A-GC-G-------G--C-T-C-T…	TACGTAGGTCCCGAGCGTTGTCCGGATTTATTGGGCGTAAAGCGAGCGCAGGCGGTTTGATAAGTCTGAAGTTAAAGGCTGTGGCTCAACCATAGTTCGCTTTGGAAACTGTCAAACTTGAGTGCAGAAGGGGAGAGTGGAATTCCATGTGTAGCGGTGAAAGGCGTAGATATATGGAGGAACACCGGTGGCGAAAGCGGCTCTCTGGTCTGTAACTGACGCTGAGGCTCGAAAGCGTGGGGAGCGAACAGG	Bacteria(100)	Firmicutes(99.9)	Bacilli(99.9)	Lactobacillales(99.9)	Streptococcaceae(99.9)	Streptococcus(99.9)	319	2	0	3	2	2	3	1	5	4	6	5	15	2	1	0	0	0	0	0	0	1	0	1	2	2	3	0	0	0	0	0	0	0	0	0	0	1	0	0
M01774_231_000000000-AK8HV_1_2109_5878_20179	M01774_231_000000000-AK8HV_1_2109_5878_20179	TAC-GT-AG-GTC--CCG-A-GC-G--T--T-GTC-CGG-AT-TT-A-TT-GGGC--GT-A----AA-GC-GA-GC-G-CA-G-G-C-G--G--T-TT-G-A-T-AAG-T-C-T---G-A-A--G--TT--A-AA-GG--C-T-GT-G-G-CT-C-AA-C-C-C-T-A-G-T-T---C-G--C-T---T--T--G--GAA-A-C----T--G-T--CA--A-A-C---T-T-G-A-G-T--G-C-AG-AA-G-G-------G-G-A-G--AG-T--GG-A--ATT---C-C-A-T-GT--GTA-G-CGGT-G-A-AA--TGCGT-AG-AT-A-TA---T-GGA-G-G-A-AC-A-CC----GG-T-G--GC-GAA-A-GC-G-------G--C-T-C-T…	TACGTAGGTCCCGAGCGTTGTCCGGATTTATTGGGCGTAAAGCGAGCGCAGGCGGTTTGATAAGTCTGAAGTTAAAGGCTGTGGCTCAACCCTAGTTCGCTTTGGAAACTGTCAAACTTGAGTGCAGAAGGGGAGAGTGGAATTCCATGTGTAGCGGTGAAATGCGTAGATATATGGAGGAACACCGGTGGCGAAAGCGGCTCTCTGGTCTGTAACTGACGCTGAGGCTCGAAAGCGTGGGGAGCGAACAGG	Bacteria(100)	Firmicutes(100)	Bacilli(100)	Lactobacillales(100)	Streptococcaceae(100)	Streptococcus(100)	227	2	0	3	1	1	0	0	1	3	2	0	4	1	0	0	1	0	0	0	1	0	0	0	2	2	3	0	1	0	0	0	0	0	0	0	0	0	0	0
M01774_231_000000000-AK8HV_1_2109_24832_17190	M01774_231_000000000-AK8HV_1_2109_24832_17190	TAC-GT-AG-GTC--CCG-A-GC-G--T--T-GTC-CGG-AT-TT-A-TT-GGGC--GT-A----AA-GC-GA-GC-G-CA-G-G-C-G--G--T-TT-G-A-T-AAG-T-C-T---G-A-A--G--TT--A-AA-GG--C-T-GT-G-G-CT-C-AA-C-C-A-T-A-G-T-T---C-G--C-T---T--T--G--GAA-A-C----T--G-T--CA--A-A-C---T-T-G-A-G-T--G-C-AG-AA-G-G-------G-G-A-G--AG-T--GG-A--ATT---C-C-A-T-GT--GTA-G-CGGT-G-A-AA--TGCGT-AG-AT-A-TA---T-GGA-G-G-A-AC-A-CC----GG-T-G--GC-GAA-A-GC-G-------G--C-T-C-T…	TACGTAGGTCCCGAGCGTTGTCCGGATTTATTGGGCGTAAAGCGAGCGCAGGCGGTTTGATAAGTCTGAAGTTAAAGGCTGTGGCTCAACCATAGTTCGCTTTGGAAACTGTCAAACTTGAGTGCAGAAGGGGAGAGTGGAATTCCATGTGTAGCGGTGAAATGCGTAGATATATGGAGGAACACCGGTGGCGAAAGCGGCTCTCTGGTCTGTAACTGACGCTGAGGCTCGAAAGCGTGGGGGGCGAACAGG	Bacteria(100)	Firmicutes(100)	Bacilli(100)	Lactobacillales(100)	Streptococcaceae(100)	Streptococcus(100)	362	2	1	5	1	0	4	0	7	5	2	3	18	1	2	0	6	0	0	0	0	2	0	0	3	5	4	0	0	1	0	0	0	0	0	0	0	0	0	0
M01774_231_000000000-AK8HV_1_2109_19149_6760	M01774_231_000000000-AK8HV_1_2109_19149_6760	TAC-GT-AG-GTG--GCA-A-GC-G--T--T-GTC-CGG-AT-TT-A-TT-GGGC--GT-A----AA-GC-GA-GC-G-CA-G-G-C-G--G--A-AT-G-A-T-AAG-T-C-T---G-A-T--G--TG--A-AA-GC--C-C-AC-G-G-CT-C-AA-C-C-G-T-G-G-A-A-C-T-G--C-A---T--C--G--GAA-A-C----T--G-T--CA--T-T-C---T-T-G-A-G-T--G-C-AG-AA-G-A-------G-G-A-G--AG-T--GG-A--ACT---C-C-A-T-GT--GTA-G-CGGT-G-G-AA--TGCGT-AG-AT-A-TA---T-GGA-A-G-A-AC-A-CC----AG-T-G--GC-GAA-G-GC-G-------G--C-T-C-T…	TACGTAGGTGGCAAGCGTTGTCCGGATTTATTGGGCGTAAAGCGAGCGCAGGCGGAATGATAAGTCTGATGTGAAAGCCCACGGCTCAACCGTGGAACTGCATCGGAAACTGTCATTCTTGAGTGCAGAAGAGGAGAGTGGAACTCCATGTGTAGCGGTGGAATGCGTAGATATATGGAAGAACACCAGTGGCGAAGGCGGCTCTCTGGTCTACAACTGACGCTGAGGCTCGAAAGCATGGGTAGCGAACAGG	Bacteria(100)	Firmicutes(100)	Bacilli(100)	Lactobacillales(100)	Lactobacillaceae(100)	Lactobacillus(100)	168	2	1	2	0	1	2	3	1	4	0	5	0	1	5	0	0	0	0	0	0	0	0	0	0	0	1	0	2	0	0	0	0	0	0	0	0	0	0	1
M01774_231_000000000-AK8HV_1_2109_15033_16470	M01774_231_000000000-AK8HV_1_2109_15033_16470	TAC-GT-AG-GTG--GCA-A-GC-G--T--T-GTC-CGG-AT-TT-A-TT-GGGC--GT-A----AA-GC-GA-GC-G-CA-G-G-C-G--G--A-AT-G-A-T-AAG-T-C-T---G-A-T--G--TG--A-AA-GC--C-C-AC-G-G-CT-C-AA-C-C-G-T-G-G-A-A-C-T-G--C-A---T--C--G--GAA-A-C----T--G-T--CA--T-T-C---T-T-G-A-G-T--G-C-AG-AA-G-A-------G-G-A-G--AG-T--GG-A--ACT---C-C-A-T-GT--GTA-G-CGGT-G-G-AA--TGCGT-AG-AT-A-CA---T-GGA-A-G-A-AC-A-CC----AG-T-G--GC-GAA-G-GC-G-------G--C-T-C-T…	TACGTAGGTGGCAAGCGTTGTCCGGATTTATTGGGCGTAAAGCGAGCGCAGGCGGAATGATAAGTCTGATGTGAAAGCCCACGGCTCAACCGTGGAACTGCATCGGAAACTGTCATTCTTGAGTGCAGAAGAGGAGAGTGGAACTCCATGTGTAGCGGTGGAATGCGTAGATACATGGAAGAACACCAGTGGCGAAGGCGGCTCTCTGGTCTGCAACTGACGCTGAGGCTCGAAAGCATGGGTAGCGAACAGG	Bacteria(100)	Firmicutes(100)	Bacilli(100)	Lactobacillales(100)	Lactobacillaceae(100)	Lactobacillus(100)	207	2	1	1	3	4	1	2	7	1	1	6	0	1	1	0	2	0	0	0	0	2	0	3	0	0	0	0	2	3	0	0	0	1	0	0	0	0	0	2
M01774_231_000000000-AK8HV_1_2108_7233_20152	M01774_231_000000000-AK8HV_1_2108_7233_20152	TAC-GT-AG-GTC--CCG-A-GC-G--T--T-GTC-CGG-AT-TT-A-TT-GGGC--GT-A----AA-GC-GA-GC-G-CA-G-G-C-G--G--T-TT-G-A-T-AAG-T-C-T---G-A-A--G--TT--A-AA-GG--C-T-GT-G-G-CT-C-AA-C-C-A-T-A-G-T-T---C-G--C-T---T--T--G--GAA-A-C----T--G-T--CA--A-A-C---T-T-G-A-G-T--G-C-AG-AA-G-G-------G-G-A-G--AG-T--GG-T--ATT---C-C-A-T-GT--GTA-G-CGGT-G-A-AA--TGCGT-AG-AT-A-TA---T-GGA-G-G-A-AC-A-CC----GG-T-G--GC-GAA-A-GC-G-------G--C-T-C-T…	TACGTAGGTCCCGAGCGTTGTCCGGATTTATTGGGCGTAAAGCGAGCGCAGGCGGTTTGATAAGTCTGAAGTTAAAGGCTGTGGCTCAACCATAGTTCGCTTTGGAAACTGTCAAACTTGAGTGCAGAAGGGGAGAGTGGTATTCCATGTGTAGCGGTGAAATGCGTAGATATATGGAGGAACACCGGTGGCGAAAGCGGCTCTCTGGTCTGTAACTGACGCTGAGGCTCGAAAGCGTGGGGAGCGAACAGG	Bacteria(100)	Firmicutes(100)	Bacilli(100)	Lactobacillales(100)	Streptococcaceae(100)	Streptococcus(100)	120	2	0	6	1	2	1	0	4	1	0	0	10	0	1	0	0	1	0	0	0	0	0	0	0	0	2	0	0	0	0	0	0	0	0	0	0	0	0	0
M01774_231_000000000-AK8HV_1_2108_6102_13574	M01774_231_000000000-AK8HV_1_2108_6102_13574	TAC-GT-AG-GTG--GCA-A-GC-G--T--T-GTC-CGG-AT-TT-A-TT-GGGC--GT-A----AA-GC-GA-GC-G-CA-G-G-C-G--G--A-AT-G-A-T-AAG-T-C-T---G-A-T--G--TG--A-AA-GC--C-C-AC-G-G-CT-C-AA-C-C-G-T-G-G-A-A-C-T-A--C-A---T--C--G--GAA-A-C----T--G-T--CA--T-T-C---T-T-G-A-G-T--G-C-AG-AA-G-A-------G-G-A-G--AG-T--GG-A--ACT---C-C-A-T-GT--GTA-G-CGGT-G-G-AA--TGCGT-AG-AT-A-TA---T-GGA-A-G-A-AC-A-CC----AG-T-G--GC-GAA-G-GC-G-------G--C-T-C-T…	TACGTAGGTGGCAAGCGTTGTCCGGATTTATTGGGCGTAAAGCGAGCGCAGGCGGAATGATAAGTCTGATGTGAAAGCCCACGGCTCAACCGTGGAACTACATCGGAAACTGTCATTCTTGAGTGCAGAAGAGGAGAGTGGAACTCCATGTGTAGCGGTGGAATGCGTAGATATATGGAAGAACACCAGTGGCGAAGGCGGCTCTCTGGTCTGCAACTGACGCTGAGGCTCGAAAGCATGGGTAGCGAACAGG	Bacteria(100)	Firmicutes(100)	Bacilli(100)	Lactobacillales(100)	Lactobacillaceae(99.6)	Lactobacillus(99.5)	122	2	0	1	1	3	0	1	5	0	0	2	0	2	4	0	1	0	0	0	0	3	1	1	0	0	0	0	0	1	0	0	0	0	0	0	0	0	0	0
M01774_231_000000000-AK8HV_1_2108_24066_7558	M01774_231_000000000-AK8HV_1_2108_24066_7558	TAC-GT-AG-GTC--CCG-A-GC-G--T--T-GTC-CGG-AT-TT-A-TT-GGGC--GT-A----AA-GC-GA-GC-G-CA-G-G-C-G--G--T-TT-G-A-T-AAG-T-C-T---G-A-A--G--TT--A-AA-GG--C-T-GT-G-G-CT-C-AA-C-C-A-T-A-G-T-T---C-G--C-T---T--T--G--GAA-A-C----T--G-T--CA--A-A-C---T-T-G-A-G-T--G-C-AG-AA-G-G-------G-G-A-G--AG-T--GT-A--ATT---C-C-A-T-GT--GTA-G-CGGT-G-A-AA--TGCGT-AG-AT-A-TA---T-GGA-G-G-A-AC-A-CC----GG-T-G--GC-GAA-A-GC-G-------G--C-T-C-T…	TACGTAGGTCCCGAGCGTTGTCCGGATTTATTGGGCGTAAAGCGAGCGCAGGCGGTTTGATAAGTCTGAAGTTAAAGGCTGTGGCTCAACCATAGTTCGCTTTGGAAACTGTCAAACTTGAGTGCAGAAGGGGAGAGTGTAATTCCATGTGTAGCGGTGAAATGCGTAGATATATGGAGGAACACCGGTGGCGAAAGCGGCTCTCTGGTCTGTAACTGACGCTGAGGCTCGAAAGCGTGGGGAGCGAACAGG	Bacteria(100)	Firmicutes(100)	Bacilli(100)	Lactobacillales(100)	Streptococcaceae(99.9)	Streptococcus(99.9)	172	2	4	1	1	0	0	0	0	4	2	2	5	0	0	0	0	0	0	0	0	0	0	1	0	0	5	0	0	1	0	0	0	0	0	0	0	0	0	0
M01774_231_000000000-AK8HV_1_2108_20462_7183	M01774_231_000000000-AK8HV_1_2108_20462_7183	TAC-GT-AG-GTC--CCG-A-GC-G--T--T-GTC-CGG-AT-TT-A-TT-GGGC--GT-A----AA-GC-GA-GC-G-CA-G-G-C-G--G--T-TT-G-A-T-AAG-T-C-T---G-A-A--G--TT--A-AA-GG--C-T-GT-G-G-CT-C-AA-C-C-A-T-A-G-T-T---C-G--C-T---T--T--G--GAA-A-C----T--G-T--CA--A-A-C---T-T-G-A-G-T--G-C-AG-AA-G-G-------G-G-A-G--AG-T--GG-A--ATT---C-C-A-T-GT--GTA-G-CGGT-G-A-AA--TGCGT-AG-AT-A-TA---T-GGA-G-G-A-AC-A-CC----GG-T-G--GC-GAA-A-GC-G-------G--C-T-C-T…	TACGTAGGTCCCGAGCGTTGTCCGGATTTATTGGGCGTAAAGCGAGCGCAGGCGGTTTGATAAGTCTGAAGTTAAAGGCTGTGGCTCAACCATAGTTCGCTTTGGAAACTGTCAAACTTGAGTGCAGAAGGGGAGAGTGGAATTCCATGTGTAGCGGTGAAATGCGTAGATATATGGAGGAACACCGGTGGCGAAAGCGGCTCTCAGGTCTGTAACTGACGCTGAGGCTCGAAAGCGTGGGGAGCGAACAGG	Bacteria(100)	Firmicutes(100)	Bacilli(100)	Lactobacillales(100)	Streptococcaceae(100)	Streptococcus(100)	281	2	1	3	2	0	4	0	3	9	1	6	5	2	2	0	0	0	0	0	0	1	0	0	7	1	1	0	0	0	2	0	0	0	0	0	0	0	0	0
M01774_231_000000000-AK8HV_1_2108_17316_7027	M01774_231_000000000-AK8HV_1_2108_17316_7027	TAC-GT-AG-GTG--GCA-A-GC-G--T--T-GTC-CGG-AT-TT-A-TT-GGGC--GT-A----AA-GC-GA-GC-G-CA-G-G-C-G--G--A-AG-A-A-T-AAG-T-C-T---G-A-T--G--TG--A-AA-GC--C-C-TC-G-G-CT-T-AA-C-C-G-A-G-G-A-A-C-T-G--C-A---T--C--G--GAA-A-C----T--G-T--TT--T-T-C---T-T-G-A-G-T--G-C-AG-AA-G-A-------G-G-A-G--AG-T--GG-A--ACT---C-C-A-T-GT--GTA-G-CGGT-G-G-AA--TGCGT-AG-AT-A-TA---T-GGA-A-G-A-AC-A-CC----AG-T-G--GC-GAA-G-GC-G-------A--C-T-C-T…	TACGTAGGTGGCAAGCGTTGTCCGGATTTATTGGGCGTAAAGCGAGCGCAGGCGGAAGAATAAGTCTGATGTGAAAGCCCTCGGCTTAACCGAGGAACTGCATCGGAAACTGTTTTTCTTGAGTGCAGAAGAGGAGAGTGGAACTCCATGTGTAGCGGTGGAATGCGTAGATATATGGAAGAACACCAGTGGCGAAGGCGACTCTCTGGTCTGCAACTGACGCTGAGGCTCGAAAGCATGGGTAGCGAACAGG	Bacteria(100)	Firmicutes(100)	Bacilli(100)	Lactobacillales(100)	Lactobacillaceae(99.7)	Lactobacillus(99.7)	502796	2	1	1	0	3	0	3516	3	1846	10626	1302	3	2	1	13169	408	16627	2544	16480	3	8	6175	1780	0	2	4	121	517	115	397	110	12800	1169	1253	495	908	2	5145	9
M01774_231_000000000-AK8HV_1_2108_15597_18364	M01774_231_000000000-AK8HV_1_2108_15597_18364	TAC-GT-AG-GTC--CCG-A-GC-G--T--T-GTC-CGG-AT-TT-A-TT-GGGC--GT-A----AA-GC-GA-TC-G-CA-G-G-C-G--G--T-TT-G-A-T-AAG-T-C-T---G-A-A--G--TT--A-AA-GG--C-T-GT-G-G-CT-C-AA-C-C-A-T-A-G-T-T---C-G--C-T---T--T--G--GAA-A-C----T--G-T--CA--A-A-C---T-T-G-A-G-T--G-C-AG-AA-G-G-------G-G-A-G--AG-T--GG-A--ATT---C-C-A-T-GT--GTA-G-CGGT-G-A-AA--TGCGT-AG-AT-A-TA---T-GGA-G-G-A-AC-A-CC----GG-T-G--GC-GAA-A-GC-G-------G--C-T-C-T…	TACGTAGGTCCCGAGCGTTGTCCGGATTTATTGGGCGTAAAGCGATCGCAGGCGGTTTGATAAGTCTGAAGTTAAAGGCTGTGGCTCAACCATAGTTCGCTTTGGAAACTGTCAAACTTGAGTGCAGAAGGGGAGAGTGGAATTCCATGTGTAGCGGTGAAATGCGTAGATATATGGAGGAACACCGGTGGCGAAAGCGGCTCTCTGGTCTGTAACTGACGCTGAGGCTCGAAAGCGTGGGGAGCGAACAGG	Bacteria(100)	Firmicutes(100)	Bacilli(100)	Lactobacillales(100)	Streptococcaceae(100)	Streptococcus(100)	168	2	0	2	3	2	0	0	0	1	0	2	1	3	1	0	1	0	1	0	0	1	0	0	0	1	0	0	0	0	0	0	0	0	0	0	0	0	0	0
M01774_231_000000000-AK8HV_1_2107_7252_6499	M01774_231_000000000-AK8HV_1_2107_7252_6499	TAC-GT-AG-GTG--GCA-A-GC-G--T--T-GTC-CGG-AT-TT-A-TT-GGGC--GT-A----AA-GC-GA-GC-G-CA-G-G-C-G--G--A-AT-G-A-T-AAG-T-C-T---G-A-T--G--TG--A-AA-GC--C-C-AC-G-G-CT-C-AA-C-C-G-T-G-G-A-A-C-T-G--C-A---T--C--G--GAA-A-C----T--G-T--AA--T-T-C---T-T-G-A-G-T--G-C-AG-AA-G-A-------G-G-A-G--AG-T--GG-A--ACT---C-C-A-T-GT--GTA-G-CGGT-G-G-AA--TGCGT-AG-AT-A-TA---T-GGA-A-G-A-AC-A-CC----AG-T-G--GC-GAA-G-GC-G-------G--C-T-C-T…	TACGTAGGTGGCAAGCGTTGTCCGGATTTATTGGGCGTAAAGCGAGCGCAGGCGGAATGATAAGTCTGATGTGAAAGCCCACGGCTCAACCGTGGAACTGCATCGGAAACTGTAATTCTTGAGTGCAGAAGAGGAGAGTGGAACTCCATGTGTAGCGGTGGAATGCGTAGATATATGGAAGAACACCAGTGGCGAAGGCGGCTCTCTGGTCTGCAACTGACGCTGAGGCTCGAAAGCATGGGTAGCGAACAGG	Bacteria(100)	Firmicutes(100)	Bacilli(99.9)	Lactobacillales(99.9)	Lactobacillaceae(98.7)	Lactobacillus(98.4)	87	2	0	1	3	2	0	2	1	3	2	0	0	3	2	0	0	0	0	0	0	3	1	0	0	0	0	0	0	0	2	1	0	0	0	0	0	0	0	0
M01774_231_000000000-AK8HV_1_2107_26596_21391	M01774_231_000000000-AK8HV_1_2107_26596_21391	TAC-GT-AG-GTC--CCG-A-GC-G--T--T-GTC-CGG-AT-TT-A-TT-GGGC--GT-A----AA-GC-GA-GC-G-CA-G-G-C-G--G--T-TT-G-A-T-AAG-T-C-T---G-A-A--G--CT--A-AA-GG--C-T-GT-G-G-CT-C-AA-C-C-A-T-A-G-T-T---C-G--C-T---T--T--G--GAA-A-C----T--G-T--CA--A-A-C---T-T-G-A-G-T--G-C-AG-AA-G-G-------G-G-A-G--AG-T--GG-A--ATT---C-C-A-T-GT--GTA-G-CGGT-G-A-AA--TGCGT-AG-AT-A-TA---T-GGA-G-G-A-AC-A-CC----GG-T-G--GC-GAA-A-GC-G-------G--C-T-C-T…	TACGTAGGTCCCGAGCGTTGTCCGGATTTATTGGGCGTAAAGCGAGCGCAGGCGGTTTGATAAGTCTGAAGCTAAAGGCTGTGGCTCAACCATAGTTCGCTTTGGAAACTGTCAAACTTGAGTGCAGAAGGGGAGAGTGGAATTCCATGTGTAGCGGTGAAATGCGTAGATATATGGAGGAACACCGGTGGCGAAAGCGGCTCTCTGGTCTGTAACTGACGCTGAGGCTCGAAAGCGTGGGGAGCGAACAGG	Bacteria(100)	Firmicutes(100)	Bacilli(100)	Lactobacillales(100)	Streptococcaceae(100)	Streptococcus(100)	179	2	0	1	0	5	0	1	0	0	1	0	2	2	0	0	3	0	0	0	0	0	0	1	1	1	4	0	0	0	0	0	0	0	0	0	0	0	0	0
M01774_231_000000000-AK8HV_1_2107_23133_14674	M01774_231_000000000-AK8HV_1_2107_23133_14674	TAC-GT-AG-GTC--CCG-A-GC-G--T--T-GTC-CGG-AT-TT-A-TT-GGGC--GT-A----AA-GC-GA-GC-G-CA-G-G-C-G--G--T-TT-G-A-T-AAG-T-C-T---G-A-A--G--TT--A-AA-GG--C-T-GT-G-G-CT-C-AA-C-C-A-T-A-G-T-T---C-G--C-T---T--T--G--GAA-A-C----T--G-T--CA--A-A-C---T-T-G-A-G-T--G-C-AG-AA-G-G-------G-G-A-G--AG-T--GG-A--ATT---C-C-A-C-GT--GTA-G-CGGT-G-A-AA--TGCGT-AG-AT-A-TA---T-GGA-G-G-A-AC-A-CC----GG-T-G--GC-GAA-A-GC-G-------G--C-T-C-T…	TACGTAGGTCCCGAGCGTTGTCCGGATTTATTGGGCGTAAAGCGAGCGCAGGCGGTTTGATAAGTCTGAAGTTAAAGGCTGTGGCTCAACCATAGTTCGCTTTGGAAACTGTCAAACTTGAGTGCAGAAGGGGAGAGTGGAATTCCACGTGTAGCGGTGAAATGCGTAGATATATGGAGGAACACCGGTGGCGAAAGCGGCTCTCTGGTCTGTAACTGACGCTGAGGCTCGAAAGCGTGGGGAGCGAACAGG	Bacteria(100)	Firmicutes(100)	Bacilli(100)	Lactobacillales(100)	Streptococcaceae(99.8)	Streptococcus(99.8)	178	2	0	1	1	0	1	0	3	1	1	2	18	0	0	0	1	0	0	0	0	0	0	0	2	1	1	0	0	1	0	0	0	0	0	0	0	0	0	0
M01774_231_000000000-AK8HV_1_2107_20098_27159	M01774_231_000000000-AK8HV_1_2107_20098_27159	TAC-GT-AG-GTC--CCG-A-GC-G--T--T-GTC-CGG-AT-TT-A-TT-GGGC--GT-A----AA-GC-GA-GC-G-CA-G-G-C-G--G--T-TT-G-A-T-AAG-T-C-T---G-A-A--G--TT--A-AA-GG--C-T-GT-G-G-CT-C-AA-C-C-A-T-A-G-T-T---C-G--C-T---T--T--G--GAA-A-C----T--G-T--CA--A-A-C---T-T-G-A-G-T--G-C-AG-AA-G-G-------G-G-A-G--AG-T--GG-A--ATT---C-C-A-T-GT--GTA-G-CGGT-G-A-AA--TGCGT-AG-AT-A-TA---T-GGA-G-G-A-AC-A-CC----GG-T-G--GC-GAA-A-GC-G-------G--C-T-C-T…	TACGTAGGTCCCGAGCGTTGTCCGGATTTATTGGGCGTAAAGCGAGCGCAGGCGGTTTGATAAGTCTGAAGTTAAAGGCTGTGGCTCAACCATAGTTCGCTTTGGAAACTGTCAAACTTGAGTGCAGAAGGGGAGAGTGGAATTCCATGTGTAGCGGTGAAATGCGTAGATATATGGAGGAACACCGGTGGCGAAAGCGGCTCTCGGGTCTGTAACTGACGCTGAGGCTCGAAAGCGTGGGGAGCGAACAGG	Bacteria(100)	Firmicutes(100)	Bacilli(100)	Lactobacillales(100)	Streptococcaceae(100)	Streptococcus(99.9)	778	2	8	17	13	3	12	1	18	18	10	4	38	5	1	0	3	0	0	0	0	1	0	1	3	5	6	0	0	0	0	0	1	0	0	0	0	0	0	0
M01774_231_000000000-AK8HV_1_2107_19159_9719	M01774_231_000000000-AK8HV_1_2107_19159_9719	TAC-GT-AG-GTG--GCA-A-GC-G--T--T-GTC-CGG-AT-TT-A-TT-GGGC--GT-A----AA-GC-GA-GC-G-CA-G-G-C-G--G--A-AT-G-A-T-AAG-T-C-T---G-A-T--G--TG--A-AA-GC--C-C-AC-G-G-CT-C-AA-C-C-G-T-G-G-A-A-C-T-G--C-A---T--C--G--GAA-A-C----T--G-T--CA--T-T-C---T-T-G-A-G-T--G-C-AG-AA-G-A-------G-G-A-G--AG-T--GG-A--ACT---C-C-A-G-GT--GTA-G-CGGT-G-G-AA--TGCGT-AG-AT-A-TA---T-GGA-A-G-A-AC-A-CC----AG-T-G--GC-GAA-G-GC-G-------G--C-T-C-T…	TACGTAGGTGGCAAGCGTTGTCCGGATTTATTGGGCGTAAAGCGAGCGCAGGCGGAATGATAAGTCTGATGTGAAAGCCCACGGCTCAACCGTGGAACTGCATCGGAAACTGTCATTCTTGAGTGCAGAAGAGGAGAGTGGAACTCCAGGTGTAGCGGTGGAATGCGTAGATATATGGAAGAACACCAGTGGCGAAGGCGGCTCTCTGGTCTGCAACTGACGCTGAGGCTCGAAAGCATGGGTAGCGAACAGG	Bacteria(100)	Firmicutes(100)	Bacilli(100)	Lactobacillales(99.9)	Lactobacillaceae(99.5)	Lactobacillus(99.4)	109	2	0	1	0	0	0	1	1	2	0	1	0	1	5	0	0	0	0	0	0	3	0	0	0	0	0	0	3	2	1	0	0	0	0	0	1	0	1	1
M01774_231_000000000-AK8HV_1_2107_12491_25044	M01774_231_000000000-AK8HV_1_2107_12491_25044	TAC-GT-AG-GTC--CCG-A-GC-G--T--T-GTC-CGG-AT-TT-A-TT-GGGC--GT-A----AA-GC-GA-GC-G-CA-G-G-C-G--G--T-TT-G-A-T-AAG-T-C-T---G-A-A--G--TT--A-AA-GG--C-T-GT-G-G-CT-C-AA-C-C-A-T-A-G-T-T---C-G--C-T---T--T--G--GAA-A-C----T--G-T--CA--A-A-C---T-T-G-A-G-T--G-C-AG-AA-G-G-------G-G-A-G--AG-T--GG-A--ATT---C-C-A-T-GT--GTA-G-CGGT-G-A-AA--TGCGT-AG-AT-A-TA---T-GGG-G-G-A-AC-A-CC----GG-C-G--GC-GAA-A-GC-G-------G--C-T-C-T…	TACGTAGGTCCCGAGCGTTGTCCGGATTTATTGGGCGTAAAGCGAGCGCAGGCGGTTTGATAAGTCTGAAGTTAAAGGCTGTGGCTCAACCATAGTTCGCTTTGGAAACTGTCAAACTTGAGTGCAGAAGGGGAGAGTGGAATTCCATGTGTAGCGGTGAAATGCGTAGATATATGGGGGAACACCGGCGGCGAAAGCGGCTCTCTGGTCTGTAACTGACGCTGAGGCTCGAAAGCGTGGGGAGCGAACAGG	Bacteria(100)	Firmicutes(100)	Bacilli(100)	Lactobacillales(100)	Streptococcaceae(100)	Streptococcus(100)	11	2	3	1	0	0	0	0	0	0	0	0	0	0	0	0	0	0	0	0	0	0	0	0	0	0	0	0	0	0	0	0	0	0	0	0	0	0	0	0
M01774_231_000000000-AK8HV_1_2106_7910_10419	M01774_231_000000000-AK8HV_1_2106_7910_10419	TAC-GT-AG-GTC--CCG-A-GC-G--T--T-GTC-CGG-AT-TT-A-TT-GGGC--GT-A----AA-GC-GA-GC-G-CA-G-G-C-G--G--T-TT-G-A-T-AAG-T-C-T---G-A-A--G--TT--A-AA-GG--C-T-GT-G-G-CT-C-AA-C-C-A-T-A-G-T-T---C-G--C-T---T--T--G--GAA-A-C----T--G-T--CA--A-A-C---T-T-G-A-G-T--G-C-AG-AA-G-G-------G-G-A-G--AG-T--GG-A--ATT---C-C-A-T-GT--GTA-G-CGGT-G-A-AA--TGCGT-TG-AT-A-TA---T-GGA-G-G-A-AC-A-CC----GG-T-G--GC-GAA-A-GC-G-------G--C-T-C-T…	TACGTAGGTCCCGAGCGTTGTCCGGATTTATTGGGCGTAAAGCGAGCGCAGGCGGTTTGATAAGTCTGAAGTTAAAGGCTGTGGCTCAACCATAGTTCGCTTTGGAAACTGTCAAACTTGAGTGCAGAAGGGGAGAGTGGAATTCCATGTGTAGCGGTGAAATGCGTTGATATATGGAGGAACACCGGTGGCGAAAGCGGCTCTCTGGTCTGTAACTGACGCTGAGGCTCGAAAGCGTGGGGAGCGAACAGG	Bacteria(100)	Firmicutes(100)	Bacilli(100)	Lactobacillales(100)	Streptococcaceae(100)	Streptococcus(100)	129	2	1	4	2	1	1	0	0	0	0	2	4	2	1	0	2	0	0	0	0	0	0	0	3	0	5	0	0	0	5	0	0	0	0	0	0	0	0	0
M01774_231_000000000-AK8HV_1_2106_23265_25542	M01774_231_000000000-AK8HV_1_2106_23265_25542	TAC-GT-AG-GTC--CCG-A-GC-G--C--T-GTC-CGG-AT-TT-A-TT-GGGC--GT-A----AA-GC-GA-GC-G-CA-G-G-C-G--G--T-TT-G-A-T-AAG-T-C-T---G-A-A--G--TT--A-AA-GG--C-T-GT-G-G-CT-C-AA-C-C-A-T-A-G-T-T---C-G--C-T---T--T--G--GAA-A-C----T--G-T--CA--A-A-C---T-T-G-A-G-T--G-C-AG-AA-G-G-------G-G-A-G--AG-T--GG-A--ATT---C-C-A-T-GT--GTA-G-CGGT-G-A-AA--TGCGT-AG-AT-A-TA---T-GGA-G-G-A-AC-A-CC----GG-T-G--GC-GAA-A-GC-G-------G--C-T-C-T…	TACGTAGGTCCCGAGCGCTGTCCGGATTTATTGGGCGTAAAGCGAGCGCAGGCGGTTTGATAAGTCTGAAGTTAAAGGCTGTGGCTCAACCATAGTTCGCTTTGGAAACTGTCAAACTTGAGTGCAGAAGGGGAGAGTGGAATTCCATGTGTAGCGGTGAAATGCGTAGATATATGGAGGAACACCGGTGGCGAAAGCGGCTCTCTGGTCTGTAACTGACGCTGAGGCTCGAAAGCGTGGGGAGCGAACAGG	Bacteria(100)	Firmicutes(100)	Bacilli(100)	Lactobacillales(100)	Streptococcaceae(100)	Streptococcus(99.9)	181	2	0	0	0	2	0	0	1	2	1	2	6	0	0	0	1	0	0	0	0	2	0	0	1	5	4	0	0	1	1	0	0	0	0	0	0	0	0	0
M01774_231_000000000-AK8HV_1_2106_21452_4599	M01774_231_000000000-AK8HV_1_2106_21452_4599	TAC-GT-AG-GTG--GCA-A-GC-G--T--T-GTC-CGG-AT-TT-A-TT-GGGC--GT-A----AA-GC-GA-GC-G-CA-G-G-C-G--G--A-AT-G-A-T-AAG-T-C-T---G-A-T--G--TG--A-AA-GC--C-C-AC-G-G-CT-C-AA-C-C-G-T-G-G-A-A-C-T-G--C-A---T--C--G--GAA-A-C----T--G-T--CA--T-T-C---T-T-G-A-G-T--G-C-AG-AA-G-A-------G-G-A-G--AG-T--GG-A--ACT---C-C-A-T-GT--GTA-G-CGGT-G-G-AA--TGCGT-AG-AT-A-TA---T-GGA-A-G-A-AC-A-CC----AG-T-G--GC-GAA-G-GC-G-------G--C-T-C-T…	TACGTAGGTGGCAAGCGTTGTCCGGATTTATTGGGCGTAAAGCGAGCGCAGGCGGAATGATAAGTCTGATGTGAAAGCCCACGGCTCAACCGTGGAACTGCATCGGAAACTGTCATTCTTGAGTGCAGAAGAGGAGAGTGGAACTCCATGTGTAGCGGTGGAATGCGTAGATATATGGAAGAACACCAGTGGCGAAGGCGGCTCTCTGGTCTGCAACTGACGCTGAGGCTCGAAAGCAAGGGTAGCGAACAGG	Bacteria(100)	Firmicutes(100)	Bacilli(100)	Lactobacillales(100)	Lactobacillaceae(98.5)	Lactobacillus(98.2)	105	2	1	1	2	1	0	1	5	0	0	0	0	0	0	0	0	0	0	0	0	2	1	0	0	0	0	0	0	0	0	0	0	0	0	0	0	0	0	0
M01774_231_000000000-AK8HV_1_2106_13352_7766	M01774_231_000000000-AK8HV_1_2106_13352_7766	TAC-GT-AG-GTC--CCG-A-GC-G--T--T-GTC-CGG-AT-TT-A-TT-GGGC--GT-A----AA-GC-GA-GC-G-CA-G-G-C-G--G--T-TT-G-A-T-AAG-T-C-T---G-A-A--G--TT--A-AA-GG--C-T-GT-G-G-CT-C-TA-C-C-A-T-A-G-T-T---C-G--C-T---T--T--G--GAA-A-C----T--G-T--CA--A-A-C---T-T-G-A-G-T--G-C-AG-AA-G-G-------G-G-A-G--AG-T--GG-A--ATT---C-C-A-T-GT--GTA-G-CGGT-G-A-AA--TGCGT-AG-AT-A-TA---T-GGA-G-G-A-AC-A-CC----GG-T-G--GC-GAA-A-GC-G-------G--C-T-C-T…	TACGTAGGTCCCGAGCGTTGTCCGGATTTATTGGGCGTAAAGCGAGCGCAGGCGGTTTGATAAGTCTGAAGTTAAAGGCTGTGGCTCTACCATAGTTCGCTTTGGAAACTGTCAAACTTGAGTGCAGAAGGGGAGAGTGGAATTCCATGTGTAGCGGTGAAATGCGTAGATATATGGAGGAACACCGGTGGCGAAAGCGGCTCTCTGGTCTGTAACTGACGCTGAGGCTCGAAAGCGTGGGGAGCGAACAGG	Bacteria(100)	Firmicutes(100)	Bacilli(100)	Lactobacillales(100)	Streptococcaceae(100)	Streptococcus(100)	148	2	0	0	1	0	1	0	2	0	1	2	5	0	0	0	1	0	0	0	0	1	0	1	1	4	0	0	0	0	0	0	0	0	0	0	0	0	0	0
M01774_231_000000000-AK8HV_1_2106_12161_8981	M01774_231_000000000-AK8HV_1_2106_12161_8981	TAC-GT-AG-GTC--CCG-A-GC-G--T--T-GTC-CGG-AT-TT-A-TT-GGGC--GT-A----AA-GC-GA-GC-G-CA-G-G-C-G--G--T-TT-G-A-T-AAG-T-C-T---G-A-A--G--TT--A-AA-GG--C-T-GT-G-G-CT-C-AA-C-C-A-T-A-G-T-T---C-G--C-T---T--T--G--GAA-A-C----T--G-T--CA--A-A-C---T-T-G-A-G-T--G-C-AG-TA-G-G-------G-G-A-G--AG-T--GG-A--ATT---C-C-A-T-GT--GTA-G-CGGT-G-A-AA--TGCGT-AG-AT-A-TA---T-GGA-G-G-A-AC-A-CC----GG-T-G--GC-GAA-A-GC-G-------G--C-T-C-T…	TACGTAGGTCCCGAGCGTTGTCCGGATTTATTGGGCGTAAAGCGAGCGCAGGCGGTTTGATAAGTCTGAAGTTAAAGGCTGTGGCTCAACCATAGTTCGCTTTGGAAACTGTCAAACTTGAGTGCAGTAGGGGAGAGTGGAATTCCATGTGTAGCGGTGAAATGCGTAGATATATGGAGGAACACCGGTGGCGAAAGCGGCTCTCTGGTCTGTAACTGACGCTGAGGCTCGAAAGCGTGGGGAGCGAACAGG	Bacteria(100)	Firmicutes(100)	Bacilli(100)	Lactobacillales(100)	Streptococcaceae(100)	Streptococcus(99.9)	200	2	2	2	0	3	6	0	6	1	3	1	6	2	0	0	1	0	0	0	0	0	0	2	0	0	1	0	0	0	0	0	1	0	0	0	0	0	0	0
M01774_231_000000000-AK8HV_1_2105_6350_21525	M01774_231_000000000-AK8HV_1_2105_6350_21525	TAC-GT-AG-GTT--GCA-A-GC-G--T--T-GTC-CGG-AT-TT-A-TT-GGGC--GT-A----AA-GC-GA-GC-G-CA-G-G-C-G--G--A-AT-G-A-T-AAG-T-C-T---G-A-T--G--TG--A-AA-GC--C-C-AC-G-G-CT-C-AA-C-C-G-T-G-G-A-A-C-T-G--C-A---T--C--G--GAA-A-C----T--G-T--CA--T-T-C---T-T-G-A-G-T--G-C-AG-AA-G-A-------G-G-A-G--AG-T--GG-A--ACT---C-C-A-T-GT--GTA-G-CGGT-G-G-AA--TGCGT-AG-AT-A-TA---T-GGA-A-G-A-AC-A-CC----AG-T-G--GC-GAA-G-GC-G-------G--C-T-C-T…	TACGTAGGTTGCAAGCGTTGTCCGGATTTATTGGGCGTAAAGCGAGCGCAGGCGGAATGATAAGTCTGATGTGAAAGCCCACGGCTCAACCGTGGAACTGCATCGGAAACTGTCATTCTTGAGTGCAGAAGAGGAGAGTGGAACTCCATGTGTAGCGGTGGAATGCGTAGATATATGGAAGAACACCAGTGGCGAAGGCGGCTCTCTGGTCTGCAACTGACGCTGAGGCTCGAAAGCATGGGTAGCGAACAGG	Bacteria(100)	Firmicutes(99.9)	Bacilli(99.9)	Lactobacillales(99.9)	Lactobacillaceae(99.3)	Lactobacillus(99.3)	81	2	0	0	0	3	0	0	3	1	0	0	0	0	0	0	0	0	0	0	0	2	0	1	0	0	0	0	0	0	1	1	0	0	0	0	0	0	1	0
M01774_231_000000000-AK8HV_1_2105_6164_20597	M01774_231_000000000-AK8HV_1_2105_6164_20597	TAC-GT-AG-GTC--CCG-A-GC-G--T--T-GTC-CGG-AT-TT-A-TT-GGGC--GT-A----AA-GC-GA-GC-G-CA-G-G-C-G--G--T-TT-G-A-T-AAG-T-C-T---G-A-A--G--TT--A-AA-GG--C-T-GT-G-G-CT-C-AA-C-C-A-T-A-G-T-T---C-G--CTT---T--T--G--GAA-A-C----T--G-T--CA--A-A-C---T-T-G-A-G-T--G-C-AG-AA-G-G-------G-G-A-G--AG-T--GG-A--ATT---C-C-A-T-GT--GTA-G-CGGT-G-A-AA--TGCGT-AG-AT-A-TA---T-GGA-G-G-A-AC-A-CC----GG-T-G--GC-GAA-A-GC-G-------G--C-T-C-T…	TACGTAGGTCCCGAGCGTTGTCCGGATTTATTGGGCGTAAAGCGAGCGCAGGCGGTTTGATAAGTCTGAAGTTAAAGGCTGTGGCTCAACCATAGTTCGCTTTTGGAAACTGTCAAACTTGAGTGCAGAAGGGGAGAGTGGAATTCCATGTGTAGCGGTGAAATGCGTAGATATATGGAGGAACACCGGTGGCGAAAGCGGCTCTCTGGTCTGTAACTGACGCTGAGGCTCGAAAGCGTGGGGAGCGAACAGG	Bacteria(100)	Firmicutes(100)	Bacilli(100)	Lactobacillales(100)	Streptococcaceae(100)	Streptococcus(100)	48	2	0	0	1	0	1	0	0	0	2	0	2	0	0	0	0	0	0	0	0	1	0	0	0	0	1	0	0	1	1	0	0	0	0	0	0	0	0	0
M01774_231_000000000-AK8HV_1_2105_26799_12811	M01774_231_000000000-AK8HV_1_2105_26799_12811	TAC-GT-AG-GTC--CCG-A-GC-G--T--T-GTC-CGG-AT-TT-A-TT-GGGC--GT-A----AA-GC-GA-GC-G-CA-G-G-C-G--G--T-TT-G-A-T-AAG-T-C-T---G-A-A--G--TT--A-AA-GG--C-T-GT-G-G-CT-C-AA-C-C-A-T-A-G-T-T---C-G--C-T---T--T--G--GAA-A-C----T--G-T--CA--A-A-C---T-T-G-A-G-T--G-C-AG-AA-G-G-------G-G-A-G--AG-T--GG-A--ATT---C-C-A-T-GT--GTA-G-CGGT-G-A-AA--TGCGT-AG-AT-A-TA---T-GGA-G-G-A-AC-A-CC----GG-T-G--GC-GAA-A-GC-G-------G--C-T-C-T…	TACGTAGGTCCCGAGCGTTGTCCGGATTTATTGGGCGTAAAGCGAGCGCAGGCGGTTTGATAAGTCTGAAGTTAAAGGCTGTGGCTCAACCATAGTTCGCTTTGGAAACTGTCAAACTTGAGTGCAGAAGGGGAGAGTGGAATTCCATGTGTAGCGGTGAAATGCGTAGATATATGGAGGAACACCGGTGGCGAAAGCGGCTCTCTGGTCTGTAACTGACGCTGAGGCACGAAAGCGTGGGGAGCGAACAGG	Bacteria(100)	Firmicutes(100)	Bacilli(100)	Lactobacillales(100)	Streptococcaceae(100)	Streptococcus(100)	141	2	5	4	0	0	1	0	4	1	0	1	4	1	2	0	1	0	0	0	0	1	0	0	2	0	3	0	0	0	0	0	0	0	0	0	0	0	0	0
M01774_231_000000000-AK8HV_1_2105_20526_9857	M01774_231_000000000-AK8HV_1_2105_20526_9857	TAC-GT-AG-GTC--CCG-A-GC-G--T--T-GTC-CGG-AT-TT-A-TT-GGGC--GT-A----AA-GC-GA-GC-G-CA-G-G-C-G--G--T-TT-G-A-T-AAG-T-C-T---G-A-A--G--TT--A-AA-GG--C-T-GT-G-G-CT-C-AA-C-C-A-T-A-G-T-T---C-G--C-T---T--T--G--GAA-A-C----T--G-T--CA--A-A-C---T-T-G-A-G-T--G-C-AG-AA-G-G-------G-G-A-G--AG-T--GG-A--ATT---C-C-A-T-GT--GTA-G-CGGT-G-A-AA--TGCGT-AG-AT-A-TA---T-GGA-G-G-A-AC-A-CC----GG-T-G--GC-GAA-A-GC-G-------G--C-T-C-T…	TACGTAGGTCCCGAGCGTTGTCCGGATTTATTGGGCGTAAAGCGAGCGCAGGCGGTTTGATAAGTCTGAAGTTAAAGGCTGTGGCTCAACCATAGTTCGCTTTGGAAACTGTCAAACTTGAGTGCAGAAGGGGAGAGTGGAATTCCATGTGTAGCGGTGAAATGCGTAGATATATGGAGGAACACCGGTGGCGAAAGCGGCTCTCTGGTCTGTAACTGACGCTGAGGCTCGAAAGAGTGGGGAGCGAACAGG	Bacteria(100)	Firmicutes(100)	Bacilli(100)	Lactobacillales(100)	Streptococcaceae(100)	Streptococcus(100)	219	2	0	0	0	0	1	0	4	7	1	0	0	0	2	0	0	0	0	0	0	2	0	0	1	0	0	0	0	0	0	0	0	0	0	0	0	0	0	0
M01774_231_000000000-AK8HV_1_2104_7037_5295	M01774_231_000000000-AK8HV_1_2104_7037_5295	TAC-GT-AG-GTC--CCG-A-GC-G--T--T-GTC-CGG-AT-TT-A-TT-GGGC--GT-A----AA-GC-GA-GC-G-CA-G-G-C-G--G--T-TT-G-A-T-AAG-T-C-T---G-A-A--G--TT--A-AA-GG--C-T-GT-G-G-CT-C-AA-C-C-A-T-A-G-T-T---C-G--C-T---T--T--G--GAA-A-C----T--G-T--CA--A-A-C---T-T-G-A-G-T--G-C-AG-AA-G-G-------G-G-A-G--AG-T--GG-A--ATT---C-C-A-T-GT--GTA-G-CGGT-G-A-AA--TGCGT-AG-AT-A-TA---T-GGA-G-G-A-AC-A-CC----GG-T-G--GC-GAA-A-GC-G-------G--C-T-C-T…	TACGTAGGTCCCGAGCGTTGTCCGGATTTATTGGGCGTAAAGCGAGCGCAGGCGGTTTGATAAGTCTGAAGTTAAAGGCTGTGGCTCAACCATAGTTCGCTTTGGAAACTGTCAAACTTGAGTGCAGAAGGGGAGAGTGGAATTCCATGTGTAGCGGTGAAATGCGTAGATATATGGAGGAACACCGGTGGCGAAAGCGGCTCTCTGGTCTGTAACTGACGCTGAGGCTCGAAAGCGTGTGGAGCGAACAGG	Bacteria(100)	Firmicutes(100)	Bacilli(100)	Lactobacillales(100)	Streptococcaceae(99.9)	Streptococcus(99.9)	237	2	0	1	1	2	0	1	1	4	6	5	8	2	0	0	1	0	0	0	0	0	0	0	2	3	0	0	0	0	0	0	0	0	0	0	0	0	0	0
M01774_231_000000000-AK8HV_1_2104_4393_20955	M01774_231_000000000-AK8HV_1_2104_4393_20955	TAC-GT-AG-GTC--CCG-A-GC-G--T--T-GTC-CGG-AT-TT-A-TT-GGGC--GT-A----AA-GC-GA-GC-G-CA-G-G-C-G--G--T-TT-G-A-T-AAG-T-C-T---G-A-A--G--TT--A-AA-GG--C-T-GT-G-G-CT-C-AA-C-C-A-T-A-G-T-T---C-G--C-T---T--T--G--GAA-A-C----T--G-T--CA--A-A-C---T-T-G-A-G-T--G-C-AG-AA-G-G-------G-G-A-G--AG-T--GG-A--ATT---C-C-A-T-GT--GTA-G-CGGT-G-A-AA--TGCGT-AG-AT-A-TG---T-GGA-G-G-A-AC-A-CC----GG-T-G--GC-GAA-A-GC-G-------G--C-T-C-T…	TACGTAGGTCCCGAGCGTTGTCCGGATTTATTGGGCGTAAAGCGAGCGCAGGCGGTTTGATAAGTCTGAAGTTAAAGGCTGTGGCTCAACCATAGTTCGCTTTGGAAACTGTCAAACTTGAGTGCAGAAGGGGAGAGTGGAATTCCATGTGTAGCGGTGAAATGCGTAGATATGTGGAGGAACACCGGTGGCGAAAGCGGCTCTCTGGTCTGTAACTGACGCTGAGGCTCGAAAGCGTGGGGAGCGAACAGG	Bacteria(100)	Firmicutes(100)	Bacilli(100)	Lactobacillales(99.9)	Streptococcaceae(99.9)	Streptococcus(99.9)	208	2	1	0	2	2	0	2	4	5	2	3	5	1	0	0	1	1	0	0	0	0	0	0	1	0	3	0	0	0	0	0	0	0	0	0	0	0	0	0
M01774_231_000000000-AK8HV_1_2104_15304_19172	M01774_231_000000000-AK8HV_1_2104_15304_19172	TAC-GT-AG-GTC--CCG-A-GC-G--T--T-GTC-CGG-AT-TT-A-TT-GGGC--GT-A----AA-GC-GA-GC-G-CA-G-G-C-G--G--T-TT-G-A-T-AAG-T-C-T---G-A-A--G--TT--A-AA-GG--C-T-GT-G-G-CT-C-AA-C-C-A-T-A-G-T-T---C-G--C-T---T--T--G--GAA-A-C----T--G-T--CA--A-A-C---T-T-G-A-G-T--G-C-AG-AA-G-G-------G-G-A-G--AG-T--GG-A--ATT---C-C-A-T-GT--GTA-G-CGGT-G-A-AA--TGCGT-AG-AT-A-TA---T-GGA-G-G-A-AC-A-CC----GG-T-G--GC-GAA-A-GC-G-------G--C-T-C-T…	TACGTAGGTCCCGAGCGTTGTCCGGATTTATTGGGCGTAAAGCGAGCGCAGGCGGTTTGATAAGTCTGAAGTTAAAGGCTGTGGCTCAACCATAGTTCGCTTTGGAAACTGTCAAACTTGAGTGCAGAAGGGGAGAGTGGAATTCCATGTGTAGCGGTGAAATGCGTAGATATATGGAGGAACACCGGTGGCGAAAGCGGCTCTCTGGTCTGGAACTGACGCTGAGGCTCGAAAGCGTGGGGAGCGAACAGG	Bacteria(100)	Firmicutes(100)	Bacilli(100)	Lactobacillales(100)	Streptococcaceae(100)	Streptococcus(100)	104	2	0	0	0	0	1	0	2	2	0	1	3	1	2	0	1	0	0	0	0	0	0	0	1	3	0	0	0	0	0	1	0	0	0	0	0	0	0	0
M01774_231_000000000-AK8HV_1_2104_14931_20749	M01774_231_000000000-AK8HV_1_2104_14931_20749	TAC-GT-AG-GTC--CCG-A-GC-G--T--T-GTC-CGG-AT-TT-A-TT-GGGC--GT-A----AA-GC-GA-GC-G-CA-G-G-C-G--G--T-TT-G-A-T-AAG-T-C-T---G-A-A--G--TT--A-AA-GG--C-T-GT-G-G-CT-C-AA-C-C-A-T-A-G-T-T---C-G--C-T---T--T--G--GAA-A-C----T--G-T--CA--A-A-C---T-T-G-A-G-T--G-C-AG-AA-G-G-------G-G-A-G--AG-T--GG-A--ATT---C-C-A-T-GT--GTA-G-CGGT-G-A-AA--TGCGG-AG-AT-A-TA---T-GGA-G-G-A-AC-A-CC----GG-T-G--GC-GAA-A-GC-G-------G--C-T-C-T…	TACGTAGGTCCCGAGCGTTGTCCGGATTTATTGGGCGTAAAGCGAGCGCAGGCGGTTTGATAAGTCTGAAGTTAAAGGCTGTGGCTCAACCATAGTTCGCTTTGGAAACTGTCAAACTTGAGTGCAGAAGGGGAGAGTGGAATTCCATGTGTAGCGGTGAAATGCGGAGATATATGGAGGAACACCGGTGGCGAAAGCGGCTCTCTGGTCTGTAACTGACGCTGAGGCTCGAAAGCGTGGGGAGCGAACAGG	Bacteria(100)	Firmicutes(100)	Bacilli(100)	Lactobacillales(100)	Streptococcaceae(100)	Streptococcus(100)	337	2	3	4	2	2	6	1	12	6	3	3	19	6	1	0	1	0	0	0	0	0	0	0	1	0	2	0	0	0	1	0	0	0	0	0	0	0	0	0
M01774_231_000000000-AK8HV_1_2103_23960_18266	M01774_231_000000000-AK8HV_1_2103_23960_18266	TAC-GT-AG-GTC--CCG-A-GC-G--T--T-GTC-CGG-AT-TT-A-TT-GGGC--GT-A----AA-GC-GA-GC-G-CA-G-G-C-G--G--T-TT-G-A-T-AAG-T-C-T---G-A-A--G--TT--A-AA-GG--C-T-GT-G-G-CT-C-AA-C-C-A-T-A-G-T-T---C-G--C-T---T--T--G--GAA-A-C----T--G-T--GA--A-A-C---T-T-G-A-G-T--G-C-AG-AA-G-G-------G-G-A-G--AG-T--GG-A--ATT---C-C-A-T-GT--GTA-G-CGGT-G-A-AA--TGCGT-AG-AT-A-TA---T-GGA-G-G-A-AC-A-CC----GG-T-G--GC-GAA-A-GC-G-------G--C-T-C-T…	TACGTAGGTCCCGAGCGTTGTCCGGATTTATTGGGCGTAAAGCGAGCGCAGGCGGTTTGATAAGTCTGAAGTTAAAGGCTGTGGCTCAACCATAGTTCGCTTTGGAAACTGTGAAACTTGAGTGCAGAAGGGGAGAGTGGAATTCCATGTGTAGCGGTGAAATGCGTAGATATATGGAGGAACACCGGTGGCGAAAGCGGCTCTCTGGTCTGTAACTGACGCTGAGGCTCGAAAGCGTGGGGAGCGAACAGG	Bacteria(100)	Firmicutes(100)	Bacilli(100)	Lactobacillales(100)	Streptococcaceae(100)	Streptococcus(100)	85	2	4	1	2	0	0	0	1	3	0	0	0	2	1	0	1	0	0	0	0	0	0	0	0	2	1	0	0	1	0	0	0	0	0	0	0	0	0	0
M01774_231_000000000-AK8HV_1_2103_15550_4679	M01774_231_000000000-AK8HV_1_2103_15550_4679	TAC-GT-AG-GTC--CCG-A-GC-G--T--T-GTC-CGG-AT-TT-A-TT-GGGC--GT-A----AA-GC-GA-GC-G-CA-G-G-C-G--G--T-TT-G-A-T-AAG-T-C-T---G-A-A--G--TT--A-AA-GG--C-T-GT-G-G-CT-C-AA-C-C-A-T-A-G-T-T---C-G--C-T---T--T--G--GAA-A-C----T--G-T--CA--A-A-C---T-T-G-A-G-T--G-C-AG-AA-G-G-------G-G-A-G--AG-T--GG-A--GTT---C-C-A-T-GT--GTA-G-CGGT-G-A-AA--TGCGT-AG-AT-A-TA---T-GGA-G-G-A-AC-A-CC----GG-T-G--GC-GAA-A-GC-G-------G--C-T-C-T…	TACGTAGGTCCCGAGCGTTGTCCGGATTTATTGGGCGTAAAGCGAGCGCAGGCGGTTTGATAAGTCTGAAGTTAAAGGCTGTGGCTCAACCATAGTTCGCTTTGGAAACTGTCAAACTTGAGTGCAGAAGGGGAGAGTGGAGTTCCATGTGTAGCGGTGAAATGCGTAGATATATGGAGGAACACCGGTGGCGAAAGCGGCTCTCTGGTCTGTAACTGACGCTGAGGCTCGAAAGCGTGGGGAGCGAACAGG	Bacteria(100)	Firmicutes(100)	Bacilli(100)	Lactobacillales(100)	Streptococcaceae(100)	Streptococcus(100)	192	2	0	3	5	0	1	0	1	4	0	1	7	5	0	0	1	0	0	0	0	0	0	0	3	2	5	0	0	0	2	0	0	0	0	0	0	0	0	0
M01774_231_000000000-AK8HV_1_2103_15333_15777	M01774_231_000000000-AK8HV_1_2103_15333_15777	TAC-GT-AG-GTC--CCG-A-GC-G--T--T-GTC-CGG-AT-TT-A-TT-GTGC--GT-A----AA-GC-GA-GC-G-CA-G-G-C-G--G--T-TT-G-A-T-AAG-T-C-T---G-A-A--G--TT--A-AA-GG--C-T-GT-G-G-CT-C-AA-C-C-A-T-A-G-T-T---C-G--C-T---T--T--G--GAA-A-C----T--G-T--CA--A-A-C---T-T-G-A-G-T--G-C-AG-AA-G-G-------G-G-A-G--AG-T--GG-A--ATT---C-C-A-T-GT--GTA-G-CGGT-G-A-AA--TGCGT-AG-AT-A-TA---T-GGA-G-G-A-AC-A-CC----GG-T-G--GC-GAA-A-GC-G-------G--C-T-C-T…	TACGTAGGTCCCGAGCGTTGTCCGGATTTATTGTGCGTAAAGCGAGCGCAGGCGGTTTGATAAGTCTGAAGTTAAAGGCTGTGGCTCAACCATAGTTCGCTTTGGAAACTGTCAAACTTGAGTGCAGAAGGGGAGAGTGGAATTCCATGTGTAGCGGTGAAATGCGTAGATATATGGAGGAACACCGGTGGCGAAAGCGGCTCTCTGGTCTGTAACTGACGCTGAGGCTCGAAAGCGTGGGGAGCGAACAGG	Bacteria(100)	Firmicutes(100)	Bacilli(100)	Lactobacillales(100)	Streptococcaceae(100)	Streptococcus(100)	323	2	1	2	7	0	3	0	0	6	3	5	7	2	0	0	1	0	0	0	0	0	0	0	1	0	2	0	0	1	0	0	0	0	0	0	0	0	0	0
M01774_231_000000000-AK8HV_1_2102_7403_14947	M01774_231_000000000-AK8HV_1_2102_7403_14947	TAC-GT-AG-GTC--CCG-A-GC-G--T--T-GTC-CGG-AT-TT-A-TT-GGGC--GT-A----AA-GC-GA-GC-G-CA-G-G-C-G--G--T-TT-G-A-T-AAG-T-C-T---G-T-A--G--TT--A-AA-GG--C-T-GT-G-G-CT-C-AA-C-C-A-T-A-G-T-T---C-G--C-T---T--T--G--GAA-A-C----T--G-T--CA--A-A-C---T-T-G-A-G-T--G-C-AG-AA-G-G-------G-G-A-G--AG-T--GG-A--ATT---C-C-A-T-GT--GTA-G-CGGT-G-A-AA--TGCGT-AG-AT-A-TA---T-GGA-G-G-A-AC-A-CC----GG-T-G--GC-GAA-A-GC-G-------G--C-T-C-T…	TACGTAGGTCCCGAGCGTTGTCCGGATTTATTGGGCGTAAAGCGAGCGCAGGCGGTTTGATAAGTCTGTAGTTAAAGGCTGTGGCTCAACCATAGTTCGCTTTGGAAACTGTCAAACTTGAGTGCAGAAGGGGAGAGTGGAATTCCATGTGTAGCGGTGAAATGCGTAGATATATGGAGGAACACCGGTGGCGAAAGCGGCTCTCTGGTCTGTAACTGACGCTGAGGCTCGAAAGCGTGGGGAGCGAACAGG	Bacteria(100)	Firmicutes(100)	Bacilli(100)	Lactobacillales(100)	Streptococcaceae(99.9)	Streptococcus(99.9)	176	2	1	1	1	0	1	0	2	2	1	3	4	2	1	0	4	0	0	0	0	0	0	0	2	2	6	0	0	0	0	0	0	0	0	0	0	0	0	0
M01774_231_000000000-AK8HV_1_2102_4148_14819	M01774_231_000000000-AK8HV_1_2102_4148_14819	TAC-GT-AG-GTG--GCA-A-GC-G--T--T-GTC-CGG-AT-TT-A-TT-GGGC--GT-A----AA-GC-GA-GC-G-CA-G-G-C-G--G--A-AT-G-A-T-AAG-T-C-T---G-A-T--G--TG--A-AA-GC--C-C-AC-G-G-CT-C-AA-C-C-G-T-G-G-A-A-C-T-G--C-A---T--C--G--GAA-A-C----T--G-T--CA--T-T-C---T-T-G-A-G-T--G-C-AG-AA-G-A-------G-G-A-G--AG-T--GG-A--ACT---C-C-A-T-GT--GTA-G-CGGT-G-G-AA--TGCGT-AG-AT-A-TA---T-GGA-A-G-A-AC-A-CC----AG-T-G--GC-GAA-G-AC-G-------G--C-T-C-T…	TACGTAGGTGGCAAGCGTTGTCCGGATTTATTGGGCGTAAAGCGAGCGCAGGCGGAATGATAAGTCTGATGTGAAAGCCCACGGCTCAACCGTGGAACTGCATCGGAAACTGTCATTCTTGAGTGCAGAAGAGGAGAGTGGAACTCCATGTGTAGCGGTGGAATGCGTAGATATATGGAAGAACACCAGTGGCGAAGACGGCTCTCTGGTCTGCAACTGACGCTGAGGCTCGAAAGCATGGGTAGCGAACAGG	Bacteria(100)	Firmicutes(100)	Bacilli(100)	Lactobacillales(100)	Lactobacillaceae(99.4)	Lactobacillus(99.4)	76	2	1	2	0	2	1	1	4	1	0	0	0	1	2	0	0	0	0	0	0	1	0	0	0	0	0	0	0	0	0	0	0	0	0	0	0	0	0	0
M01774_231_000000000-AK8HV_1_2102_4081_19816	M01774_231_000000000-AK8HV_1_2102_4081_19816	TAC-GT-AG-GTG--GCA-A-GC-G--T--T-GTC-CGG-AT-TT-A-TT-GGGC--GT-A----AA-GC-GA-GC-G-CA-G-G-C-G--G--A-AT-G-A-T-AAG-T-C-T---G-A-T--G--TG--A-AA-GC--C-C-AC-G-G-CT-C-AA-C-C-G-T-G-G-A-A-C-T-G--C-A---T--C--G--GAA-A-C----T--G-T--CA--T-T-C---T-T-G-A-G-T--G-C-AG-AA-G-A-------G-G-A-G--AG-T--GG-A--ACT---C-C-A-T-GT--GTA-G-CGGT-G-G-AA--TGCGT-AG-AT-A-TA---T-GGA-A-G-A-AC-A-CC----AG-T-G--GC-GAA-G-GC-G-------G--C-T-C-T…	TACGTAGGTGGCAAGCGTTGTCCGGATTTATTGGGCGTAAAGCGAGCGCAGGCGGAATGATAAGTCTGATGTGAAAGCCCACGGCTCAACCGTGGAACTGCATCGGAAACTGTCATTCTTGAGTGCAGAAGAGGAGAGTGGAACTCCATGTGTAGCGGTGGAATGCGTAGATATATGGAAGAACACCAGTGGCGAAGGCGGCTCTCTGGTCTGCAACTGACGCTGAGGCTCGAAAGCTTGGGTAGCGAACAGG	Bacteria(100)	Firmicutes(100)	Bacilli(100)	Lactobacillales(100)	Lactobacillaceae(99.7)	Lactobacillus(99.7)	47	2	1	1	0	0	0	0	2	0	0	0	0	0	1	0	0	0	0	0	0	0	0	0	0	0	0	0	1	0	0	0	0	2	0	0	0	0	0	3
M01774_231_000000000-AK8HV_1_2102_11945_16402	M01774_231_000000000-AK8HV_1_2102_11945_16402	TAC-GT-AG-GTC--CCG-A-GC-G--T--T-GTC-CGG-AT-TT-A-TT-GGGC--GT-A----AA-GC-GA-GC-G-CA-G-G-C-G--G--T-TT-G-A-T-AAG-T-T-T---G-A-A--G--TT--A-AA-GG--C-T-GT-G-G-CT-C-AA-C-C-A-T-A-G-T-T---C-G--C-T---T--T--G--GAA-A-C----T--G-T--CA--A-A-C---T-T-G-A-G-T--G-C-AG-AA-G-G-------G-G-A-G--AG-T--GG-A--ATT---C-C-A-T-GT--GTA-G-CGGT-G-A-AA--TGCGT-AG-AT-A-TA---T-GGA-G-G-A-AC-A-CC----GG-T-G--GC-GAA-A-GC-G-------G--C-T-C-T…	TACGTAGGTCCCGAGCGTTGTCCGGATTTATTGGGCGTAAAGCGAGCGCAGGCGGTTTGATAAGTTTGAAGTTAAAGGCTGTGGCTCAACCATAGTTCGCTTTGGAAACTGTCAAACTTGAGTGCAGAAGGGGAGAGTGGAATTCCATGTGTAGCGGTGAAATGCGTAGATATATGGAGGAACACCGGTGGCGAAAGCGGCTCTCTGGTCTGTAACTGACGCTGAGGCTCGAAAGCGTGGGGAGCGAACAGG	Bacteria(100)	Firmicutes(100)	Bacilli(100)	Lactobacillales(100)	Streptococcaceae(100)	Streptococcus(99.9)	153	2	1	2	0	1	1	0	3	3	1	0	12	0	0	0	2	0	0	0	0	1	0	0	2	2	0	0	0	0	0	0	0	0	0	0	0	0	0	0
M01774_231_000000000-AK8HV_1_2101_6368_21484	M01774_231_000000000-AK8HV_1_2101_6368_21484	TAC-GT-AG-GTG--GCA-A-GC-G--T--T-GTC-CGG-AT-TT-A-TT-GGGC--GT-A----AA-GC-GA-GC-G-CA-G-G-C-G--G--A-AT-G-A-T-AAG-T-C-T---G-A-T--G--TG--A-AA-GC--C-C-AC-G-G-CT-C-AA-C-C-G-T-G-G-A-A-C-T-G--C-A---T--C--G--GAA-A-C----T--G-T--CA--T-T-C---T-T-G-A-G-T--G-C-AG-AA-G-A-------G-G-A-G--AG-T--GG-A--ACT---C-C-A-T-GT--GTA-G-CGGT-G-G-AA--TGCGT-AG-AT-A-TA---T-GGG-A-G-A-AC-A-CC----AG-T-G--GC-GAA-G-GC-G-------G--C-T-C-T…	TACGTAGGTGGCAAGCGTTGTCCGGATTTATTGGGCGTAAAGCGAGCGCAGGCGGAATGATAAGTCTGATGTGAAAGCCCACGGCTCAACCGTGGAACTGCATCGGAAACTGTCATTCTTGAGTGCAGAAGAGGAGAGTGGAACTCCATGTGTAGCGGTGGAATGCGTAGATATATGGGAGAACACCAGTGGCGAAGGCGGCTCTCTGGTCTGCAACTGACGCTGAGGCTCGAAAGCATGGGTAGCGAACAGG	Bacteria(100)	Firmicutes(100)	Bacilli(100)	Lactobacillales(99.9)	Lactobacillaceae(99.6)	Lactobacillus(99.4)	155	2	4	0	2	2	2	1	5	0	1	5	1	1	3	0	0	0	0	0	0	4	0	0	0	0	0	0	0	0	0	0	1	0	0	0	0	0	1	1
M01774_231_000000000-AK8HV_1_2101_4630_17087	M01774_231_000000000-AK8HV_1_2101_4630_17087	TAC-GT-AG-GTC--CCG-A-GC-G--T--T-GTC-CGG-AT-TT-A-TT-GGGC--GT-A----AA-GC-GA-GC-G-CA-G-G-C-G--G--T-TT-G-A-T-AAG-T-C-T---G-A-A--G--TT--A-AA-GG--C-T-GT-G-G-CT-C-AA-C-C-A-T-A-G-T-T---C-G--C-T---T--T--G--GAA-A-C----T--G-T--CA--A-A-C---T-T-G-A-G-T--G-C-AG-AA-G-G-------G-G-A-G--AG-T--GG-A--ATT---C-C-A-T-GT--GTA-G-CGGT-G-A-AA--TGCGT-AG-AT-A-TA---T-GGA-G-G-A-AC-A-CC----TG-T-G--GC-GAA-A-GC-G-------G--C-T-C-T…	TACGTAGGTCCCGAGCGTTGTCCGGATTTATTGGGCGTAAAGCGAGCGCAGGCGGTTTGATAAGTCTGAAGTTAAAGGCTGTGGCTCAACCATAGTTCGCTTTGGAAACTGTCAAACTTGAGTGCAGAAGGGGAGAGTGGAATTCCATGTGTAGCGGTGAAATGCGTAGATATATGGAGGAACACCTGTGGCGAAAGCGGCTCTCTGGTCTGTAACTGACGCTGAGGCTCGAAAGCGTGGGGAGCGAACAGG	Bacteria(100)	Firmicutes(100)	Bacilli(100)	Lactobacillales(100)	Streptococcaceae(100)	Streptococcus(100)	220	2	3	0	0	0	1	0	3	6	0	1	7	1	0	0	1	0	0	0	0	5	0	1	4	1	3	0	0	2	0	0	0	0	0	0	0	0	0	0
M01774_231_000000000-AK8HV_1_2101_3431_11449	M01774_231_000000000-AK8HV_1_2101_3431_11449	TAC-GT-AG-GTG--GCA-A-GC-G--T--T-GTC-CGG-AT-TT-A-TT-GGGC--GT-A----AA-GC-GA-GC-G-CA-G-G-C-G--G--A-AT-G-A-T-AAG-T-C-T---G-A-T--G--TG--A-AA-GC--C-C-AC-G-G-CT-C-AA-C-C-G-T-G-G-A-A-C-T-G--C-T---T--C--G--GAA-A-C----T--G-T--CA--T-T-C---T-T-G-A-G-T--G-C-AG-AA-G-A-------G-G-A-G--AG-T--GG-A--ACT---C-C-A-T-GT--GTA-G-CGGT-G-G-AA--TGCGT-AG-AT-A-TA---T-GGA-A-G-A-AC-A-CC----AG-T-G--GC-GAA-G-GC-G-------G--C-T-C-T…	TACGTAGGTGGCAAGCGTTGTCCGGATTTATTGGGCGTAAAGCGAGCGCAGGCGGAATGATAAGTCTGATGTGAAAGCCCACGGCTCAACCGTGGAACTGCTTCGGAAACTGTCATTCTTGAGTGCAGAAGAGGAGAGTGGAACTCCATGTGTAGCGGTGGAATGCGTAGATATATGGAAGAACACCAGTGGCGAAGGCGGCTCTCTGGTCTGCAACTGACGCTGAGGCTCGAAAGCATGGGTAGCGAACAGG	Bacteria(100)	Firmicutes(100)	Bacilli(100)	Lactobacillales(100)	Lactobacillaceae(99.8)	Lactobacillus(99.8)	267	2	1	1	7	2	1	2	8	6	0	3	0	2	6	0	1	0	0	0	0	11	3	3	0	0	0	0	3	0	0	2	0	0	0	0	0	0	2	2
M01774_231_000000000-AK8HV_1_2101_23706_4351	M01774_231_000000000-AK8HV_1_2101_23706_4351	TAC-GT-AG-GTC--CCG-A-GC-G--T--T-GTC-CGG-AT-TT-A-TT-GGGC--GT-A----AA-GA-GA-GT-G-CA-G-G-C-G--G--T-TT-T-C-T-AAG-T-C-T---G-A-T--G--TG--A-AA-GC--C-T-TC-G-G-CT-T-AA-C-C-G-G-A-G-A-A-G-T-G--C-A---T--C--G--GAA-A-C----T--G-G--AT--A-A-C---T-T-G-A-G-T--G-C-AG-AA-G-A-------G-G-G-T--AG-T--GG-A--ACT---C-C-A-T-GT--GTA-G-CGGT-G-G-AA--TGCGT-AG-AT-A-TA---T-GGA-A-G-A-AC-A-CC----AG-T-G--GC-GAA-G-GC-G-------G--C-T-A-C…	TACGTAGGTCCCGAGCGTTGTCCGGATTTATTGGGCGTAAAGAGAGTGCAGGCGGTTTTCTAAGTCTGATGTGAAAGCCTTCGGCTTAACCGGAGAAGTGCATCGGAAACTGGATAACTTGAGTGCAGAAGAGGGTAGTGGAACTCCATGTGTAGCGGTGGAATGCGTAGATATATGGAAGAACACCAGTGGCGAAGGCGGCTACCTGGTCTGCAACTGACGCTGAGACTCGAAAGCATGGGTAGCGAACAGG	Bacteria(100)	Firmicutes(99.2)	Bacilli(99.2)	Lactobacillales(99.1)	Lactobacillaceae(97.1)	Lactobacillus(95.8)	116	2	0	0	0	0	0	1	0	0	0	0	0	0	0	0	0	1	0	0	0	0	2	5	0	0	0	0	0	0	0	0	5	0	0	0	0	0	0	0
M01774_231_000000000-AK8HV_1_1114_8592_15059	M01774_231_000000000-AK8HV_1_1114_8592_15059	TAC-GT-AG-GTC--CCG-A-GC-G--T--T-GTC-CGG-AT-TT-A-TT-GGGC--GT-A----AA-GC-GA-GC-G-CA-G-G-C-G--G--T-TT-G-A-T-AAG-T-C-T---G-A-A--G--TT--A-AA-GG--C-T-GT-G-G-CT-C-AA-C-C-A-T-A-G-T-T---C-G--C-T---T--T--G--GAA-A-C----T--G-T--CA--A-A-C---T-T-G-A-G-T--G-C-AG-AA-G-G-------G-G-A-G--AG-T--GG-A--ATT---C-C-A-T-GT--GTA-G-CGGT-G-A-AA--TGCGT-AG-AT-A-TA---T-GGA-G-G-A-AC-A-CC----GG-T-G--GC-GAA-A-GC-G-------G--C-T-C-T…	TACGTAGGTCCCGAGCGTTGTCCGGATTTATTGGGCGTAAAGCGAGCGCAGGCGGTTTGATAAGTCTGAAGTTAAAGGCTGTGGCTCAACCATAGTTCGCTTTGGAAACTGTCAAACTTGAGTGCAGAAGGGGAGAGTGGAATTCCATGTGTAGCGGTGAAATGCGTAGATATATGGAGGAACACCGGTGGCGAAAGCGGCTCTCTGGTCTGTAACTGACGCTGAGGCTCGGAAGCGTGGGGAGCGAACAGG	Bacteria(100)	Firmicutes(100)	Bacilli(100)	Lactobacillales(100)	Streptococcaceae(100)	Streptococcus(100)	256	2	1	2	3	0	1	0	2	5	1	3	9	1	1	0	2	0	0	0	0	1	0	2	7	1	3	0	0	0	0	0	0	0	0	0	0	0	0	0
M01774_231_000000000-AK8HV_1_1114_24698_22720	M01774_231_000000000-AK8HV_1_1114_24698_22720	TAC-GT-AG-GTC--CCG-A-GC-G--T--T-GTC-CGG-AT-TT-A-TT-GGGC--GT-A----AA-GC-GA-GC-G-CA-G-G-C-G--G--T-TT-G-A-T-AAG-T-C-T---G-A-A--G--TT--A-AA-GG--C-T-GT-G-G-CT-C-AA-C-C-T-T-A-G-T-T---C-G--C-T---T--T--G--GAA-A-C----T--G-T--CA--A-A-C---T-T-G-A-G-T--G-C-AG-AA-G-G-------G-G-A-G--AG-T--GG-A--ATT---C-C-A-T-GT--GTA-G-CGGT-G-A-AA--TGCGT-AG-AT-A-TA---T-GGA-G-G-A-AC-A-CC----GG-T-G--GC-GAA-A-GC-G-------G--C-T-C-T…	TACGTAGGTCCCGAGCGTTGTCCGGATTTATTGGGCGTAAAGCGAGCGCAGGCGGTTTGATAAGTCTGAAGTTAAAGGCTGTGGCTCAACCTTAGTTCGCTTTGGAAACTGTCAAACTTGAGTGCAGAAGGGGAGAGTGGAATTCCATGTGTAGCGGTGAAATGCGTAGATATATGGAGGAACACCGGTGGCGAAAGCGGCTCTCTGGTCTGTAACTGACGCTGAGGCTCGAAAGCGTGGGGAGCGAACAGG	Bacteria(100)	Firmicutes(100)	Bacilli(100)	Lactobacillales(100)	Streptococcaceae(99.9)	Streptococcus(99.9)	202	2	4	7	0	0	0	1	1	8	1	2	4	4	0	1	2	0	0	0	0	0	0	1	0	3	2	0	0	0	1	0	0	0	0	0	0	0	0	0
M01774_231_000000000-AK8HV_1_1114_21455_12194	M01774_231_000000000-AK8HV_1_1114_21455_12194	TAC-GT-AG-GTG--GCA-A-GC-G--T--T-GTC-CGG-AT-TT-A-TT-GGGC--GT-A----AA-GC-GA-GC-G-CA-G-G-C-G--G--A-AT-G-A-T-AAG-T-C-T---G-A-T--G--TG--A-AA-GC--C-C-AC-G-G-CT-C-AA-C-T-G-T-G-G-A-A-C-T-G--C-A---T--C--G--GAA-A-C----T--G-T--CA--T-T-C---T-T-G-A-G-T--G-C-AG-AA-G-A-------G-G-A-G--AG-T--GG-A--ACT---C-C-A-T-GT--GTA-G-CGGT-G-G-AA--TGCGT-AG-AT-A-TA---T-GGA-A-G-A-AC-A-CC----AG-T-G--GC-GAA-G-GC-G-------G--C-T-C-T…	TACGTAGGTGGCAAGCGTTGTCCGGATTTATTGGGCGTAAAGCGAGCGCAGGCGGAATGATAAGTCTGATGTGAAAGCCCACGGCTCAACTGTGGAACTGCATCGGAAACTGTCATTCTTGAGTGCAGAAGAGGAGAGTGGAACTCCATGTGTAGCGGTGGAATGCGTAGATATATGGAAGAACACCAGTGGCGAAGGCGGCTCTCTGGTCTGCAACTGACGCTGAGGCTCGAAAGCATGGGTAGCGAACAGG	Bacteria(100)	Firmicutes(100)	Bacilli(100)	Lactobacillales(99.9)	Lactobacillaceae(99.4)	Lactobacillus(99.4)	83	2	2	2	1	0	1	2	1	2	0	0	0	0	2	0	0	0	0	0	0	6	1	0	0	0	2	0	2	2	0	1	0	0	1	0	0	0	0	0
M01774_231_000000000-AK8HV_1_1114_19320_4315	M01774_231_000000000-AK8HV_1_1114_19320_4315	TAC-GT-AG-GTG--GCA-A-GC-G--T--T-ATC-CGG-AT-TT-A-TT-GGGC--GT-A----AA-GA-GA-GT-G-CA-G-G-C-G--G--T-TT-T-C-T-AAG-T-C-T---G-A-T--G--TG--A-AA-GC--C-T-TC-G-G-CT-T-AA-C-C-G-G-A-G-A-A-G-T-G--C-A---T--C--G--GAA-A-C----T--G-G--AT--A-A-C---T-T-G-A-G-T--G-C-AG-AA-G-A-------G-G-G-T--AG-T--GG-A--ACT---C-C-A-T-GT--GTA-G-CGGT-G-A-AA--TGCGT-AG-AT-A-TA---T-GGA-G-G-A-AC-A-CC----GG-T-G--GC-GAA-A-GC-G-------G--C-T-C-T…	TACGTAGGTGGCAAGCGTTATCCGGATTTATTGGGCGTAAAGAGAGTGCAGGCGGTTTTCTAAGTCTGATGTGAAAGCCTTCGGCTTAACCGGAGAAGTGCATCGGAAACTGGATAACTTGAGTGCAGAAGAGGGTAGTGGAACTCCATGTGTAGCGGTGAAATGCGTAGATATATGGAGGAACACCGGTGGCGAAAGCGGCTCTCTGGTCTGTAACTGACGCTGAGGCTCGAAAGCGTGGGGAGCGAACAGG	Bacteria(100)	Firmicutes(100)	Bacilli(99.6)	Lactobacillales(99.4)	Lactobacillaceae(95.3)	Lactobacillus(94.1)	10	0	0	0	0	0	0	0	0	0	0	0	0	0	0	0	0	0	0	0	0	0	0	0	0	0	0	0	0	0	0	0	0	0	0	0	0	0	0	0
M01774_231_000000000-AK8HV_1_1113_9713_5048	M01774_231_000000000-AK8HV_1_1113_9713_5048	TAC-GT-AG-GTC--CCG-A-GC-G--T--T-GTC-CGG-AT-TT-A-TT-GGGC--GT-A----AA-GC-GA-GC-G-CA-G-G-C-G--G--T-TT-G-A-T-AAG-T-C-T---G-A-A--G--TT--A-AA-GG--C-T-GT-G-G-CT-C-AA-C-C-A-T-A-G-T-T---C-G--C-T---T--T--G--AAA-A-C----T--G-T--CA--A-A-C---T-T-G-A-G-T--G-C-AG-AA-G-G-------G-G-A-G--AG-T--GG-A--ATT---C-C-A-T-GT--GTA-G-CGGT-G-A-AA--TGCGT-AG-AT-A-TA---T-GGA-G-G-A-AC-A-CC----GG-T-G--GC-GAA-A-GC-G-------G--C-T-C-T…	TACGTAGGTCCCGAGCGTTGTCCGGATTTATTGGGCGTAAAGCGAGCGCAGGCGGTTTGATAAGTCTGAAGTTAAAGGCTGTGGCTCAACCATAGTTCGCTTTGAAAACTGTCAAACTTGAGTGCAGAAGGGGAGAGTGGAATTCCATGTGTAGCGGTGAAATGCGTAGATATATGGAGGAACACCGGTGGCGAAAGCGGCTCTCTGGTCTGTAACTGACGCTGAGGCTCGAAAGCGTGGGGAGCGAACAGG	Bacteria(100)	Firmicutes(100)	Bacilli(100)	Lactobacillales(100)	Streptococcaceae(99.9)	Streptococcus(99.9)	129	2	1	6	6	1	0	1	7	1	0	1	9	1	0	0	0	0	0	0	0	0	0	2	0	0	1	0	0	0	0	0	0	0	0	0	0	0	0	0
M01774_231_000000000-AK8HV_1_1113_8601_19752	M01774_231_000000000-AK8HV_1_1113_8601_19752	TAC-GT-AG-GTC--CCG-A-GC-G--T--T-GTC-CGG-AT-TT-A-TT-GGGC--GT-A----AA-GC-GA-GC-G-CA-G-G-C-G--G--T-TT-G-A-T-AAG-T-C-T---G-A-A--G--TT--A-AA-GG--C-T-GT-G-G-CT-C-AA-C-C-A-T-A-G-T-T---C-G--C-T---T--T--G--GAA-A-C----T--G-T--CA--A-A-C---T-T-G-A-G-T--G-C-AG-AA-G-G-------G-G-A-G--AG-T--GG-A--ACT---C-C-A-T-GT--GTA-G-CGGT-G-G-AA--TGCGT-AG-AT-A-TA---T-GGA-A-G-A-AC-A-CC----AG-T-G--GC-GAA-G-GC-G-------G--C-T-C-T…	TACGTAGGTCCCGAGCGTTGTCCGGATTTATTGGGCGTAAAGCGAGCGCAGGCGGTTTGATAAGTCTGAAGTTAAAGGCTGTGGCTCAACCATAGTTCGCTTTGGAAACTGTCAAACTTGAGTGCAGAAGGGGAGAGTGGAACTCCATGTGTAGCGGTGGAATGCGTAGATATATGGAAGAACACCAGTGGCGAAGGCGGCTCTCTGGTCTGTAACTGACGCTGAGGCTCGAAAGCGTGGGGAGCGAACAGG	Bacteria(100)	Firmicutes(100)	Bacilli(100)	Lactobacillales(99.7)	Streptococcaceae(87.2)	Streptococcus(86.9)	65	2	0	0	0	0	0	0	2	0	0	0	0	0	0	0	0	0	0	0	0	0	0	0	0	0	0	0	0	0	0	0	0	0	0	0	0	0	0	0
M01774_231_000000000-AK8HV_1_1113_8586_8351	M01774_231_000000000-AK8HV_1_1113_8586_8351	TAC-GT-AG-GTG--GCA-A-GC-G--T--T-GTC-CGG-AT-TT-A-TT-GGGC--GT-A----AA-GC-GA-GC-G-CA-G-G-C-G--G--A-AT-G-A-T-AAG-T-C-T---G-A-T--G--TG--A-AA-GC--C-C-AC-G-G-CT-C-AA-C-C-G-T-G-G-A-A-C-T-G--C-A---T--C--G--GAA-A-C----T--G-T--CA--T-T-C---T-T-G-A-G-T--G-C-AG-AA-G-A-------G-G-A-G--AG-T--GG-A--ACT---C-C-A-T-GT--GTA-G-CGGT-G-G-AA--TGCGT-AG-AT-A-TA---T-GGA-A-G-A-AC-A-CC----AG-T-G--GC-GAA-G-TC-G-------G--C-T-C-T…	TACGTAGGTGGCAAGCGTTGTCCGGATTTATTGGGCGTAAAGCGAGCGCAGGCGGAATGATAAGTCTGATGTGAAAGCCCACGGCTCAACCGTGGAACTGCATCGGAAACTGTCATTCTTGAGTGCAGAAGAGGAGAGTGGAACTCCATGTGTAGCGGTGGAATGCGTAGATATATGGAAGAACACCAGTGGCGAAGTCGGCTCTCTGGTCTGCAACTGACGCTGAGGCTCGAAAGCATGGGTAGCGAACAGG	Bacteria(100)	Firmicutes(100)	Bacilli(100)	Lactobacillales(100)	Lactobacillaceae(99.5)	Lactobacillus(99.4)	29	2	0	0	1	0	0	0	0	0	0	1	0	0	0	0	0	0	0	0	0	0	0	0	0	0	0	0	0	0	0	1	0	0	0	0	0	0	0	0
M01774_231_000000000-AK8HV_1_1113_7690_6518	M01774_231_000000000-AK8HV_1_1113_7690_6518	TAC-GT-AG-GTC--CCG-A-GC-G--T--T-GTA-CGG-AT-TT-A-TT-GGGC--GT-A----AA-GC-GA-GC-G-CA-G-G-C-G--G--T-TT-G-A-T-AAG-T-C-T---G-A-A--G--TT--A-AA-GG--C-T-GT-G-G-CT-C-AA-C-C-A-T-A-G-T-T---C-G--C-T---T--T--G--GAA-A-C----T--G-T--CA--A-A-C---T-T-G-A-G-T--G-C-AG-AA-G-G-------G-G-A-G--AG-T--GG-A--ATT---C-C-A-T-GT--GTA-G-CGGT-G-A-AA--TGCGT-AG-AT-A-TA---T-GGA-G-G-A-AC-A-CC----GG-T-G--GC-GAA-A-GC-G-------G--C-T-C-T…	TACGTAGGTCCCGAGCGTTGTACGGATTTATTGGGCGTAAAGCGAGCGCAGGCGGTTTGATAAGTCTGAAGTTAAAGGCTGTGGCTCAACCATAGTTCGCTTTGGAAACTGTCAAACTTGAGTGCAGAAGGGGAGAGTGGAATTCCATGTGTAGCGGTGAAATGCGTAGATATATGGAGGAACACCGGTGGCGAAAGCGGCTCTCTGGTCTGTAACTGACGCTGAGGCTCGAAAGCGTGGGGAGCGAACAGG	Bacteria(100)	Firmicutes(100)	Bacilli(100)	Lactobacillales(100)	Streptococcaceae(100)	Streptococcus(100)	141	2	0	0	0	0	0	0	0	1	0	2	1	0	1	0	1	0	0	0	0	2	0	0	0	0	2	0	0	0	0	0	0	0	0	0	0	0	0	0
M01774_231_000000000-AK8HV_1_1113_7551_5983	M01774_231_000000000-AK8HV_1_1113_7551_5983	TAC-GT-AG-GTC--CCG-A-GC-G--T--T-GTC-CGG-AT-TT-A-TT-GGGC--GT-A----AA-GC-GA-GC-G-CA-G-G-C-G--G--T-TT-G-A-T-AAG-T-C-T---G-A-A--G--TT--A-AA-GG--C-T-GT-G-G-CA-C-AA-C-C-A-T-A-G-T-T---C-G--C-T---T--T--G--GAA-A-C----T--G-T--CA--A-A-C---T-T-G-A-G-T--G-C-AG-AA-G-G-------G-G-A-G--AG-T--GG-A--ATT---C-C-A-T-GT--GTA-G-CGGT-G-A-AA--TGCGT-AG-AT-A-TA---T-GGA-G-G-A-AC-A-CC----GG-T-G--GC-GAA-A-GC-G-------G--C-T-C-T…	TACGTAGGTCCCGAGCGTTGTCCGGATTTATTGGGCGTAAAGCGAGCGCAGGCGGTTTGATAAGTCTGAAGTTAAAGGCTGTGGCACAACCATAGTTCGCTTTGGAAACTGTCAAACTTGAGTGCAGAAGGGGAGAGTGGAATTCCATGTGTAGCGGTGAAATGCGTAGATATATGGAGGAACACCGGTGGCGAAAGCGGCTCTCTGGTCTGTAACTGACGCTGAGGCTCGAAAGCGTGGGGAGCGAACAGG	Bacteria(100)	Firmicutes(100)	Bacilli(100)	Lactobacillales(100)	Streptococcaceae(99.9)	Streptococcus(99.9)	128	2	4	3	1	0	0	0	4	0	2	1	4	0	0	0	2	0	0	0	0	0	0	0	4	0	0	0	0	1	0	0	0	0	0	0	0	0	0	0
M01774_231_000000000-AK8HV_1_1113_20959_16967	M01774_231_000000000-AK8HV_1_1113_20959_16967	TAC-GT-AG-GTC--CCG-A-GC-G--T--T-GTC-CGG-AT-TT-A-TT-GGGC--GT-A----AA-GC-GA-GC-G-CA-G-G-C-G--G--T-TT-G-A-T-AGG-T-C-T---G-A-A--G--TT--A-AA-GG--C-T-GT-G-G-CT-C-AA-C-C-A-T-A-G-T-T---C-G--C-T---T--T--G--GAA-A-C----T--G-T--CA--A-A-C---T-T-G-A-G-T--G-C-AG-AA-G-G-------G-G-A-G--AG-T--GG-A--ATT---C-C-A-T-GT--GTA-G-CGGT-G-A-AA--TGCGT-AG-AT-A-TA---T-GGA-G-G-A-AC-A-CC----GG-T-G--GC-GAA-A-GC-G-------G--C-T-C-T…	TACGTAGGTCCCGAGCGTTGTCCGGATTTATTGGGCGTAAAGCGAGCGCAGGCGGTTTGATAGGTCTGAAGTTAAAGGCTGTGGCTCAACCATAGTTCGCTTTGGAAACTGTCAAACTTGAGTGCAGAAGGGGAGAGTGGAATTCCATGTGTAGCGGTGAAATGCGTAGATATATGGAGGAACACCGGTGGCGAAAGCGGCTCTCTGGTCTGTAACTGACGCTGAGGCTCGAAAGCGTGGGGAGCGAACAGG	Bacteria(100)	Firmicutes(100)	Bacilli(100)	Lactobacillales(100)	Streptococcaceae(100)	Streptococcus(100)	166	2	1	2	4	0	1	0	4	0	1	2	6	1	0	0	0	0	0	0	0	0	0	1	0	3	2	0	0	0	0	0	0	0	0	0	0	0	0	0
M01774_231_000000000-AK8HV_1_1113_16151_16382	M01774_231_000000000-AK8HV_1_1113_16151_16382	TAC-GT-AG-GTG--GCA-A-GC-G--T--T-GTC-CGG-AT-TT-A-TT-GGGC--GT-A----AA-GC-GA-GC-G-CA-G-G-C-G--G--A-AT-G-A-T-AAG-T-C-T---G-A-T--G--TG--A-AA-GC--C-C-AC-G-G-CT-C-AA-C-C-G-T-G-G-A-A-C-T-G--C-A---T--C--G--GAA-A-C----T--G-T--CA--T-T-C---T-T-G-A-G-T--G-C-AG-AA-G-A-------G-G-A-G--AG-A--GG-A--ACT---C-C-A-T-GT--GTA-G-CGGT-G-G-AA--TGCGT-AG-AT-A-TA---T-GGA-A-G-A-AC-A-CC----AG-T-G--GC-GAA-G-GC-G-------G--C-T-C-T…	TACGTAGGTGGCAAGCGTTGTCCGGATTTATTGGGCGTAAAGCGAGCGCAGGCGGAATGATAAGTCTGATGTGAAAGCCCACGGCTCAACCGTGGAACTGCATCGGAAACTGTCATTCTTGAGTGCAGAAGAGGAGAGAGGAACTCCATGTGTAGCGGTGGAATGCGTAGATATATGGAAGAACACCAGTGGCGAAGGCGGCTCTCTGGTCTGCAACTGACGCTGAGGCTCGAAAGCATGGGTAGCGAACAGG	Bacteria(100)	Firmicutes(100)	Bacilli(100)	Lactobacillales(100)	Lactobacillaceae(99.8)	Lactobacillus(99.6)	116	2	0	2	0	0	0	0	7	0	0	1	0	1	4	0	0	0	0	0	0	3	0	0	0	0	0	0	0	0	1	0	0	1	0	0	0	3	0	0
M01774_231_000000000-AK8HV_1_1112_9858_8508	M01774_231_000000000-AK8HV_1_1112_9858_8508	TAC-GT-AG-GTG--GCA-A-GC-G--T--T-GTC-CGG-AT-TT-A-TT-GGGC--GT-A----AA-GC-GA-GC-G-CA-G-G-C-G--G--A-AT-G-A-T-AAG-T-C-T---G-A-T--G--TG--A-AA-GC--C-C-AC-G-G-CT-C-AA-C-C-G-T-G-G-A-A-C-T-G--C-A---T--C--G--GAA-A-C----T--G-T--CA--T-T-C---T-T-G-A-G-T--G-C-AG-AA-G-A-------G-G-A-G--AG-T--GG-A--ACT---C-C-A-T-GT--GTA-G-CGGT-G-G-AA--TGCGT-AG-AT-A-TA---T-GGA-A-G-A-AC-A-CC----AG-T-G--GC-GAA-G-GC-G-------G--C-T-C-T…	TACGTAGGTGGCAAGCGTTGTCCGGATTTATTGGGCGTAAAGCGAGCGCAGGCGGAATGATAAGTCTGATGTGAAAGCCCACGGCTCAACCGTGGAACTGCATCGGAAACTGTCATTCTTGAGTGCAGAAGAGGAGAGTGGAACTCCATGTGTAGCGGTGGAATGCGTAGATATATGGAAGAACACCAGTGGCGAAGGCGGCTCTCTGGTCCGCAACTGACGCTGAGGCTCGAAAGCATGGGTAGCGAACAGG	Bacteria(100)	Firmicutes(100)	Bacilli(100)	Lactobacillales(99.8)	Lactobacillaceae(99.6)	Lactobacillus(99.3)	329	2	5	2	4	6	0	5	11	7	0	4	0	6	10	0	0	1	0	0	0	1	0	1	0	0	1	0	2	1	0	2	0	1	1	0	0	1	0	3
M01774_231_000000000-AK8HV_1_1112_26502_8064	M01774_231_000000000-AK8HV_1_1112_26502_8064	TAC-GT-AG-GTG--GCA-A-GC-G--T--T-GTC-CGG-AT-TT-A-TT-GGAC--GT-A----AA-GC-GA-GC-G-CA-G-G-C-G--G--A-AT-G-A-T-AAG-T-C-T---G-A-T--G--TG--A-AA-GC--C-C-AC-G-G-CT-C-AA-C-C-G-T-G-G-A-A-C-T-G--C-A---T--C--G--GAA-A-C----T--G-T--CA--T-T-C---T-T-G-A-G-T--G-C-AG-AA-G-A-------G-G-A-G--AG-T--GG-A--ACT---C-C-A-T-GT--GTA-G-CGGT-G-G-AA--TGCGT-AG-AT-A-TA---T-GGA-A-G-A-AC-A-CC----AG-T-G--GC-GAA-G-GC-G-------G--C-T-C-T…	TACGTAGGTGGCAAGCGTTGTCCGGATTTATTGGACGTAAAGCGAGCGCAGGCGGAATGATAAGTCTGATGTGAAAGCCCACGGCTCAACCGTGGAACTGCATCGGAAACTGTCATTCTTGAGTGCAGAAGAGGAGAGTGGAACTCCATGTGTAGCGGTGGAATGCGTAGATATATGGAAGAACACCAGTGGCGAAGGCGGCTCTCTGGTCTGCAACTGACGCTGAGGCTCGAAAGCATGGGTAGCGAACAGG	Bacteria(100)	Firmicutes(100)	Bacilli(100)	Lactobacillales(100)	Lactobacillaceae(99.8)	Lactobacillus(99.6)	121	2	0	3	2	1	0	1	2	0	0	0	0	2	2	0	3	0	0	0	0	3	0	0	0	0	0	0	1	1	0	0	0	3	0	1	0	0	0	2
M01774_231_000000000-AK8HV_1_1112_20124_6618	M01774_231_000000000-AK8HV_1_1112_20124_6618	TAC-GT-AG-GTC--CCG-A-GC-G--T--T-GTC-CGG-AT-TT-A-TT-GGGC--GT-A----AA-GC-GA-GC-G-CA-G-G-C-G--G--T-TT-G-A-T-AAG-T-C-T---G-A-A--G--TT--A-AA-GG--C-T-GT-G-G-CT-C-AA-C-C-A-T-A-G-T-T---C-G--C-T---T--T--G--GAA-A-C----T--G-T--CA--A-A-C---T-T-G-A-G-T--G-C-AG-AA-G-G-------G-G-A-G--AG-T--GG-A--ATT---C-C-A-T-GT--ATA-G-CGGT-G-A-AA--TGCGT-AG-AT-A-TA---T-GGA-G-G-A-AC-A-CC----GG-T-G--GC-GAA-A-GC-G-------G--C-T-C-T…	TACGTAGGTCCCGAGCGTTGTCCGGATTTATTGGGCGTAAAGCGAGCGCAGGCGGTTTGATAAGTCTGAAGTTAAAGGCTGTGGCTCAACCATAGTTCGCTTTGGAAACTGTCAAACTTGAGTGCAGAAGGGGAGAGTGGAATTCCATGTATAGCGGTGAAATGCGTAGATATATGGAGGAACACCGGTGGCGAAAGCGGCTCTCTGGTCTGTAACTGACGCTGAGGCTCGAAAGCGTGGGGAGCGAACAGG	Bacteria(100)	Firmicutes(100)	Bacilli(100)	Lactobacillales(100)	Streptococcaceae(100)	Streptococcus(100)	182	2	0	1	0	0	0	0	3	6	0	0	4	3	1	0	2	0	0	0	0	0	0	0	5	1	1	0	0	1	0	0	0	0	0	0	0	0	0	0
M01774_231_000000000-AK8HV_1_1112_16602_25576	M01774_231_000000000-AK8HV_1_1112_16602_25576	TAC-GT-AG-GTC--CCG-A-GC-G--T--T-GTC-CGG-AT-TT-A-TT-GGGC--GT-A----AA-GC-GA-GC-G-CA-G-G-C-G--G--T-TT-G-A-T-AAG-T-C-T---G-A-A--G--TT--A-AA-GG--C-T-GT-G-A-CT-C-AA-C-C-A-T-A-G-T-T---C-G--C-T---T--T--G--GAA-A-C----T--G-T--CA--A-A-C---T-T-G-A-G-T--G-C-AG-AA-G-G-------G-G-A-G--AG-T--GG-A--ATT---C-C-A-T-GT--GTA-G-CGGT-G-A-AA--TGCGT-AG-AT-A-TA---T-GGA-G-G-A-AC-A-CC----GG-T-G--GC-GAA-A-GC-G-------G--C-T-C-T…	TACGTAGGTCCCGAGCGTTGTCCGGATTTATTGGGCGTAAAGCGAGCGCAGGCGGTTTGATAAGTCTGAAGTTAAAGGCTGTGACTCAACCATAGTTCGCTTTGGAAACTGTCAAACTTGAGTGCAGAAGGGGAGAGTGGAATTCCATGTGTAGCGGTGAAATGCGTAGATATATGGAGGAACACCGGTGGCGAAAGCGGCTCTCTGGTCTGTAACTGACGCTGAGGCTCGAAAGCGTGGGGAGCGAACAGG	Bacteria(100)	Firmicutes(100)	Bacilli(100)	Lactobacillales(100)	Streptococcaceae(100)	Streptococcus(100)	260	2	6	2	1	0	0	0	1	1	1	3	5	2	0	0	0	0	0	0	0	1	0	0	2	3	1	0	0	0	1	0	0	0	0	0	0	0	0	0
M01774_231_000000000-AK8HV_1_1112_10012_8778	M01774_231_000000000-AK8HV_1_1112_10012_8778	TAC-GT-AG-GTC--CCG-A-GC-G--T--T-GTC-CGG-AT-TT-A-TT-GGGA--GT-A----AA-GC-GA-GC-G-CA-G-G-C-G--G--T-TT-G-A-T-AAG-T-C-T---G-A-A--G--TT--A-AA-GG--C-T-GT-G-G-CT-C-AA-C-C-A-T-A-G-T-T---C-G--C-T---T--T--G--GAA-A-C----T--G-T--CA--A-A-C---T-T-G-A-G-T--G-C-AG-AA-G-G-------G-G-A-G--AG-T--GG-A--ATT---C-C-A-T-GT--GTA-G-CGGT-G-A-AA--TGCGT-AG-AT-A-TA---T-GGA-G-G-A-AC-A-CC----GG-T-G--GC-GAA-A-GC-G-------G--C-T-C-T…	TACGTAGGTCCCGAGCGTTGTCCGGATTTATTGGGAGTAAAGCGAGCGCAGGCGGTTTGATAAGTCTGAAGTTAAAGGCTGTGGCTCAACCATAGTTCGCTTTGGAAACTGTCAAACTTGAGTGCAGAAGGGGAGAGTGGAATTCCATGTGTAGCGGTGAAATGCGTAGATATATGGAGGAACACCGGTGGCGAAAGCGGCTCTCTGGTCTGTAACTGACGCTGAGGCTCGAAAGCGTGGGGAGCGAACAGG	Bacteria(100)	Firmicutes(100)	Bacilli(100)	Lactobacillales(100)	Streptococcaceae(100)	Streptococcus(100)	183	2	2	0	3	1	1	0	2	2	5	0	10	0	0	0	0	0	0	0	0	0	0	0	0	2	0	0	0	0	0	0	0	0	0	0	0	0	0	0
M01774_231_000000000-AK8HV_1_1111_8825_11479	M01774_231_000000000-AK8HV_1_1111_8825_11479	TAC-GT-AG-GTC--CTG-A-GC-G--T--T-GTC-CGG-AT-TT-A-TT-GGGC--GT-A----AA-GC-GA-GC-G-CA-G-G-C-G--G--T-TT-G-A-T-AAG-T-C-T---G-A-A--G--TT--A-AA-GG--C-T-GT-G-G-CT-C-AA-C-C-A-T-A-G-T-T---C-G--C-T---T--T--G--GAA-A-C----T--G-T--CA--A-A-C---T-T-G-A-G-T--G-C-AG-AA-G-G-------G-G-A-G--AG-T--GG-A--ATT---C-C-A-T-GT--GTA-G-CGGT-G-A-AA--TGCGT-AG-AT-A-TA---T-GGA-G-G-A-AC-A-CC----GG-T-G--GC-GAA-A-GC-G-------G--C-T-C-T…	TACGTAGGTCCTGAGCGTTGTCCGGATTTATTGGGCGTAAAGCGAGCGCAGGCGGTTTGATAAGTCTGAAGTTAAAGGCTGTGGCTCAACCATAGTTCGCTTTGGAAACTGTCAAACTTGAGTGCAGAAGGGGAGAGTGGAATTCCATGTGTAGCGGTGAAATGCGTAGATATATGGAGGAACACCGGTGGCGAAAGCGGCTCTCTGGTCTGTAACTGACGCTGAGGCTCGAAAGCGTGGGGAGCGAACAGG	Bacteria(100)	Firmicutes(100)	Bacilli(100)	Lactobacillales(100)	Streptococcaceae(100)	Streptococcus(100)	358	2	1	0	2	0	4	1	3	4	2	7	8	4	0	0	0	0	0	0	0	5	0	0	4	6	2	0	0	0	1	0	0	0	0	0	0	0	0	0
M01774_231_000000000-AK8HV_1_1111_4277_19134	M01774_231_000000000-AK8HV_1_1111_4277_19134	TAC-GT-AG-GTG--GCA-A-GC-G--T--T-GTC-CGG-AT-TT-A-TT-GGGC--GT-A----AA-GC-GA-GC-G-CA-G-G-C-G--G--A-AT-G-A-T-AAG-T-C-T---G-A-T--G--TG--A-AA-GC--C-C-AC-G-G-CT-T-AA-C-C-G-T-G-G-A-A-C-T-G--C-A---T--C--G--GAA-A-C----T--G-T--CA--T-T-C---T-T-G-A-G-T--G-C-AG-AA-G-A-------G-G-A-G--AG-T--GG-A--ACT---C-C-A-T-GT--GTA-G-CGGT-G-G-AA--TGCGT-AG-AT-A-TA---T-GGA-A-G-A-AC-A-CC----AG-T-G--GC-GAA-G-GC-G-------G--C-T-C-T…	TACGTAGGTGGCAAGCGTTGTCCGGATTTATTGGGCGTAAAGCGAGCGCAGGCGGAATGATAAGTCTGATGTGAAAGCCCACGGCTTAACCGTGGAACTGCATCGGAAACTGTCATTCTTGAGTGCAGAAGAGGAGAGTGGAACTCCATGTGTAGCGGTGGAATGCGTAGATATATGGAAGAACACCAGTGGCGAAGGCGGCTCTCTGGTCTGCAACTGACGCTGAGGCTCGAAAGCATGGGTAGCGAACAGG	Bacteria(100)	Firmicutes(100)	Bacilli(100)	Lactobacillales(99.9)	Lactobacillaceae(99.4)	Lactobacillus(99.4)	216	2	0	2	4	9	0	5	6	0	0	3	0	1	3	0	1	0	0	0	0	3	1	0	0	0	0	0	0	2	2	2	0	2	0	0	0	0	1	0
M01774_231_000000000-AK8HV_1_1111_24865_13437	M01774_231_000000000-AK8HV_1_1111_24865_13437	TAC-GT-AG-GTC--CCG-A-GC-G--T--T-GTC-CGG-AT-TT-A-TT-GGGC--GT-A----AA-GC-GA-GC-G-CA-G-G-C-G--G--T-TT-G-A-T-AAG-T-C-T---G-A-A--G--TT--A-AA-GG--C-T-GT-G-G-CT-C-AA-C-C-A-T-A-G-T-T---C-G--C-T---T--T--G--GAA-A-C----T--G-T--CA--A-A-C---T-T-G-A-G-T--G-C-AG-AA-G-G-------G-G-A-G--AG-T--GG-A--ATT---C-C-A-T-GT--GTA-G-CGGT-G-A-AA--TGCGT-AG-AT-A-TA---T-GGA-G-G-A-AC-A-CC----GG-T-G--GC-GAA-A-GC-G-------G--C-T-C-T…	TACGTAGGTCCCGAGCGTTGTCCGGATTTATTGGGCGTAAAGCGAGCGCAGGCGGTTTGATAAGTCTGAAGTTAAAGGCTGTGGCTCAACCATAGTTCGCTTTGGAAACTGTCAAACTTGAGTGCAGAAGGGGAGAGTGGAATTCCATGTGTAGCGGTGAAATGCGTAGATATATGGAGGAACACCGGTGGCGAAAGCGGCTCTCTGGTCTGTAACTGACGCTGAGGCTCGAAAGCGTGGGGAGCGAAAAGG	Bacteria(100)	Firmicutes(100)	Bacilli(100)	Lactobacillales(100)	Streptococcaceae(100)	Streptococcus(100)	145	2	1	1	2	1	1	0	0	11	0	0	1	4	0	0	0	0	0	0	0	0	0	0	3	3	2	0	0	2	0	0	0	0	0	0	0	0	0	0
M01774_231_000000000-AK8HV_1_1111_22248_12825	M01774_231_000000000-AK8HV_1_1111_22248_12825	TAC-GT-AG-GTC--CCG-A-GC-G--T--T-GTC-CGG-AT-TT-A-TT-GGGC--GT-A----AA-GC-GA-GC-G-CA-G-G-C-G--G--T-TT-G-A-T-AAG-T-C-T---G-A-A--G--TT--A-AA-GG--C-T-GT-G-G-CT-C-AA-C-C-A-T-A-G-T-T---C-G--C-T---T--T--G--GAA-A-C----T--G-T--CA--A-A-C---T-T-G-A-G-T--G-C-AG-AA-G-G-------G-A-A-G--AG-T--GG-A--ATT---C-C-A-T-GT--GTA-G-CGGT-G-A-AA--TGCGT-AG-AT-A-TA---T-GGA-G-G-A-AC-A-CC----GG-T-G--GC-GAA-A-GC-G-------G--C-T-C-T…	TACGTAGGTCCCGAGCGTTGTCCGGATTTATTGGGCGTAAAGCGAGCGCAGGCGGTTTGATAAGTCTGAAGTTAAAGGCTGTGGCTCAACCATAGTTCGCTTTGGAAACTGTCAAACTTGAGTGCAGAAGGGAAGAGTGGAATTCCATGTGTAGCGGTGAAATGCGTAGATATATGGAGGAACACCGGTGGCGAAAGCGGCTCTCTGGTCTGTAACTGACGCTGAGGCTCGAAAGCGTGGGGAGCGAACAGG	Bacteria(100)	Firmicutes(100)	Bacilli(100)	Lactobacillales(100)	Streptococcaceae(100)	Streptococcus(100)	155	2	2	3	0	1	0	0	1	2	1	5	7	2	0	0	2	0	0	0	0	0	0	1	1	1	0	0	0	0	0	0	0	0	0	0	0	0	0	0
M01774_231_000000000-AK8HV_1_1111_16551_2567	M01774_231_000000000-AK8HV_1_1111_16551_2567	TAC-GT-AG-GTC--CCA-A-GC-G--T--T-GTC-CGG-AT-TT-A-TT-GGGC--GT-A----AA-GC-GA-GC-G-CA-G-G-C-G--G--T-TT-G-A-T-AAG-T-C-T---G-A-A--G--TT--A-AA-GG--C-T-GT-G-G-CT-C-AA-C-C-A-T-A-G-T-T---C-G--C-T---T--T--G--GAA-A-C----T--G-T--CA--A-A-C---T-T-G-A-G-T--G-C-AG-AA-G-G-------G-G-A-G--AG-T--GG-A--ATT---C-C-A-T-GT--GTA-G-CGGT-G-A-AA--TGCGT-AG-AT-A-TA---T-GGA-G-G-A-AC-A-CC----GG-T-G--GC-GAA-A-GC-G-------G--C-T-C-T…	TACGTAGGTCCCAAGCGTTGTCCGGATTTATTGGGCGTAAAGCGAGCGCAGGCGGTTTGATAAGTCTGAAGTTAAAGGCTGTGGCTCAACCATAGTTCGCTTTGGAAACTGTCAAACTTGAGTGCAGAAGGGGAGAGTGGAATTCCATGTGTAGCGGTGAAATGCGTAGATATATGGAGGAACACCGGTGGCGAAAGCGGCTCTCTGGTCTGTAACTGACGCTGAGGCTCGAAAGCGTGGGGAGCGAACAGG	Bacteria(100)	Firmicutes(100)	Bacilli(100)	Lactobacillales(100)	Streptococcaceae(99.9)	Streptococcus(99.9)	457	2	3	7	6	0	1	2	10	3	8	4	17	2	1	0	6	0	0	0	0	1	0	2	3	9	5	0	0	0	0	0	0	0	0	0	0	0	0	0
M01774_231_000000000-AK8HV_1_1111_12818_25096	M01774_231_000000000-AK8HV_1_1111_12818_25096	TAC-GT-AG-GTC--CCG-A-GC-G--T--T-GTC-CGG-AT-TT-A-TT-GGGC--GT-A----AA-GC-GA-GC-G-CA-G-G-C-G--G--T-TT-A-A-T-AAG-T-C-T---G-A-A--G--TT--A-AA-GG--C-T-GT-G-G-CT-T-AA-C-C-A-T-T-G-T-T---C-G--C-T---T--T--G--GAA-A-C----T--G-T--TA--G-A-C---T-T-G-A-G-T--G-C-AG-AA-G-G-------G-G-A-G--AG-T--GG-A--ATT---C-C-A-T-GT--GTA-G-CGGT-G-A-AA--TGCGT-AG-AT-A-TA---T-GGA-G-G-A-AC-A-CC----GG-T-G--GC-GAA-A-GC-G-------G--C-T-C-T…	TACGTAGGTCCCGAGCGTTGTCCGGATTTATTGGGCGTAAAGCGAGCGCAGGCGGTTTAATAAGTCTGAAGTTAAAGGCTGTGGCTTAACCATTGTTCGCTTTGGAAACTGTTAGACTTGAGTGCAGAAGGGGAGAGTGGAATTCCATGTGTAGCGGTGAAATGCGTAGATATATGGAGGAACACCGGTGGCGAAAGCGGCTCTCTGGTCTGTAACTGACGCTGAGGCTCGAAAGCGTGGGGAGCAAACAGG	Bacteria(100)	Firmicutes(100)	Bacilli(100)	Lactobacillales(100)	Streptococcaceae(100)	Streptococcus(100)	2180	2	1	0	0	0	0	0	3	1	3	1	1	0	1	1	33	0	17	10	32	0	0	18	21	3	0	1	22	0	7	1	0	0	3	22	0	31	1	34
M01774_231_000000000-AK8HV_1_1111_12544_6569	M01774_231_000000000-AK8HV_1_1111_12544_6569	TAC-GT-AG-GTC--CCG-A-GC-G--T--T-GTC-CGG-AT-TT-A-TT-GGGC--GT-A----AA-GC-GA-GC-G-CA-G-G-C-G--G--T-TT-G-A-T-AAG-T-C-T---G-A-A--G--TT--A-AA-GG--C-T-GT-G-G-CT-C-AA-C-C-A-T-A-G-T-T---C-G--C-T---T--T--G--GAA-A-C----T--G-T--CA--A-A-C---T-T-G-A-G-T--G-C-AG-AA-G-G-------G-G-A-G--AG-T--GG-A--ATT---C-C-A-T-GT--GTA-G-CGGT-G-A-AA--TGCGT-AG-AT-A-TA---T-GGA-G-G-A-AT-A-CC----GG-T-G--GC-GAA-A-GC-G-------G--C-T-C-T…	TACGTAGGTCCCGAGCGTTGTCCGGATTTATTGGGCGTAAAGCGAGCGCAGGCGGTTTGATAAGTCTGAAGTTAAAGGCTGTGGCTCAACCATAGTTCGCTTTGGAAACTGTCAAACTTGAGTGCAGAAGGGGAGAGTGGAATTCCATGTGTAGCGGTGAAATGCGTAGATATATGGAGGAATACCGGTGGCGAAAGCGGCTCTCTGGTCTGTAACTGACGCTGAGGCTCGAAAGCGTGGGGAGCGAACAGG	Bacteria(100)	Firmicutes(100)	Bacilli(100)	Lactobacillales(100)	Streptococcaceae(100)	Streptococcus(100)	183	2	2	4	0	2	6	0	4	1	1	1	9	3	0	0	1	0	0	0	0	2	0	1	2	0	4	0	0	0	0	0	0	0	0	0	0	0	0	0
M01774_231_000000000-AK8HV_1_1110_7746_20224	M01774_231_000000000-AK8HV_1_1110_7746_20224	TAC-GT-AG-GTC--CCG-A-GC-G--T--T-GTC-CGG-AT-TT-A-TT-GGGC--GT-A----AA-GC-GA-GC-G-CA-G-G-C-G--G--T-TT-G-A-T-AAG-T-C-T---G-A-A--G--TT--A-AA-GG--C-T-GT-G-G-CT-C-AA-C-C-A-T-A-G-T-T---C-G--C-T---T--T--G--GAA-A-C----T--G-T--CA--A-A-C---T-T-G-A-G-T--G-C-AG-AA-G-G-------G-G-A-G--AG-T--GG-A--ATT---C-C-A-T-GT--GTA-G-CGG--G-A-AA--TGCGT-AG-AT-A-TA---T-GGA-G-G-A-AC-A-CC----GG-T-G--GC-GAA-A-GC-G-------G--C-T-C-T…	TACGTAGGTCCCGAGCGTTGTCCGGATTTATTGGGCGTAAAGCGAGCGCAGGCGGTTTGATAAGTCTGAAGTTAAAGGCTGTGGCTCAACCATAGTTCGCTTTGGAAACTGTCAAACTTGAGTGCAGAAGGGGAGAGTGGAATTCCATGTGTAGCGGGAAATGCGTAGATATATGGAGGAACACCGGTGGCGAAAGCGGCTCTCTGGTCTGTAACTGACGCTGAGGCTCGAAAGCGTGGGGAGCGAACAGG	Bacteria(100)	Firmicutes(100)	Bacilli(100)	Lactobacillales(100)	Streptococcaceae(100)	Streptococcus(100)	447	2	3	3	5	3	7	3	9	4	2	3	22	4	1	0	1	0	0	0	1	1	0	1	0	3	6	0	0	1	1	0	0	0	0	0	0	0	0	0
M01774_231_000000000-AK8HV_1_1110_6924_22836	M01774_231_000000000-AK8HV_1_1110_6924_22836	TAC-GT-AG-GTC--CCG-A-GC-G--T--T-GTC-CGG-AT-TT-A-TT-GGGC--GT-A----AA-GC-GA-GC-G-CA-G-G-C-G--G--T-TT-G-A-T-AAG-T-C-T---G-A-A--G--TT--A-AA-GG--C-T-GT-G-G-CT-C-AA-C-C-A-T-A-G-T-T---C-G--C-T---T--T--G--GAA-A-C----T--G-T--CA--A-A-C---T-T-G-A-G-T--G-C-AG-AA-G-G-------G-G-A-G--AG-T--GG-A--ATT---C-C-A-T-GT--GTA-G-CGGT-G-A-AA--TGCGT-AG-AT-A-TA---T-GGA-G-G-A-AC-A-CC----GG-T-G--GC-GAA-A-GC-G-------G--C-T-C-T…	TACGTAGGTCCCGAGCGTTGTCCGGATTTATTGGGCGTAAAGCGAGCGCAGGCGGTTTGATAAGTCTGAAGTTAAAGGCTGTGGCTCAACCATAGTTCGCTTTGGAAACTGTCAAACTTGAGTGCAGAAGGGGAGAGTGGAATTCCATGTGTAGCGGTGAAATGCGTAGATATATGGAGGAACACCGGTGGCGAAAGCGGCTCTCTGGTCTGTAACTGAAGCTGAGGCTCGAAAGCGTGGGGAGCGAACAGG	Bacteria(100)	Firmicutes(100)	Bacilli(100)	Lactobacillales(100)	Streptococcaceae(100)	Streptococcus(100)	80	2	0	0	0	0	0	0	1	0	0	0	5	0	0	0	0	0	0	0	0	0	0	0	3	0	0	0	0	0	2	0	0	0	0	0	0	0	0	0
M01774_231_000000000-AK8HV_1_1110_27074_16007	M01774_231_000000000-AK8HV_1_1110_27074_16007	TAC-GC-AG-GTC--CCG-A-GC-G--T--T-GTC-CGG-AT-TT-A-TT-GGGC--GT-A----AA-GC-GA-GC-G-CA-G-G-C-G--G--T-TT-G-A-T-AAG-T-C-T---G-A-A--G--TT--A-AA-GG--C-T-GT-G-G-CT-C-AA-C-C-A-T-A-G-T-T---C-G--C-T---T--T--G--GAA-A-C----T--G-T--CA--A-A-C---T-T-G-A-G-T--G-C-AG-AA-G-G-------G-G-A-G--AG-T--GG-A--ATT---C-C-A-T-GT--GTA-G-CGGT-G-A-AA--TGCGT-AG-AT-A-TA---T-GGA-G-G-A-AC-A-CC----GG-T-G--GC-GAA-A-GC-G-------G--C-T-C-T…	TACGCAGGTCCCGAGCGTTGTCCGGATTTATTGGGCGTAAAGCGAGCGCAGGCGGTTTGATAAGTCTGAAGTTAAAGGCTGTGGCTCAACCATAGTTCGCTTTGGAAACTGTCAAACTTGAGTGCAGAAGGGGAGAGTGGAATTCCATGTGTAGCGGTGAAATGCGTAGATATATGGAGGAACACCGGTGGCGAAAGCGGCTCTCTGGTCTGTAACTGACGCTGAGGCTCGAAAGCGTGGGGAGCGAACAGG	Bacteria(100)	Firmicutes(100)	Bacilli(100)	Lactobacillales(100)	Streptococcaceae(100)	Streptococcus(100)	354	2	0	2	0	0	0	0	1	7	3	1	7	1	0	0	2	0	0	0	0	0	0	0	3	4	7	0	0	0	2	0	0	0	0	0	0	0	0	0
M01774_231_000000000-AK8HV_1_1110_26019_16463	M01774_231_000000000-AK8HV_1_1110_26019_16463	TAC-GT-AG-GTG--GCA-A-GC-G--T--T-GTC-CGG-GT-TT-A-TT-GGGC--GT-A----AA-GC-GA-GC-G-CA-G-G-C-G--G--A-AT-G-A-T-AAG-T-C-T---G-A-T--G--TG--A-AA-GC--C-C-AC-G-G-CT-C-AA-C-C-G-T-G-G-A-A-C-T-G--C-A---T--C--G--GAA-A-C----T--G-T--CA--T-T-C---T-T-G-A-G-T--G-C-AG-AA-G-A-------G-G-A-G--AG-T--GG-A--ACT---C-C-A-T-GT--GTA-G-CGGT-G-G-AA--TGCGT-AG-AT-A-TA---T-GGA-A-G-A-AC-A-CC----AG-T-G--GC-GAA-G-GC-G-------G--C-T-C-T…	TACGTAGGTGGCAAGCGTTGTCCGGGTTTATTGGGCGTAAAGCGAGCGCAGGCGGAATGATAAGTCTGATGTGAAAGCCCACGGCTCAACCGTGGAACTGCATCGGAAACTGTCATTCTTGAGTGCAGAAGAGGAGAGTGGAACTCCATGTGTAGCGGTGGAATGCGTAGATATATGGAAGAACACCAGTGGCGAAGGCGGCTCTCTGGTCTGCAACTGACGCTGAGGCTCGAAAGCATGGGTAGCGAACAGG	Bacteria(100)	Firmicutes(100)	Bacilli(100)	Lactobacillales(100)	Lactobacillaceae(99.5)	Lactobacillus(99.3)	101	2	1	1	1	1	0	0	3	2	3	2	0	0	4	0	0	0	0	0	0	1	0	0	0	0	2	0	1	0	0	2	0	0	0	1	0	0	0	0
M01774_231_000000000-AK8HV_1_1110_24946_19578	M01774_231_000000000-AK8HV_1_1110_24946_19578	TAC-GT-AG-GTC--CCG-A-GC-G--T--T-GTC-CGG-AT-TT-A-TT-GGGC--GT-A----AA-GC-GA-GT-G-CA-G-G-C-G--G--T-TT-G-A-T-AAG-T-C-T---G-A-A--G--TT--A-AA-GG--C-T-GT-G-G-CT-C-AA-C-C-A-T-A-G-T-T---C-G--C-T---T--T--G--GAA-A-C----T--G-T--CA--A-A-C---T-T-G-A-G-T--G-C-AG-AA-G-G-------G-G-A-G--AG-T--GG-A--ATT---C-C-A-T-GT--GTA-G-CGGT-G-A-AA--TGCGT-AG-AT-A-TA---T-GGA-G-G-A-AC-A-CC----GG-T-G--GC-GAA-A-GC-G-------G--C-T-C-T…	TACGTAGGTCCCGAGCGTTGTCCGGATTTATTGGGCGTAAAGCGAGTGCAGGCGGTTTGATAAGTCTGAAGTTAAAGGCTGTGGCTCAACCATAGTTCGCTTTGGAAACTGTCAAACTTGAGTGCAGAAGGGGAGAGTGGAATTCCATGTGTAGCGGTGAAATGCGTAGATATATGGAGGAACACCGGTGGCGAAAGCGGCTCTCTGGTCTGTAACTGACGCTGAGGCTCGAAAGCGTGGGGAGCGAACAGG	Bacteria(100)	Firmicutes(100)	Bacilli(100)	Lactobacillales(100)	Streptococcaceae(99.8)	Streptococcus(99.8)	295	2	2	0	0	5	1	1	2	8	2	1	14	4	0	0	1	0	0	0	1	2	0	0	1	10	2	0	0	1	0	0	0	0	0	0	0	0	0	0
M01774_231_000000000-AK8HV_1_1110_24421_24398	M01774_231_000000000-AK8HV_1_1110_24421_24398	TAC-GT-AG-GTG--GCA-A-GC-G--T--T-GCC-CGG-AT-TT-A-TT-GGGC--GT-A----AA-GC-GA-GC-G-CA-G-G-C-G--G--A-AT-G-A-T-AAG-T-C-T---G-A-T--G--TG--A-AA-GC--C-C-AC-G-G-CT-C-AA-C-C-G-T-G-G-A-A-C-T-G--C-A---T--C--G--GAA-A-C----T--G-T--CA--T-T-C---T-T-G-A-G-T--G-C-AG-AA-G-A-------G-G-A-G--AG-T--GG-A--ACT---C-C-A-T-GT--GTA-G-CGGT-G-G-AA--TGCGT-AG-AT-A-TA---T-GGA-A-G-A-AC-A-CC----AG-T-G--GC-GAA-G-GC-G-------G--C-T-C-T…	TACGTAGGTGGCAAGCGTTGCCCGGATTTATTGGGCGTAAAGCGAGCGCAGGCGGAATGATAAGTCTGATGTGAAAGCCCACGGCTCAACCGTGGAACTGCATCGGAAACTGTCATTCTTGAGTGCAGAAGAGGAGAGTGGAACTCCATGTGTAGCGGTGGAATGCGTAGATATATGGAAGAACACCAGTGGCGAAGGCGGCTCTCTGGTCTGCAACTGACGCTGAGGCTCGAAAGCATGGGTAGCGAACAGG	Bacteria(100)	Firmicutes(100)	Bacilli(100)	Lactobacillales(100)	Lactobacillaceae(99.8)	Lactobacillus(99.6)	159	2	0	1	0	1	0	2	5	1	0	0	0	0	5	0	0	0	0	0	0	4	0	0	0	0	1	0	0	0	0	0	0	5	0	1	0	0	1	1
M01774_231_000000000-AK8HV_1_1110_23733_14192	M01774_231_000000000-AK8HV_1_1110_23733_14192	TAC-GT-AG-GTC--CCG-A-GC-G--T--T-GTC-CGG-AT-TT-A-TT-GGGC--GT-A----AA-GC-GA-GC-G-CA-G-G-C-G--G--T-TT-G-A-T-AAG-T-C-T---G-A-A--G--TT--A-AA-GG--C-T-GT-G-G-CT-C-AA-C-C-A-T-A-G-T-T---C-G--C-T---T--T--G--GAA-A-C----T--G-T--CA--A-A-C---T-T-G-A-G-T--G-C-AG-AA-G-G-------G-G-A-G--AG-T--GG-A--ATT---C-C-A-T-GT--GTA-G-CGGT-G-A-AA--TGCGT-AG-AT-A-TA---T-GGA-G-G-A-AC-A-CC----GG-T-G--GC-GAA-A-GC-G-------G--C-T-C-T…	TACGTAGGTCCCGAGCGTTGTCCGGATTTATTGGGCGTAAAGCGAGCGCAGGCGGTTTGATAAGTCTGAAGTTAAAGGCTGTGGCTCAACCATAGTTCGCTTTGGAAACTGTCAAACTTGAGTGCAGAAGGGGAGAGTGGAATTCCATGTGTAGCGGTGAAATGCGTAGATATATGGAGGAACACCGGTGGCGAAAGCGGCTCTCTGGTCTGTAACTGACGCTGAGGCTCGAAAGCGTGGGGAGCGAACACG	Bacteria(100)	Firmicutes(100)	Bacilli(100)	Lactobacillales(100)	Streptococcaceae(100)	Streptococcus(100)	30	2	0	1	1	0	0	0	0	0	0	0	1	0	1	0	0	0	0	0	0	0	0	0	0	0	1	0	0	0	0	0	0	0	0	0	0	0	0	0
M01774_231_000000000-AK8HV_1_1110_22547_16821	M01774_231_000000000-AK8HV_1_1110_22547_16821	TAC-GT-AG-GTG--GCA-A-GC-G--T--T-GTC-CGG-AT-TT-A-TT-GGGC--GT-A----AA-GC-GA-GC-G-CA-G-G-C-G--G--A-AT-G-A-T-AAG-T-C-T---G-A-T--G--TG--A-AA-GC--C-C-AC-G-G-CT-C-AA-C-C-G-T-G-G-A-A-C-T-G--C-A---T--C--G--GAA-A-C----T--G-T--CA--T-T-C---T-T-G-A-G-T--G-C-AG-AA-G-A-------G-G-A-G--AG-T--GG-A--ACT---C-C-A-T-GT--GTA-G-CGGT-G-G-AA--TGCGT-AG-AT-A-TA---T-GGA-A-G-A-AC-A-CC----AG-T-G--GC-GAA-G-GC-G-------G--C-T-C-T…	TACGTAGGTGGCAAGCGTTGTCCGGATTTATTGGGCGTAAAGCGAGCGCAGGCGGAATGATAAGTCTGATGTGAAAGCCCACGGCTCAACCGTGGAACTGCATCGGAAACTGTCATTCTTGAGTGCAGAAGAGGAGAGTGGAACTCCATGTGTAGCGGTGGAATGCGTAGATATATGGAAGAACACCAGTGGCGAAGGCGGCTCTCCGGTCTGCAACTGACGCTGAGGCTCGAAAGCATGGGTAGCGAACAGG	Bacteria(100)	Firmicutes(100)	Bacilli(100)	Lactobacillales(100)	Lactobacillaceae(99.3)	Lactobacillus(99.1)	218	2	0	2	4	7	3	2	1	3	0	0	0	0	4	0	0	0	0	0	0	2	2	0	0	0	0	0	2	2	0	1	0	0	0	0	0	0	3	1
M01774_231_000000000-AK8HV_1_1110_15194_10466	M01774_231_000000000-AK8HV_1_1110_15194_10466	TAC-GT-AG-GTC--CCG-A-GC-G--T--T-GTC-CGG-AT-TT-A-TT-GGGC--GT-A----AT-GC-GA-GC-G-CA-G-G-C-G--G--T-TT-G-A-T-AAG-T-C-T---G-A-A--G--TT--A-AA-GG--C-T-GT-G-G-CT-C-AA-C-C-A-T-A-G-T-T---C-G--C-T---T--T--G--GAA-A-C----T--G-T--CA--A-A-C---T-T-G-A-G-T--G-C-AG-AA-G-G-------G-G-A-G--AG-T--GG-A--ATT---C-C-A-T-GT--GTA-G-CGGT-G-A-AA--TGCGT-AG-AT-A-TA---T-GGA-G-G-A-AC-A-CC----GG-T-G--GC-GAA-A-GC-G-------G--C-T-C-T…	TACGTAGGTCCCGAGCGTTGTCCGGATTTATTGGGCGTAATGCGAGCGCAGGCGGTTTGATAAGTCTGAAGTTAAAGGCTGTGGCTCAACCATAGTTCGCTTTGGAAACTGTCAAACTTGAGTGCAGAAGGGGAGAGTGGAATTCCATGTGTAGCGGTGAAATGCGTAGATATATGGAGGAACACCGGTGGCGAAAGCGGCTCTCTGGTCTGTAACTGACGCTGAGGCTCGAAAGCGTGGGGAGCGAACAGG	Bacteria(100)	Firmicutes(100)	Bacilli(100)	Lactobacillales(100)	Streptococcaceae(100)	Streptococcus(100)	19	2	0	0	2	0	0	0	0	0	0	0	0	0	0	0	0	0	0	0	0	0	0	0	0	0	0	0	0	0	0	0	0	0	0	0	0	0	0	0
M01774_231_000000000-AK8HV_1_1110_12933_21786	M01774_231_000000000-AK8HV_1_1110_12933_21786	TAC-GT-AG-GTC--CCG-A-GC-G--T--T-GTC-CGG-AT-TT-A-TT-GGGC--GT-A----AA-GC-GA-GC-G-CA-G-G-C-G--G--T-TT-G-A-T-AAG-T-C-T---G-A-A--G--TT--A-AA-GG--C-T-GT-G-G-CT-C-AA-C-C-A-T-A-G-T-T---C-G--C-T---T--T--G--GAA-A-C----T--G-T--CA--A-A-C---T-T-G-A-G-T--G-C-AG-AA-G-G-------G-G-A-G--AG-T--GG-A--ATT---C-C-A-T-GT--GTA-G-CGGT-G-A-AA--TGCGT-AG-AT-A-TA---T--GA-G-G-A-AC-A-CC----GG-T-G--GC-GAA-A-GC-G-------G--C-T-C-T…	TACGTAGGTCCCGAGCGTTGTCCGGATTTATTGGGCGTAAAGCGAGCGCAGGCGGTTTGATAAGTCTGAAGTTAAAGGCTGTGGCTCAACCATAGTTCGCTTTGGAAACTGTCAAACTTGAGTGCAGAAGGGGAGAGTGGAATTCCATGTGTAGCGGTGAAATGCGTAGATATATGAGGAACACCGGTGGCGAAAGCGGCTCTCTGGTCTGTAACTGACGCTGAGGCTCGAAAGCGTGGGGAGCGAACAGG	Bacteria(100)	Firmicutes(100)	Bacilli(100)	Lactobacillales(100)	Streptococcaceae(100)	Streptococcus(100)	78	2	1	1	0	0	0	0	2	0	0	3	0	0	0	1	0	1	0	0	0	0	0	0	0	1	2	0	0	0	0	0	0	0	0	0	0	0	0	0
M01774_231_000000000-AK8HV_1_1109_9669_19764	M01774_231_000000000-AK8HV_1_1109_9669_19764	TAC-GT-AG-GTC--CCG-A-GC-G--T--T-GTC-CGG-AT-TT-A-TT-GGGC--GT-A----AA-GC-GA-GC-G-CA-G-G-C-G--G--T-TT-G-A-T-AAG-T-C-T---G-A-A--G--TT--A-AA-GG--C-T-GT-G-G-CT-C-AA-C-C-A-T-A-G-T-T---C-G--C-T---T--C--G--GAA-A-C----T--G-T--CA--A-A-C---T-T-G-A-G-T--G-C-AG-AA-G-G-------G-G-A-G--AG-T--GG-A--ATT---C-C-A-T-GT--GTA-G-CGGT-G-A-AA--TGCGT-AG-AT-A-TA---T-GGA-G-G-A-AC-A-CC----GG-T-G--GC-GAA-A-GC-G-------G--C-T-C-T…	TACGTAGGTCCCGAGCGTTGTCCGGATTTATTGGGCGTAAAGCGAGCGCAGGCGGTTTGATAAGTCTGAAGTTAAAGGCTGTGGCTCAACCATAGTTCGCTTCGGAAACTGTCAAACTTGAGTGCAGAAGGGGAGAGTGGAATTCCATGTGTAGCGGTGAAATGCGTAGATATATGGAGGAACACCGGTGGCGAAAGCGGCTCTCTGGTCTGTAACTGACGCTGAGGCTCGAAAGCGTGGGGAGCGAACAGG	Bacteria(100)	Firmicutes(100)	Bacilli(100)	Lactobacillales(100)	Streptococcaceae(100)	Streptococcus(100)	271	2	1	1	5	0	0	0	1	11	2	5	3	5	0	0	3	0	0	0	0	1	0	3	0	3	1	0	0	0	0	0	0	0	0	0	0	0	0	0
M01774_231_000000000-AK8HV_1_1109_24139_19315	M01774_231_000000000-AK8HV_1_1109_24139_19315	TAC-GT-AG-GTC--CCG-A-GC-G--T--T-GTC-CGG-AT-TT-A-TT-GGGC--GT-A----AA-GC-GA-GC-G-CA-G-G-C-G--G--T-TT-G-A-T-AAG-T-C-T---G-A-A--G--TT--A-AA-GG--C-T-GT-G-G-CT-C-AA-C-C-A-T-A-G-T-T---C-G--C-T---T--T--G--GAA-A-C----T--G-T--CA--A-A-C---T-T-G-A-G-T--G-C-AG-AA-G-G-------G-G-A-G--AG-T--GG-A--ATT---C-C-A-T-GT--GTA-G-CGGT-G-A-AA--TGCGC-AG-AT-A-TA---T-GGA-G-G-A-AC-A-CC----GG-T-G--GC-GAA-A-GC-G-------G--C-T-C-T…	TACGTAGGTCCCGAGCGTTGTCCGGATTTATTGGGCGTAAAGCGAGCGCAGGCGGTTTGATAAGTCTGAAGTTAAAGGCTGTGGCTCAACCATAGTTCGCTTTGGAAACTGTCAAACTTGAGTGCAGAAGGGGAGAGTGGAATTCCATGTGTAGCGGTGAAATGCGCAGATATATGGAGGAACACCGGTGGCGAAAGCGGCTCTCTGGTCTGTAACTGACGCTGAGGCTCGAAAGCGTGGGGAGCGAACAGG	Bacteria(100)	Firmicutes(100)	Bacilli(100)	Lactobacillales(100)	Streptococcaceae(100)	Streptococcus(100)	281	2	4	2	1	1	1	1	1	5	0	1	10	2	3	2	1	0	0	0	0	2	0	0	4	1	1	0	0	2	0	0	0	0	0	0	0	0	0	0
M01774_231_000000000-AK8HV_1_1109_22357_3919	M01774_231_000000000-AK8HV_1_1109_22357_3919	TAC-GT-AG-GTC--CCG-A-GC-G--T--T-GTC-CGG-AT-TT-A-TT-GGGC--GT-A----AA-GC-GA-GC-G-CA-G-G-C-G--G--T-TT-G-A-T-AAG-T-C-T---G-A-A--G--TT--A-AA-GG--C-T-GT-G-G-CT-C-AA-C-C-A-T-A-G-T-T---G-G--C-T---T--T--G--GAA-A-C----T--G-T--CA--A-A-C---T-T-G-A-G-T--G-C-AG-AA-G-G-------G-G-A-G--AG-T--GG-A--ATT---C-C-A-T-GT--GTA-G-CGGT-G-A-AA--TGCGT-AG-AT-A-TA---T-GGA-G-G-A-AC-A-CC----GG-T-G--GC-GAA-A-GC-G-------G--C-T-C-T…	TACGTAGGTCCCGAGCGTTGTCCGGATTTATTGGGCGTAAAGCGAGCGCAGGCGGTTTGATAAGTCTGAAGTTAAAGGCTGTGGCTCAACCATAGTTGGCTTTGGAAACTGTCAAACTTGAGTGCAGAAGGGGAGAGTGGAATTCCATGTGTAGCGGTGAAATGCGTAGATATATGGAGGAACACCGGTGGCGAAAGCGGCTCTCTGGTCTGTAACTGACGCTGAGGCTCGAAAGCGTGGGGAGCGAACAGG	Bacteria(100)	Firmicutes(100)	Bacilli(100)	Lactobacillales(100)	Streptococcaceae(100)	Streptococcus(100)	165250	2	1	2	3	0	0	77	51	158	988	107	634	8498	3319	109	251	186	5	2	16	5431	9	282	21	7	36	9	14	4943	5162	4	12	14	2	9	1	0	0	0
M01774_231_000000000-AK8HV_1_1109_22345_3897	M01774_231_000000000-AK8HV_1_1109_22345_3897	TAC-GT-AG-GTC--CCG-A-GC-G--T--T-GTC-CGG-AT-TT-A-TT-GGGC--GT-A----AA-GC-GA-GC-G-CA-G-G-C-G--G--T-TT-G-A-T-AAG-T-C-T---G-A-A--G--TT--A-AA-GG--C-T-GT-G-G-CT-C-AA-C-C-A-T-A-G-T-T---C-G--C-T---T--T--G--GAA-A-C----T--G-T--CA--A-A-C---T-T-G-A-G-T--G-C-AG-AA-G-G-------G-G-A-G--AG-T--GG-A--ATT---C-C-A-T-GT--GTA-G-CGGT-G-A-AA--TGCGT-AG-AT-A-TA---T-GGA-G-G-A-AC-A-CC----GG-T-G--GC-GAA-A-GC-G-------G--C-T-C-T…	TACGTAGGTCCCGAGCGTTGTCCGGATTTATTGGGCGTAAAGCGAGCGCAGGCGGTTTGATAAGTCTGAAGTTAAAGGCTGTGGCTCAACCATAGTTCGCTTTGGAAACTGTCAAACTTGAGTGCAGAAGGGGAGAGTGGAATTCCATGTGTAGCGGTGAAATGCGTAGATATATGGAGGAACACCGGTGGCGAAAGCGGCTCTCTGGCCTGTAACTGACGCTGAGGCTCGAAAGCGTGGGGAGCGAACAGG	Bacteria(100)	Firmicutes(100)	Bacilli(100)	Lactobacillales(100)	Streptococcaceae(99.5)	Streptococcus(99.5)	270	2	0	0	9	0	11	1	4	2	1	1	3	2	2	1	4	0	0	0	0	2	0	0	5	0	5	0	0	1	0	0	0	0	0	0	0	0	0	0
M01774_231_000000000-AK8HV_1_1109_21513_25739	M01774_231_000000000-AK8HV_1_1109_21513_25739	TAC-GT-AG-GTG--GCA-A-GC-G--T--T-GTC-CGG-AT-TT-A-TT-GGGC--GT-A----AA-GC-GA-GC-G-CA-G-G-C-G--G--A-AT-G-A-T-AAG-T-C-T---G-A-T--G--TG--A-AA-GC--C-C-AC-G-G-CT-C-AA-C-C-G-T-G-G-A-A-C-T-G--C-A---T--C--G--GAA-A-C----T--G-T--CA--T-T-C---T-T-G-A-G-T--G-C-AG-AA-G-A-------G-G-A-G--AG-T--GG-A--ACT---C-C-A-T-GT--GTA-G-CGGT-G-G-AA--TGCGT-AG-AT-A-TA---T-GGA-A-G-A-AC-A-CC----AG-T-G--GC-GAA-G-GC-G-------G--C-T-C-T…	TACGTAGGTGGCAAGCGTTGTCCGGATTTATTGGGCGTAAAGCGAGCGCAGGCGGAATGATAAGTCTGATGTGAAAGCCCACGGCTCAACCGTGGAACTGCATCGGAAACTGTCATTCTTGAGTGCAGAAGAGGAGAGTGGAACTCCATGTGTAGCGGTGGAATGCGTAGATATATGGAAGAACACCAGTGGCGAAGGCGGCTCTCTGGTCTGCAACAGACGCTGAGGCTCGAAAGCATGGGTAGCGAACAGG	Bacteria(100)	Firmicutes(100)	Bacilli(99.9)	Lactobacillales(99.9)	Lactobacillaceae(99.3)	Lactobacillus(98.9)	84	2	0	2	2	1	3	0	6	0	0	2	0	0	0	0	0	0	0	0	0	1	0	0	0	0	0	1	0	0	0	0	0	0	0	0	0	0	0	2
M01774_231_000000000-AK8HV_1_1109_20844_7237	M01774_231_000000000-AK8HV_1_1109_20844_7237	TAC-GT-AG-GTC--CCG-A-GC-G--T--T-GTC-CGG-AT-TT-A-TT-GGGC--GT-A----AA-GC-GA-GC-G-CA-G-G-C-G--G--T-TT-G-A-T-AAG-T-C-T---G-A-A--G--TT--A-AA-GG--C-T-GT-G-G-CT-C-AA-C-C-A-T-A-G-T-T---C-G--C-T---T--T--G--GAA-A-C----T--G-T--CA--A-A-C---T-T-G-A-G-T--G-C-AG-AA-G-G-------G-G-A-G--AG-T--GG-A--ATT---C-C-A-T-GT--GTA-G-CGGT-G-A-AA--TGCGT-AG-AT-A-TA---T-GGA-G-G-A-AC-A-CC----GG-T-G--GC-GAA-A-GC-G-------G--C-T-C-T…	TACGTAGGTCCCGAGCGTTGTCCGGATTTATTGGGCGTAAAGCGAGCGCAGGCGGTTTGATAAGTCTGAAGTTAAAGGCTGTGGCTCAACCATAGTTCGCTTTGGAAACTGTCAAACTTGAGTGCAGAAGGGGAGAGTGGAATTCCATGTGTAGCGGTGAAATGCGTAGATATATGGAGGAACACCGGTGGCGAAAGCGGCTCTCTGGTCTGTAACTGACGCTGAGGCTCGAAAGCGTGGGGAGTGAACAGG	Bacteria(100)	Firmicutes(100)	Bacilli(100)	Lactobacillales(100)	Streptococcaceae(100)	Streptococcus(100)	383	2	2	7	5	0	6	1	6	8	9	1	11	6	0	1	1	0	0	0	0	0	0	0	3	6	4	0	0	0	1	0	0	0	0	0	0	0	0	0
M01774_231_000000000-AK8HV_1_1109_18391_21606	M01774_231_000000000-AK8HV_1_1109_18391_21606	TAC-GT-AG-GTC--CCG-A-GC-G--T--T-GTC-CGG-AT-TT-A-TT-GGGC--GT-A----AA-GC-GA-GC-G-CA-G-G-C-G--G--T-TT-G-A-T-AAG-T-C-T---G-A-A--G--TT--A-AA-GG--C-T-GT-G-G-CT-C-AA-C-C-A-T-A-G-T-T---C-G--C-T---T--T--G--GAA-A-C----T--G-T--CA--A-A-C---T-T-G-A-G-T--G-C-AG-AA-G-G-------A-G-A-G--AG-T--GG-A--ATT---C-C-A-T-GT--GTA-G-CGGT-G-A-AA--TGCGT-AG-AT-A-TA---T-GGA-G-G-A-AC-A-CC----GG-T-G--GC-GAA-A-GC-G-------G--C-T-C-T…	TACGTAGGTCCCGAGCGTTGTCCGGATTTATTGGGCGTAAAGCGAGCGCAGGCGGTTTGATAAGTCTGAAGTTAAAGGCTGTGGCTCAACCATAGTTCGCTTTGGAAACTGTCAAACTTGAGTGCAGAAGGAGAGAGTGGAATTCCATGTGTAGCGGTGAAATGCGTAGATATATGGAGGAACACCGGTGGCGAAAGCGGCTCTCTGGTCTGTAACTGACGCTGAGGCTCGAAAGCGTGGGGAGCGAACAGG	Bacteria(100)	Firmicutes(100)	Bacilli(100)	Lactobacillales(100)	Streptococcaceae(100)	Streptococcus(100)	234	2	3	0	2	0	0	0	2	2	2	1	4	0	0	0	1	0	0	0	0	0	0	0	6	1	6	0	0	1	1	0	0	0	0	0	0	0	0	0
M01774_231_000000000-AK8HV_1_1109_16246_7596	M01774_231_000000000-AK8HV_1_1109_16246_7596	TAC-GT-AG-GTC--CCG-A-GC-G--T--T-CTC-CGG-AT-TT-A-TT-GGGC--GT-A----AA-GC-GA-GC-G-CA-G-G-C-G--G--T-TT-G-A-T-AAG-T-C-T---G-A-A--G--TT--A-AA-GG--C-T-GT-G-G-CT-C-AA-C-C-A-T-A-G-T-T---C-G--C-T---T--T--G--GAA-A-C----T--G-T--CA--A-A-C---T-T-G-A-G-T--G-C-AG-AA-G-G-------G-G-A-G--AG-T--GG-A--ATT---C-C-A-T-GT--GTA-G-CGGT-G-A-AA--TGCGT-AG-AT-A-TA---T-GGA-G-G-A-AC-A-CC----GG-T-G--GC-GAA-A-GC-G-------G--C-T-C-T…	TACGTAGGTCCCGAGCGTTCTCCGGATTTATTGGGCGTAAAGCGAGCGCAGGCGGTTTGATAAGTCTGAAGTTAAAGGCTGTGGCTCAACCATAGTTCGCTTTGGAAACTGTCAAACTTGAGTGCAGAAGGGGAGAGTGGAATTCCATGTGTAGCGGTGAAATGCGTAGATATATGGAGGAACACCGGTGGCGAAAGCGGCTCTCTGGTCTGTAACTGACGCTGAGGCTCGAAAGCGTGGGGAGCGAACAGG	Bacteria(100)	Firmicutes(100)	Bacilli(100)	Lactobacillales(100)	Streptococcaceae(100)	Streptococcus(100)	55	2	0	0	0	0	1	0	0	0	0	0	2	0	0	0	0	0	0	0	0	2	0	0	0	0	0	0	0	0	0	0	0	0	0	0	0	0	0	0
M01774_231_000000000-AK8HV_1_1108_28640_11776	M01774_231_000000000-AK8HV_1_1108_28640_11776	TAC-GT-AG-GTC--CCG-A-GC-G--T--T-GTC-CGG-AT-TT-A-TT-GGGC--GT-A----AA-GC-GA-GC-G-CA-G-G-C-G--G--T-TT-G-A-T-AAG-T-C-T---G-A-A--G--TT--A-AA-GG--C-T-GT-G-G-CT-C-AA-C-C-A-T-A-G-T-T---C-G--C-T---T--T--G--GAA-A-C----T--G-T--CA--A-A-C---T-C-G-A-G-T--G-C-AG-AA-G-G-------G-G-A-G--AG-T--GG-A--ATT---C-C-A-T-GT--GTA-G-CGGT-G-A-AA--TGCGT-AG-AT-A-TA---T-GGA-G-G-A-AC-A-CC----GG-T-G--GC-GAA-A-GC-G-------G--C-T-C-T…	TACGTAGGTCCCGAGCGTTGTCCGGATTTATTGGGCGTAAAGCGAGCGCAGGCGGTTTGATAAGTCTGAAGTTAAAGGCTGTGGCTCAACCATAGTTCGCTTTGGAAACTGTCAAACTCGAGTGCAGAAGGGGAGAGTGGAATTCCATGTGTAGCGGTGAAATGCGTAGATATATGGAGGAACACCGGTGGCGAAAGCGGCTCTCTGGTCTGTAACTGACGCTGAGGCTCGAAAGCGTGGGGAGCGAACAGG	Bacteria(100)	Firmicutes(100)	Bacilli(100)	Lactobacillales(100)	Streptococcaceae(100)	Streptococcus(100)	283	2	2	3	3	0	2	0	9	7	3	2	7	0	0	0	1	0	0	0	0	0	0	0	1	7	6	0	0	1	0	0	0	0	0	0	0	0	0	0
M01774_231_000000000-AK8HV_1_1108_24212_14836	M01774_231_000000000-AK8HV_1_1108_24212_14836	TAC-GT-AG-GTC--CCG-A-GC-G--T--T-GTC-CGG-AT-TT-A-TT-GGGC--GT-A----AA-GC-GA-GC-G-CA-G-G-C-G--G--T-TT-G-A-T-AAG-T-C-T---G-A-A--G--TT--A-AA-GG--C-T-GT-G-G-CT-C-AA-C-C-A-T-A-G-T-T---C-G--C-T---T--T--G--GAA-A-C----T--G-T--CA--A-A-C---T-T-G-A-G-T--G-C-AG-AA-G-G-------G-G-A-A--AG-T--GG-A--ATT---C-C-A-T-GT--GTA-G-CGGT-G-A-AA--TGCGT-AG-AT-A-TA---T-GGA-G-G-A-AC-A-CC----GG-T-G--GC-GAA-A-GC-G-------G--C-T-C-T…	TACGTAGGTCCCGAGCGTTGTCCGGATTTATTGGGCGTAAAGCGAGCGCAGGCGGTTTGATAAGTCTGAAGTTAAAGGCTGTGGCTCAACCATAGTTCGCTTTGGAAACTGTCAAACTTGAGTGCAGAAGGGGAAAGTGGAATTCCATGTGTAGCGGTGAAATGCGTAGATATATGGAGGAACACCGGTGGCGAAAGCGGCTCTCTGGTCTGTAACTGACGCTGAGGCTCGAAAGCGTGGGGAGCGAACAGG	Bacteria(100)	Firmicutes(100)	Bacilli(100)	Lactobacillales(100)	Streptococcaceae(100)	Streptococcus(100)	133	2	1	3	0	2	1	0	0	4	0	0	5	1	0	0	0	0	0	0	0	1	0	0	1	1	2	0	0	0	0	0	0	0	0	0	1	0	0	0
M01774_231_000000000-AK8HV_1_1107_3191_16189	M01774_231_000000000-AK8HV_1_1107_3191_16189	TAC-GT-AG-GTC--CCG-A-GC-G--T--T-GTC-CGG-AT-TT-A-TT-GGGC--GT-A----AA-GC-GA-GC-G-CA-G-G-C-G--G--T-TT-G-A-T-AAG-T-C-T---G-A-A--G--TT--A-AA-TG--C-T-GT-G-G-CT-C-AA-C-C-A-T-A-G-T-T---C-G--C-T---T--T--G--GAA-A-C----T--G-T--CA--A-A-C---T-T-G-A-G-T--G-C-AG-AA-G-G-------G-G-A-G--AG-T--GG-A--ATT---C-C-A-T-GT--GTA-G-CGGT-G-A-AA--TGCGT-AG-AT-A-TA---T-GGA-G-G-A-AC-A-CC----GG-T-G--GC-GAA-A-GC-G-------G--C-T-C-T…	TACGTAGGTCCCGAGCGTTGTCCGGATTTATTGGGCGTAAAGCGAGCGCAGGCGGTTTGATAAGTCTGAAGTTAAATGCTGTGGCTCAACCATAGTTCGCTTTGGAAACTGTCAAACTTGAGTGCAGAAGGGGAGAGTGGAATTCCATGTGTAGCGGTGAAATGCGTAGATATATGGAGGAACACCGGTGGCGAAAGCGGCTCTCTGGTCTGTAACTGACGCTGAGGCTCGAAAGCGTGGGGAGCGAACAGG	Bacteria(100)	Firmicutes(100)	Bacilli(100)	Lactobacillales(100)	Streptococcaceae(100)	Streptococcus(100)	310	2	2	2	4	0	3	0	4	4	1	2	2	0	0	0	1	0	0	0	0	0	0	2	2	4	2	0	0	0	1	0	0	1	0	0	0	0	0	0
M01774_231_000000000-AK8HV_1_1107_26451_20801	M01774_231_000000000-AK8HV_1_1107_26451_20801	TAC-GT-AG-GTC--CCG-A-GC-G--T--T-GTC-CGG-AT-TT-A-TT-GGGC--GT-A----AA-GC-GA-GC-G-CA-G-G-C-G--G--T-TT-G-A-T-AAG-T-C-T---G-A-A--G--TT--A-AA-GG--C-T-GT-G-G-CT-C-AA-C-C-A-T-A-G-T-T---C-G--C-T---T--T--G--GAA-A-C----T--G-T--CA--A-A-C---T-T-G-A-G-T--G-C-AG-AA-G-G-------G-G-A-G--AG-T--GG-A--ATT---C-C-A-T-GT--GTA-G-CGGT-G-A-AA--TGCGT-AG-AT-A-TA---T-GGA-G-G-A-AC-A-CC----GG-T-G--GC-GAA-A-GC-G-------G--C-T-C-T…	TACGTAGGTCCCGAGCGTTGTCCGGATTTATTGGGCGTAAAGCGAGCGCAGGCGGTTTGATAAGTCTGAAGTTAAAGGCTGTGGCTCAACCATAGTTCGCTTTGGAAACTGTCAAACTTGAGTGCAGAAGGGGAGAGTGGAATTCCATGTGTAGCGGTGAAATGCGTAGATATATGGAGGAACACCGGTGGCGAAAGCGGCTCTCTGGTCTGTAACTGACGCTGAGGCTCGAAAGCGTGGGGAGCGATCAGG	Bacteria(100)	Firmicutes(100)	Bacilli(100)	Lactobacillales(100)	Streptococcaceae(100)	Streptococcus(100)	161	2	0	1	5	3	3	0	3	1	0	7	8	0	0	0	1	0	0	0	0	1	0	0	2	0	2	0	0	0	0	0	0	0	0	0	0	0	0	0
M01774_231_000000000-AK8HV_1_1107_13338_19562	M01774_231_000000000-AK8HV_1_1107_13338_19562	TAC-GT-AG-GTC--CCG-A-GC-G--T--T-GTC-CGG-AT-TT-A-TT-GGGC--GT-A----AA-GC-GA-GC-G-CA-G-G-C-G--G--T-TT-G-A-T-AAG-T-C-T---G-A-A--G--TT--A-AA-GG--C-T-GT-G-G-CT-C-AA-C-C-A-T-A-G-T-T---C-G--C-T---T--T--G--GAA-A-C----T--G-T--CA--A-A-C---T-T-G-A-G-T--G-C-AG-AA-G-G-------G-G-A-G--AG-T--GG-A--ATT---C-C-A-T-GT--GTA-G-CGGT-G-A-AA--TGCGT-AG-AT-A-TA---T-GGA-G-G-A-AC-A-CC----GG-T-G--GC-GAA-A-GC-G-------G--C-T-C-T…	TACGTAGGTCCCGAGCGTTGTCCGGATTTATTGGGCGTAAAGCGAGCGCAGGCGGTTTGATAAGTCTGAAGTTAAAGGCTGTGGCTCAACCATAGTTCGCTTTGGAAACTGTCAAACTTGAGTGCAGAAGGGGAGAGTGGAATTCCATGTGTAGCGGTGAAATGCGTAGATATATGGAGGAACACCGGTGGCGAAAGCGGCTCTCTGGTCTGTGACTGACGCTGAGGCTCGAAAGCGTGGGGAGCGAACAGG	Bacteria(100)	Firmicutes(100)	Bacilli(100)	Lactobacillales(100)	Streptococcaceae(100)	Streptococcus(100)	195	2	2	3	4	0	4	0	2	2	2	0	5	0	0	0	5	0	0	0	0	0	0	0	5	2	0	0	0	0	2	0	0	0	0	0	0	0	0	0
M01774_231_000000000-AK8HV_1_1106_8805_22006	M01774_231_000000000-AK8HV_1_1106_8805_22006	TAC-GT-AG-GTG--GCA-A-GC-G--T--T-GTC-CGG-AT-TT-A-TT-GGGC--GT-A----AA-GC-GA-GC-G-CA-G-G-C-G--G--A-AT-G-A-T-AAG-T-C-T---G-A-T--G--TG--A-AA-GC--C-C-AC-G-G-CT-C-AA-C-C-G-T-G-G-A-A-C-T-G--C-A---T--C--G--GAA-A-C----T--G-T--CA--T-T-C---T-T-G-A-G-T--G-C-AG-AA-G-A-------G-G-A-G--AG-T--GG-A--ACT---C-C-A-T-GT--ATA-G-CGGT-G-G-AA--TGCGT-AG-AT-A-TA---T-GGA-A-G-A-AC-A-CC----AG-T-G--GC-GAA-G-GC-G-------G--C-T-C-T…	TACGTAGGTGGCAAGCGTTGTCCGGATTTATTGGGCGTAAAGCGAGCGCAGGCGGAATGATAAGTCTGATGTGAAAGCCCACGGCTCAACCGTGGAACTGCATCGGAAACTGTCATTCTTGAGTGCAGAAGAGGAGAGTGGAACTCCATGTATAGCGGTGGAATGCGTAGATATATGGAAGAACACCAGTGGCGAAGGCGGCTCTCTGGTCTGCAACTGACGCTGAGGCTCGAAAGCATGGGTAGCGAACAGG	Bacteria(100)	Firmicutes(100)	Bacilli(100)	Lactobacillales(99.9)	Lactobacillaceae(99.4)	Lactobacillus(99.1)	104	2	1	2	2	2	0	1	4	2	0	1	0	1	3	0	3	0	0	0	0	2	0	0	0	0	0	0	3	2	0	0	0	0	0	2	0	0	0	0
M01774_231_000000000-AK8HV_1_1106_5752_21332	M01774_231_000000000-AK8HV_1_1106_5752_21332	TAC-GT-AG-GTC--CCG-A-GC-G--T--T-GTC-CGG-AT-TT-A-TT-GGGC--GT-A----AA-GC-GA-GC-G-CA-G-G-C-G--G--T-TT-G-A-T-AAG-T-C-T---G-A-A--G--TT--A-AA-GG--C-T-GT-G-G-CT-C-AA-C-C-A-T-A-G-T-T---C-G--C-T---T--T--G--GAA-A-C----T--G-T--CA--A-A-C---T-T-G-A-G-T--G-C-AG-AA-G-G-------G-G-A-G--AG-T--GG-A--ATT---C-C-C-T-GT--GTA-G-CGGT-G-A-AA--TGCGT-AG-AT-A-TA---T-GGA-G-G-A-AC-A-CC----GG-T-G--GC-GAA-A-GC-G-------G--C-T-C-T…	TACGTAGGTCCCGAGCGTTGTCCGGATTTATTGGGCGTAAAGCGAGCGCAGGCGGTTTGATAAGTCTGAAGTTAAAGGCTGTGGCTCAACCATAGTTCGCTTTGGAAACTGTCAAACTTGAGTGCAGAAGGGGAGAGTGGAATTCCCTGTGTAGCGGTGAAATGCGTAGATATATGGAGGAACACCGGTGGCGAAAGCGGCTCTCTGGTCTGTAACTGACGCTGAGGCTCGAAAGCGTGGGGAGCGAACAGG	Bacteria(100)	Firmicutes(100)	Bacilli(100)	Lactobacillales(100)	Streptococcaceae(100)	Streptococcus(99.9)	182	2	4	4	2	2	1	2	4	1	1	1	8	1	2	0	1	0	0	0	0	0	0	0	0	3	0	0	1	0	1	0	0	0	0	0	0	0	0	0
M01774_231_000000000-AK8HV_1_1106_26456_13898	M01774_231_000000000-AK8HV_1_1106_26456_13898	TAC-GT-AG-GTC--CCG-A-GC-G--T--T-GTC-CGG-AT-TT-A-TT-GGGC--GT-A----AA-GC-GA-GC-G-CA-G-G-C-G--G--T-TT-G-A-T-AAG-T-C-T---G-A-A--G--TT--A-AA-GG--C-T-GT-G-G-CT-C-AA-C-C-A-T-A-G-T-T---C-G--C-T---T--T--G--GAA-A-C----T--G-T--CA--A-A-C---T-T-G-A-G-T--G-C-AG-AA-G-G-------G-G-A-G--AG-T--GG-A--ATT---C-C-A-T-GT--GTA-G-CGGT-G-A-AA--TGCGT-AG-AT-A-TA---T-GGA-G-G-A-AC-A-CC----GG-T-G--GC-GAA-A-GC-G-------G--C-T-C-T…	TACGTAGGTCCCGAGCGTTGTCCGGATTTATTGGGCGTAAAGCGAGCGCAGGCGGTTTGATAAGTCTGAAGTTAAAGGCTGTGGCTCAACCATAGTTCGCTTTGGAAACTGTCAAACTTGAGTGCAGAAGGGGAGAGTGGAATTCCATGTGTAGCGGTGAAATGCGTAGATATATGGAGGAACACCGGTGGCGAAAGCGGCTCTCTGGTCTGTAACTGACGCGGAGGCTCGAAAGCGTGGGGAGCGAACAGG	Bacteria(100)	Firmicutes(100)	Bacilli(100)	Lactobacillales(100)	Streptococcaceae(100)	Streptococcus(100)	400	2	3	2	7	0	5	2	5	8	4	8	24	2	1	0	2	0	0	0	0	1	0	1	5	5	6	0	0	0	1	0	0	0	0	0	0	0	0	0
M01774_231_000000000-AK8HV_1_1106_25569_22739	M01774_231_000000000-AK8HV_1_1106_25569_22739	TAC-GT-AG-GTC--CCG-A-GC-G--T--T-GTC-CGG-AT-TT-A-TT-GGGC--GT-A----AA-GC-GA-GC-G-CA-G-G-C-G--G--T-TT-G-A-T-AAG-T-C-T---G-A-A--G--TT--A-AA-GG--C-T-GT-G-G-CT-C-AA-C-C-A-T-A-G-T-T---C-G--C-T---T--T--G--GAA-A-C----T--G-T--CC--A-A-C---T-T-G-A-G-T--G-C-AG-AA-G-G-------G-G-A-G--AG-T--GG-A--ATT---C-C-A-T-GT--GTA-G-CGGT-G-A-AA--TGCGT-AG-AT-A-TA---T-GGA-G-G-A-AC-A-CC----GG-T-G--GC-GAA-A-GC-G-------G--C-T-C-T…	TACGTAGGTCCCGAGCGTTGTCCGGATTTATTGGGCGTAAAGCGAGCGCAGGCGGTTTGATAAGTCTGAAGTTAAAGGCTGTGGCTCAACCATAGTTCGCTTTGGAAACTGTCCAACTTGAGTGCAGAAGGGGAGAGTGGAATTCCATGTGTAGCGGTGAAATGCGTAGATATATGGAGGAACACCGGTGGCGAAAGCGGCTCTCTGGTCTGTAACTGACGCTGAGGCTCGAAAGCGTGGGGAGCGAACAGG	Bacteria(100)	Firmicutes(100)	Bacilli(100)	Lactobacillales(100)	Streptococcaceae(99.8)	Streptococcus(99.8)	67	2	1	1	0	0	0	1	0	2	1	0	4	0	0	0	0	0	0	0	0	0	0	0	0	0	0	0	0	0	0	0	0	0	0	0	0	0	0	0
M01774_231_000000000-AK8HV_1_1106_24287_25288	M01774_231_000000000-AK8HV_1_1106_24287_25288	TAC-GT-AG-GTC--CCG-A-GC-G--T--T-GTC-CGG-AT-TT-A-TT-GAGC--GT-A----AA-GC-GA-GC-G-CA-G-G-C-G--G--T-TT-G-A-T-AAG-T-C-T---G-A-A--G--TT--A-AA-GG--C-T-GT-G-G-CT-C-AA-C-C-A-T-A-G-T-T---C-G--C-T---T--T--G--GAA-A-C----T--G-T--CA--A-A-C---T-T-G-A-G-T--G-C-AG-AA-G-G-------G-G-A-G--AG-T--GG-A--ATT---C-C-A-T-GT--GTA-G-CGGT-G-A-AA--TGCGT-AG-AT-A-TA---T-GGA-G-G-A-AC-A-CC----GG-T-G--GC-GAA-A-GC-G-------G--C-T-C-T…	TACGTAGGTCCCGAGCGTTGTCCGGATTTATTGAGCGTAAAGCGAGCGCAGGCGGTTTGATAAGTCTGAAGTTAAAGGCTGTGGCTCAACCATAGTTCGCTTTGGAAACTGTCAAACTTGAGTGCAGAAGGGGAGAGTGGAATTCCATGTGTAGCGGTGAAATGCGTAGATATATGGAGGAACACCGGTGGCGAAAGCGGCTCTCTGGTCTGTAACTGACGCTGAGGCTCGAAAGCGTGGGGAGCGAACAGG	Bacteria(100)	Firmicutes(100)	Bacilli(100)	Lactobacillales(100)	Streptococcaceae(100)	Streptococcus(100)	419	2	3	8	3	3	2	0	3	7	4	3	14	0	0	0	2	0	0	0	0	1	0	2	5	2	5	0	0	3	2	0	0	0	0	0	0	0	0	0
M01774_231_000000000-AK8HV_1_1106_18096_19363	M01774_231_000000000-AK8HV_1_1106_18096_19363	TAC-GT-AG-GTC--CCG-A-GC-G--T--T-GTC-CGG-AT-TT-A-TT-GGGC--GT-A----AA-GC-GA-GC-G-CA-G-G-C-G--G--T-TT-G-A-T-AAG-T-C-T---G-A-A--G--TT--A-AA-GG--C-T-GT-G-G-CT-C-AA-C-C-A-T-A-G-T-T---C-G--C-A---T--T--G--GAA-A-C----T--G-T--CA--A-A-C---T-T-G-A-G-T--G-C-AG-AA-G-G-------G-G-A-G--AG-T--GG-A--ACT---C-C-A-T-GT--GTA-G-CGGT-G-A-AA--TGCGT-AG-AT-A-TA---T-GGA-G-G-A-AC-A-CC----GG-T-G--GC-GAA-A-GC-G-------G--C-T-C-T…	TACGTAGGTCCCGAGCGTTGTCCGGATTTATTGGGCGTAAAGCGAGCGCAGGCGGTTTGATAAGTCTGAAGTTAAAGGCTGTGGCTCAACCATAGTTCGCATTGGAAACTGTCAAACTTGAGTGCAGAAGGGGAGAGTGGAACTCCATGTGTAGCGGTGAAATGCGTAGATATATGGAGGAACACCGGTGGCGAAAGCGGCTCTCTGGTCTGTAACTGACGCTGAGGCTCGAAAGCGTGGGGAGCGAACAGG	Bacteria(100)	Firmicutes(100)	Bacilli(100)	Lactobacillales(100)	Streptococcaceae(99.9)	Streptococcus(99.9)	58	2	1	1	1	1	1	0	1	1	0	0	3	0	0	0	0	0	0	0	0	1	0	0	0	0	0	0	0	0	0	0	0	0	0	0	0	0	0	0
M01774_231_000000000-AK8HV_1_1105_8502_13541	M01774_231_000000000-AK8HV_1_1105_8502_13541	TAC-GT-AG-GTC--CCG-A-GC-G--T--T-GTC-CGG-AT-TT-A-TT-GGGC--GT-A----AA-GC-GA-GC-G-CA-G-G-C-G--G--T-TT-G-A-T-AAG-T-C-T---G-A-A--G--TT--A-AA-GG--C-T-GT-G-G-CT-C-AA-C-C-A-T-A-G-T-T---C-G--C-T---T--T--G--GAA-A-C----T--G-T--CA--A-A-C---G-T-G-A-G-T--G-C-AG-AA-G-G-------G-G-A-G--AG-T--GG-A--ATT---C-C-A-T-GT--GTA-G-CGGT-G-A-AA--TGCGT-AG-AT-A-TA---T-GGA-G-G-A-AC-A-CC----GG-T-G--GC-GAA-A-GC-G-------G--C-T-C-T…	TACGTAGGTCCCGAGCGTTGTCCGGATTTATTGGGCGTAAAGCGAGCGCAGGCGGTTTGATAAGTCTGAAGTTAAAGGCTGTGGCTCAACCATAGTTCGCTTTGGAAACTGTCAAACGTGAGTGCAGAAGGGGAGAGTGGAATTCCATGTGTAGCGGTGAAATGCGTAGATATATGGAGGAACACCGGTGGCGAAAGCGGCTCTCTGGTCTGTAACTGACGCTGAGGCTCGAAAGCGTGGGGAGCGAACAGG	Bacteria(100)	Firmicutes(100)	Bacilli(100)	Lactobacillales(99.9)	Streptococcaceae(99.9)	Streptococcus(99.9)	121	2	0	1	3	2	1	0	1	3	3	0	7	0	1	0	0	0	0	0	0	0	0	0	1	0	0	0	0	0	0	0	0	1	0	0	0	0	0	0
M01774_231_000000000-AK8HV_1_1105_20913_26386	M01774_231_000000000-AK8HV_1_1105_20913_26386	TAC-GT-AG-GTC--CCG-A-GC-G--T--T-GTC-CGG-AT-TT-A-TT--GGC--GT-A----AA-GC-GA-GC-G-CA-G-G-C-G--G--T-TT-G-A-T-AAG-T-C-T---G-A-A--G--TT--A-AA-GG--C-T-GT-G-G-CT-C-AA-C-C-A-T-A-G-T-T---C-G--C-T---T--T--G--GAA-A-C----T--G-T--CA--A-A-C---T-T-G-A-G-T--G-C-AG-AA-G-G-------G-G-A-G--AG-T--GG-A--ATT---C-C-A-T-GT--GTA-G-CGGT-G-A-AA--TGCGT-AG-AT-A-TA---T-GGA-G-G-A-AC-A-CC----GG-T-G--GC-GAA-A-GC-G-------G--C-T-C-T…	TACGTAGGTCCCGAGCGTTGTCCGGATTTATTGGCGTAAAGCGAGCGCAGGCGGTTTGATAAGTCTGAAGTTAAAGGCTGTGGCTCAACCATAGTTCGCTTTGGAAACTGTCAAACTTGAGTGCAGAAGGGGAGAGTGGAATTCCATGTGTAGCGGTGAAATGCGTAGATATATGGAGGAACACCGGTGGCGAAAGCGGCTCTCTGGTCTGTAACTGACGCTGAGGCTCGAAAGCGTGGGGAGCGAACAGG	Bacteria(100)	Firmicutes(100)	Bacilli(100)	Lactobacillales(100)	Streptococcaceae(100)	Streptococcus(100)	154	2	2	3	3	2	2	0	1	3	0	3	7	0	0	0	1	0	0	0	0	0	0	1	5	0	0	0	0	0	0	0	0	0	0	0	0	0	0	0
M01774_231_000000000-AK8HV_1_1105_17899_23433	M01774_231_000000000-AK8HV_1_1105_17899_23433	TAC-GT-AG-GTC--CCG-A-GC-G--T--T-GTC-CGG-AT-TT-A-TT-GGGC--GT-A----AA-GC-GA-GC-G-CA-G-G-C-G--G--T-TT-G-A-T-AAG-T-C-T---G-A-A--G--TT--A-AA-GG--C-T-GT-G-G-CT-T-AA-C-C-A-T-T-G-T-T---C-G--C-T---T--T--G--GAA-A-C----T--G-T--TA--A-A-C---T-T-G-A-G-T--G-C-AG-AA-G-G-------G-G-A-G--AG-T--GG-A--ATT---C-C-A-T-GT--GTA-G-CGGT-G-A-AA--TGCGT-AG-AT-A-TA---T-GGA-G-G-A-AC-A-CC----GG-T-G--GC-GAA-A-GC-G-------G--C-T-C-T…	TACGTAGGTCCCGAGCGTTGTCCGGATTTATTGGGCGTAAAGCGAGCGCAGGCGGTTTGATAAGTCTGAAGTTAAAGGCTGTGGCTTAACCATTGTTCGCTTTGGAAACTGTTAAACTTGAGTGCAGAAGGGGAGAGTGGAATTCCATGTGTAGCGGTGAAATGCGTAGATATATGGAGGAACACCGGTGGCGAAAGCGGCTCTCTGGTCTGTAACTGACGCTGAGGCTCGAAAGCGTGGGGAGCAAACAGG	Bacteria(100)	Firmicutes(100)	Bacilli(100)	Lactobacillales(100)	Streptococcaceae(100)	Streptococcus(100)	411	2	0	2	4	2	3	0	2	6	4	5	10	0	1	2	4	0	1	1	2	2	2	0	2	2	4	1	2	0	0	0	1	1	3	7	0	2	0	1
M01774_231_000000000-AK8HV_1_1105_17740_20509	M01774_231_000000000-AK8HV_1_1105_17740_20509	TAC-GT-AG-GTG--GCA-A-GC-G--T--T-ATC-CGG-AT-TT-A-TT-GGGC--GT-A----AA-GA-GA-GT-G-CA-G-G-C-G--G--T-TT-T-C-T-AAG-T-C-T---G-A-T--G--TG--A-AA-GC--C-T-TC-G-G-CT-T-AA-C-C-G-G-A-G-A-A-G-T-G--C-A---T--C--G--GAA-A-C----T--G-G--AT--A-A-C---T-T-G-A-G-T--G-C-AG-AA-G-A-------G-G-G-T--AG-T--GG-A--ACT---C-C-A-T-GT--GTA-G-CGGT-G-G-AA--TGCGT-AG-AT-A-TA---T-GGA-A-G-A-AC-A-CC----AG-T-G--GC-GAA-G-GC-G-------G--C-T-A-C…	TACGTAGGTGGCAAGCGTTATCCGGATTTATTGGGCGTAAAGAGAGTGCAGGCGGTTTTCTAAGTCTGATGTGAAAGCCTTCGGCTTAACCGGAGAAGTGCATCGGAAACTGGATAACTTGAGTGCAGAAGAGGGTAGTGGAACTCCATGTGTAGCGGTGGAATGCGTAGATATATGGAAGAACACCAGTGGCGAAGGCGGCTACCTGGTCTGCAACTGACGCTGAGGCTCGAAAGCGTGGGGAGCGAACAGG	Bacteria(100)	Firmicutes(99.8)	Bacilli(99.8)	Lactobacillales(99.8)	Lactobacillaceae(99.1)	Lactobacillus(98.2)	76	0	0	0	0	1	0	0	0	0	0	0	0	0	0	0	0	0	0	0	0	0	3	0	0	0	0	0	0	0	0	0	0	0	0	0	0	0	0	0
M01774_231_000000000-AK8HV_1_1105_14774_12388	M01774_231_000000000-AK8HV_1_1105_14774_12388	TAC-GT-AG-GTC--CCG-A-GC-G--T--T-GTC-CGG-AT-TT-A-TT-GGGC--GT-A----AA-GC-GA-GC-G-CA-G-G-C-G--G--T-TT-G-A-T-AAG-T-C-T---G-A-A--G--TT--A-AA-GG--C-T-GT-G-G-CT-C-AA-C-C-A-T-A-G-T-T---C-G--C-T---T--T--G--GAA-A-C----T--G-T--CA--A-A-C---T-T-G-A-G-T--G-C-AG-AA-G-G-------G-G-A-G--AG-T--GG-A--ATT---C-C-A-T-GT--GTA-G-CGGT-G-A-AA--TGCGT-AG-AT-A-TA---T-GGA-G-A-A-AC-A-CC----GG-T-G--GC-GAA-A-GC-G-------G--C-T-C-T…	TACGTAGGTCCCGAGCGTTGTCCGGATTTATTGGGCGTAAAGCGAGCGCAGGCGGTTTGATAAGTCTGAAGTTAAAGGCTGTGGCTCAACCATAGTTCGCTTTGGAAACTGTCAAACTTGAGTGCAGAAGGGGAGAGTGGAATTCCATGTGTAGCGGTGAAATGCGTAGATATATGGAGAAACACCGGTGGCGAAAGCGGCTCTCTGGTCTGTAACTGACGCTGAGGCTCGAAAGCGTGGGGAGCGAACAGG	Bacteria(100)	Firmicutes(100)	Bacilli(100)	Lactobacillales(100)	Streptococcaceae(100)	Streptococcus(100)	218	2	0	0	0	1	2	0	1	3	1	2	7	0	0	0	1	0	0	0	0	0	0	0	6	7	4	0	0	0	0	0	0	0	0	0	0	0	0	0
M01774_231_000000000-AK8HV_1_1104_6176_7466	M01774_231_000000000-AK8HV_1_1104_6176_7466	TAC-GT-AG-GTG--GCA-A-GC-G--T--T-GTC-CGG-AT-TT-A-TT-GGGC--GT-A----AA-GC-GA-GC-G-CA-G-G-C-G--G--A-AT-G-A-T-AAG-T-C-T---G-A-T--G--TG--A-AA-GC--C-C-AC-G-G-CT-C-AA-C-C-G-T-G-G-A-A-C-T-G--C-A---T--C--G--GAA-A-C----T--G-T--CA--T-T-C---T-T-G-A-G-T--G-C-AG-AA-G-A-------G-G-A-G--AT-T--GG-A--ACT---C-C-A-T-GT--GTA-G-CGGT-G-G-AA--TGCGT-AG-AT-A-TA---T-GGA-A-G-A-AC-A-CC----AG-T-G--GC-GAA-G-GC-G-------G--C-T-C-T…	TACGTAGGTGGCAAGCGTTGTCCGGATTTATTGGGCGTAAAGCGAGCGCAGGCGGAATGATAAGTCTGATGTGAAAGCCCACGGCTCAACCGTGGAACTGCATCGGAAACTGTCATTCTTGAGTGCAGAAGAGGAGATTGGAACTCCATGTGTAGCGGTGGAATGCGTAGATATATGGAAGAACACCAGTGGCGAAGGCGGCTCTCTGGTCTGCAACTGACGCTGAGGCTCGAAAGCATGGGTAGCGAACAGG	Bacteria(100)	Firmicutes(100)	Bacilli(100)	Lactobacillales(100)	Lactobacillaceae(99.5)	Lactobacillus(99.4)	41	2	0	0	2	0	0	0	3	1	0	0	0	2	0	0	0	0	0	0	0	2	0	0	0	0	0	0	0	1	0	0	0	0	0	1	0	0	0	0
M01774_231_000000000-AK8HV_1_1104_4460_13727	M01774_231_000000000-AK8HV_1_1104_4460_13727	TAC-GT-AG-GTC--CCG-A-GC-G--T--T-GTC-CGG-AT-TT-A-TT-GGGC--GT-A----AA-GC-GA-GC-G-CA-G-G-C-G--G--T-TT-G-A-T-AAG-T-C-T---G-A-A--G--TT--A-AA-GG--C-T-GT-G-G-CT-C-AA-C-C-A-T-A-G-T-T---C-G--C-T---T--T--G--GAA-A-C----T--G-T--CA--A-A-C---T-T-G-G-G-T--G-C-AG-AA-G-G-------G-G-A-G--AG-T--GG-A--ATT---C-C-A-T-GT--GTA-G-CGGT-G-A-AA--TGCGT-AG-AT-A-TA---T-GGA-G-G-A-AC-A-CC----GG-T-G--GC-GAA-A-GC-G-------G--C-T-C-T…	TACGTAGGTCCCGAGCGTTGTCCGGATTTATTGGGCGTAAAGCGAGCGCAGGCGGTTTGATAAGTCTGAAGTTAAAGGCTGTGGCTCAACCATAGTTCGCTTTGGAAACTGTCAAACTTGGGTGCAGAAGGGGAGAGTGGAATTCCATGTGTAGCGGTGAAATGCGTAGATATATGGAGGAACACCGGTGGCGAAAGCGGCTCTCTGGTCTGTAACTGACGCTGAGGCTCGAAAGCGTGGGGAGCGAACAGG	Bacteria(100)	Firmicutes(100)	Bacilli(100)	Lactobacillales(100)	Streptococcaceae(100)	Streptococcus(100)	216	2	0	1	2	1	2	0	5	4	2	1	14	1	3	0	3	0	0	0	0	1	0	0	1	4	3	0	0	0	0	0	0	0	0	0	0	0	0	0
M01774_231_000000000-AK8HV_1_1104_16005_14493	M01774_231_000000000-AK8HV_1_1104_16005_14493	TAC-GT-AG-GTG--GCA-A-GC-G--T--T-GTC-CGG-AT-TT-A-TT-GGGC--GT-A----AA-GC-GA-GC-G-CA-G-G-C-G--G--A-AT-G-A-T-AAG-T-C-T---G-A-T--G--TG--A-AA-GC--C-C-AC-G-G-CT-C-AA-C-C-A-T-G-G-A-A-C-T-G--C-A---T--C--G--GAA-A-C----T--G-T--CA--T-T-C---T-T-G-A-G-T--G-C-AG-AA-G-A-------G-G-A-G--AG-T--GG-A--ACT---C-C-A-T-GT--GTA-G-CGGT-G-G-AA--TGCGT-AG-AT-A-TA---T-GGA-A-G-A-AC-A-CC----AG-T-G--GC-GAA-G-GC-G-------G--C-T-C-T…	TACGTAGGTGGCAAGCGTTGTCCGGATTTATTGGGCGTAAAGCGAGCGCAGGCGGAATGATAAGTCTGATGTGAAAGCCCACGGCTCAACCATGGAACTGCATCGGAAACTGTCATTCTTGAGTGCAGAAGAGGAGAGTGGAACTCCATGTGTAGCGGTGGAATGCGTAGATATATGGAAGAACACCAGTGGCGAAGGCGGCTCTCTGGTCTGCAACTGACGCTGAGGCTCGAAAGCATGGGTAGCGAACAGG	Bacteria(100)	Firmicutes(100)	Bacilli(100)	Lactobacillales(100)	Lactobacillaceae(100)	Lactobacillus(100)	235	2	3	0	3	5	4	1	8	4	0	0	0	3	1	0	0	1	0	0	0	3	1	0	0	1	0	0	7	1	0	1	0	4	0	2	0	0	1	1
M01774_231_000000000-AK8HV_1_1103_26537_18269	M01774_231_000000000-AK8HV_1_1103_26537_18269	TAC-GT-AG-GTC--CCG-A-GC-G--T--T-GTC-CGG-AT-TT-A-TT-GGGC--GT-A----AA-GC-GA-GC-G-CA-G-G-C-G--G--T-TT-G-A-T-AAG-T-C-T---G-A-A--G--TT--A-AA-GG--C-T-GT-G-G-CC-C-AA-C-C-A-T-A-G-T-T---C-G--C-T---T--T--G--GAA-A-C----T--G-T--CA--A-A-C---T-T-G-A-G-T--G-C-AG-AA-G-G-------G-G-A-G--AG-T--GG-A--ATT---C-C-A-T-GT--GTA-G-CGGT-G-A-AA--TGCGT-AG-AT-A-TA---T-GGA-G-G-A-AC-A-CC----GG-T-G--GC-GAA-A-GC-G-------G--C-T-C-T…	TACGTAGGTCCCGAGCGTTGTCCGGATTTATTGGGCGTAAAGCGAGCGCAGGCGGTTTGATAAGTCTGAAGTTAAAGGCTGTGGCCCAACCATAGTTCGCTTTGGAAACTGTCAAACTTGAGTGCAGAAGGGGAGAGTGGAATTCCATGTGTAGCGGTGAAATGCGTAGATATATGGAGGAACACCGGTGGCGAAAGCGGCTCTCTGGTCTGTAACTGACGCTGAGGCTCGAAAGCGTGGGGAGCGAACAGG	Bacteria(100)	Firmicutes(100)	Bacilli(100)	Lactobacillales(100)	Streptococcaceae(100)	Streptococcus(99.9)	254	2	1	2	6	1	4	0	3	0	1	3	10	1	4	0	2	0	0	0	0	0	0	0	2	7	2	0	0	0	1	0	0	0	0	0	0	0	0	0
M01774_231_000000000-AK8HV_1_1103_23024_26466	M01774_231_000000000-AK8HV_1_1103_23024_26466	TAC-GT-AG-GTC--CCG-A-GC-G--T--T-GTC-CGG-AT-TT-A-TT-GGGC--GT-A----AA-GC-GA-GC-G-CA-G-G-C-G--G--T-TT-G-A-T-AAG-T-C-T---G-A-A--G--TT--A-AA-GG--C-T-GT-G-G-CT-C-AA-C-C-A-T-A-G-T-T---C-G--C-T---T--T--G--GAA-A-C----T--G-T--CA--A-A-C---T-T-G-A-G-T--G-C-AG-AA-G-G-------G-G-A-G--AG-T--GG-A--ATT---C-C-A-T-GT--GTA-G-CGGT-G-A-AA--TGCGT-AG-AG-A-TA---T-GGA-G-G-A-AC-A-CC----GG-T-G--GC-GAA-A-GC-G-------G--C-T-C-T…	TACGTAGGTCCCGAGCGTTGTCCGGATTTATTGGGCGTAAAGCGAGCGCAGGCGGTTTGATAAGTCTGAAGTTAAAGGCTGTGGCTCAACCATAGTTCGCTTTGGAAACTGTCAAACTTGAGTGCAGAAGGGGAGAGTGGAATTCCATGTGTAGCGGTGAAATGCGTAGAGATATGGAGGAACACCGGTGGCGAAAGCGGCTCTCTGGTCTGTAACTGACGCTGAGGCTCGAAAGCGTGGGGAGCGAACAGG	Bacteria(100)	Firmicutes(100)	Bacilli(100)	Lactobacillales(100)	Streptococcaceae(99.9)	Streptococcus(99.9)	251	2	1	1	1	0	2	0	4	8	4	1	11	1	0	0	1	0	0	0	0	0	0	0	4	1	4	0	0	0	0	0	0	0	0	0	0	0	0	0
M01774_231_000000000-AK8HV_1_1103_19372_17468	M01774_231_000000000-AK8HV_1_1103_19372_17468	TAC-GT-AG-GTC--CCG-A-GC-G--T--T-GTC-CGG-AT-TT-A-TT-GGGC--GT-A----AA-GC-GA-GC-G-CA-G-G-C-G--G--T-TT-G-A-T-AAG-T-C-T---G-A-A--G--TT--A-AA-GG--C-T-GT-G-G-CT-C-AA-C-C-A-T-A-G-T-T---C-G--C-T---T--T--G--GAA-A-C----T--G-T--CA--A-A-C---T-T-G-A-G-T--G-C-AG-AA-G-G-------G-G-A-G--AG-T--GG-A--ATT---C-C-A-T-GT--GTA-A-CGGT-G-A-AA--TGCGT-AG-AT-A-TA---T-GGA-G-G-A-AC-A-CC----GG-T-G--GC-GAA-A-GC-G-------G--C-T-C-T…	TACGTAGGTCCCGAGCGTTGTCCGGATTTATTGGGCGTAAAGCGAGCGCAGGCGGTTTGATAAGTCTGAAGTTAAAGGCTGTGGCTCAACCATAGTTCGCTTTGGAAACTGTCAAACTTGAGTGCAGAAGGGGAGAGTGGAATTCCATGTGTAACGGTGAAATGCGTAGATATATGGAGGAACACCGGTGGCGAAAGCGGCTCTCTGGTCTGTAACTGACGCTGAGGCTCGAAAGCGTGGGGAGCGAACAGG	Bacteria(100)	Firmicutes(100)	Bacilli(100)	Lactobacillales(100)	Streptococcaceae(100)	Streptococcus(100)	116	2	1	0	2	2	0	0	0	0	0	0	4	0	0	0	0	0	0	0	0	0	1	0	1	3	1	0	0	0	1	0	0	0	0	0	0	0	0	0
M01774_231_000000000-AK8HV_1_1103_18690_2337	M01774_231_000000000-AK8HV_1_1103_18690_2337	TAC-GT-AG-GTC--CCG-A-GC-G--T--T-GTC-CGG-AT-TT-A-TT-GGGC--GT-A----AA-GC-GA-GC-G-CA-G-G-C-G--G--T-TT-G-A-T-AAG-T-C-T---G-A-A--G--TT--A-AA-GG--C-T-GT-G-G-CT-C-AA-C-C-A-T-A-G-T-T---C-G--C-T---T--T--G--GAA-A-C----T--G-T--CA--A-A-C---T-T-G-A-G-T--G-C-AG-AA-G-G-------G-G-A-G--AG-T--GG-A--ATT---C-C-A-T-GT--GTA-G-CGGT-G-A-AA--TGCGT-AG-AT-A-TA---T-GGA-G-G-A-AC-A-CC----GG-T-G--GC-GAA-A-GC-G-------G--C-T-C-T…	TACGTAGGTCCCGAGCGTTGTCCGGATTTATTGGGCGTAAAGCGAGCGCAGGCGGTTTGATAAGTCTGAAGTTAAAGGCTGTGGCTCAACCATAGTTCGCTTTGGAAACTGTCAAACTTGAGTGCAGAAGGGGAGAGTGGAATTCCATGTGTAGCGGTGAAATGCGTAGATATATGGAGGAACACCGGTGGCGAAAGCGGCTCTCTGGTCTGTAACTGACGCTGAGGCTCGAAAGCGCGGGGAGCGAACAGG	Bacteria(100)	Firmicutes(100)	Bacilli(100)	Lactobacillales(100)	Streptococcaceae(100)	Streptococcus(100)	260	2	2	5	2	0	0	0	3	4	0	6	10	2	2	0	2	1	0	0	0	1	0	1	2	2	4	0	0	0	1	0	0	0	0	0	0	0	0	0
M01774_231_000000000-AK8HV_1_1103_12565_24088	M01774_231_000000000-AK8HV_1_1103_12565_24088	TAC-GT-AG-GCC--CCG-A-GC-G--T--T-GTC-CGG-AT-TT-A-TT-GGGC--GT-A----AA-GC-GA-GC-G-CA-G-G-C-G--G--T-TT-G-A-T-AAG-T-C-T---G-A-A--G--TT--A-AA-GG--C-T-GT-G-G-CT-C-AA-C-C-A-T-A-G-T-T---C-G--C-T---T--T--G--GAA-A-C----T--G-T--CA--A-A-C---T-T-G-A-G-T--G-C-AG-AA-G-G-------G-G-A-G--AG-T--GG-A--ATT---C-C-A-T-GT--GTA-G-CGGT-G-A-AA--TGCGT-AG-AT-A-TA---T-GGA-G-G-A-AC-A-CC----GG-T-G--GC-GAA-A-GC-G-------G--C-T-C-T…	TACGTAGGCCCCGAGCGTTGTCCGGATTTATTGGGCGTAAAGCGAGCGCAGGCGGTTTGATAAGTCTGAAGTTAAAGGCTGTGGCTCAACCATAGTTCGCTTTGGAAACTGTCAAACTTGAGTGCAGAAGGGGAGAGTGGAATTCCATGTGTAGCGGTGAAATGCGTAGATATATGGAGGAACACCGGTGGCGAAAGCGGCTCTCTGGTCTGTAACTGACGCTGAGGCTCGAAAGCGTGGGGAGCGAACAGG	Bacteria(100)	Firmicutes(100)	Bacilli(100)	Lactobacillales(100)	Streptococcaceae(100)	Streptococcus(100)	343	2	1	3	7	1	1	0	3	7	2	8	18	1	0	1	3	0	0	0	0	1	0	3	3	3	4	0	0	1	0	0	0	0	0	0	0	0	0	0
M01774_231_000000000-AK8HV_1_1102_3967_17704	M01774_231_000000000-AK8HV_1_1102_3967_17704	TAC-GT-AG-GTG--GCA-A-GC-G--T--T-GTC-CGG-AT-TT-A-TT-GGGC--GT-A----AA-GC-GA-GC-G-CA-G-G-C-G--G--A-AT-G-A-T-AAG-T-C-T---G-A-T--G--TG--A-AA-GC--C-C-AC-G-G-CT-C-AA-C-C-G-T-G-G-A-A-C-T-G--C-A---T--C--G--GAA-A-C----T--G-T--CA--T-T-C---T-T-G-A-G-T--G-C-AG-AA-G-G-------G-G-A-G--AG-T--GG-A--ATT---C-C-A-T-GT--GTA-G-CGGT-G-A-AA--TGCGT-AG-AT-A-TA---T-GGA-G-G-A-AC-A-CC----GG-T-G--GC-GAA-A-GC-G-------G--C-T-C-T…	TACGTAGGTGGCAAGCGTTGTCCGGATTTATTGGGCGTAAAGCGAGCGCAGGCGGAATGATAAGTCTGATGTGAAAGCCCACGGCTCAACCGTGGAACTGCATCGGAAACTGTCATTCTTGAGTGCAGAAGGGGAGAGTGGAATTCCATGTGTAGCGGTGAAATGCGTAGATATATGGAGGAACACCGGTGGCGAAAGCGGCTCTCTGGTCTGTAACTGACGCTGAGGCTCGAAAGCGTGGGTAGCGAACAGG	Bacteria(100)	Firmicutes(100)	Bacilli(100)	Lactobacillales(99.8)	Lactobacillaceae(75.9)	Lactobacillus(75.9)	13	0	0	0	0	0	0	0	0	0	0	0	0	0	0	0	0	0	0	0	0	0	0	0	0	0	0	0	0	0	0	0	0	0	0	0	0	0	0	0
M01774_231_000000000-AK8HV_1_1102_17461_11694	M01774_231_000000000-AK8HV_1_1102_17461_11694	TAC-GT-AG-GTC--CCG-A-GA-G--T--T-GTC-CGG-AT-TT-A-TT-GGGC--GT-A----AA-GC-GA-GC-G-CA-G-G-C-G--G--T-TT-G-A-T-AAG-T-C-T---G-A-A--G--TT--A-AA-GG--C-T-GT-G-G-CT-C-AA-C-C-A-T-A-G-T-T---C-G--C-T---T--T--G--GAA-A-C----T--G-T--CA--A-A-C---T-T-G-A-G-T--G-C-AG-AA-G-G-------G-G-A-G--AG-T--GG-A--ATT---C-C-A-T-GT--GTA-G-CGGT-G-A-AA--TGCGT-AG-AT-A-TA---T-GGA-G-G-A-AC-A-CC----GG-T-G--GC-GAA-A-GC-G-------G--C-T-C-T…	TACGTAGGTCCCGAGAGTTGTCCGGATTTATTGGGCGTAAAGCGAGCGCAGGCGGTTTGATAAGTCTGAAGTTAAAGGCTGTGGCTCAACCATAGTTCGCTTTGGAAACTGTCAAACTTGAGTGCAGAAGGGGAGAGTGGAATTCCATGTGTAGCGGTGAAATGCGTAGATATATGGAGGAACACCGGTGGCGAAAGCGGCTCTCTGGTCTGTAACTGACGCTGAGGCTCGAAAGCGTGGGGAGCGAACAGG	Bacteria(100)	Firmicutes(100)	Bacilli(100)	Lactobacillales(100)	Streptococcaceae(100)	Streptococcus(100)	164	2	2	0	1	0	1	0	4	4	2	0	2	0	0	0	0	0	0	0	0	0	0	0	1	7	0	0	0	0	0	0	0	0	0	0	0	0	0	0
M01774_231_000000000-AK8HV_1_1101_6776_24216	M01774_231_000000000-AK8HV_1_1101_6776_24216	TAC-GT-AG-GTC--CCA-A-GC-G--T--T-GTC-CGG-AT-TT-A-TT-GGGC--GT-A----AA-GC-GA-GC-G-CA-G-G-C-G--G--A-AT-G-A-T-AAG-T-C-T---G-A-T--G--TG--A-AA-GC--C-C-AC-G-G-CT-C-AA-C-C-G-T-G-G-A-A-C-T-G--C-A---T--C--G--GAA-A-C----T--G-T--CA--T-T-C---T-T-G-A-G-T--G-C-AG-AA-G-A-------G-G-A-G--AG-T--GG-A--ACT---C-C-A-T-GT--GTA-G-CGGT-G-G-AA--TGCGT-AG-AT-A-TA---T-GGA-A-G-A-AC-A-CC----AG-T-G--GC-GAA-G-GC-G-------G--C-T-C-T…	TACGTAGGTCCCAAGCGTTGTCCGGATTTATTGGGCGTAAAGCGAGCGCAGGCGGAATGATAAGTCTGATGTGAAAGCCCACGGCTCAACCGTGGAACTGCATCGGAAACTGTCATTCTTGAGTGCAGAAGAGGAGAGTGGAACTCCATGTGTAGCGGTGGAATGCGTAGATATATGGAAGAACACCAGTGGCGAAGGCGGCTCTCTGGTCTGCAACTGACGCTGAGGCTCGAAAGCATGGGTAGCGAACAGG	Bacteria(100)	Firmicutes(100)	Bacilli(100)	Lactobacillales(100)	Lactobacillaceae(97.6)	Lactobacillus(97.4)	70	2	1	0	0	0	0	0	6	0	0	0	0	0	1	0	0	0	0	0	0	0	0	0	0	0	0	0	2	0	0	0	0	0	2	0	0	0	0	0
M01774_231_000000000-AK8HV_1_1101_6684_23276	M01774_231_000000000-AK8HV_1_1101_6684_23276	TAC-GT-AG-GTG--GCA-A-GC-G--T--T-GTC-CGG-AT-TT-A-TT-GGGC--GT-A----AA-GC-GA-GC-G-CA-G-G-C-G--G--A-AT-G-A-T-AAG-T-C-T---G-A-T--G--TG--A-AA-GC--C-C-AC-G-G-CT-C-AA-C-C-G-T-G-G-A-A-C-T-G--C-A---T--C--G--GAA-A-C----T--G-T--CA--T-T-C---T-T-G-A-G-T--G-C-AG-AA-G-A-------G-G-A-G--AG-T--GG-A--ACT---C-C-A-T-GT--GTA-G-CGGT-G-A-AA--TGCGT-AG-AT-A-TA---T-GGA-A-G-A-AC-A-CC----AG-T-G--GC-GAA-G-GC-G-------G--C-T-C-T…	TACGTAGGTGGCAAGCGTTGTCCGGATTTATTGGGCGTAAAGCGAGCGCAGGCGGAATGATAAGTCTGATGTGAAAGCCCACGGCTCAACCGTGGAACTGCATCGGAAACTGTCATTCTTGAGTGCAGAAGAGGAGAGTGGAACTCCATGTGTAGCGGTGAAATGCGTAGATATATGGAAGAACACCAGTGGCGAAGGCGGCTCTCTGGTCTGCAACTGACGCTGAGGCTCGAAAGCATGGGTAGCGAACAGG	Bacteria(100)	Firmicutes(100)	Bacilli(100)	Lactobacillales(100)	Lactobacillaceae(100)	Lactobacillus(100)	518	2	3	9	3	3	5	5	13	4	0	5	0	1	7	0	0	0	0	0	0	3	1	0	0	0	0	0	6	4	4	1	0	3	0	1	0	0	1	5
M01774_231_000000000-AK8HV_1_1101_23615_13318	M01774_231_000000000-AK8HV_1_1101_23615_13318	TAC-GT-AG-GTG--GCA-A-GC-G--T--T-ATC-CGG-AT-TT-A-TT-GGGC--AT-A----AA-GA-GA-GT-G-CA-G-G-C-G--G--T-TT-T-C-T-AAG-T-C-T---G-A-T--G--TG--A-AA-GC--C-T-TC-G-G-CT-T-AA-C-C-G-G-A-G-A-A-G-T-G--C-A---T--C--G--GAA-A-C----T--G-G--AT--A-A-C---T-T-G-A-G-T--G-C-AG-AA-G-A-------G-G-G-T--AG-T--GG-A--ACT---C-C-A-T-GT--GTA-G-CGGT-G-G-AA--TGCGT-AG-AT-A-TA---T-GGA-A-G-A-AC-A-CC----AG-T-G--GC-GAA-G-GC-G-------G--C-T-A-C…	TACGTAGGTGGCAAGCGTTATCCGGATTTATTGGGCATAAAGAGAGTGCAGGCGGTTTTCTAAGTCTGATGTGAAAGCCTTCGGCTTAACCGGAGAAGTGCATCGGAAACTGGATAACTTGAGTGCAGAAGAGGGTAGTGGAACTCCATGTGTAGCGGTGGAATGCGTAGATATATGGAAGAACACCAGTGGCGAAGGCGGCTACCTGGTCTGCAACTGACGCTGAGACTCGAAAGCATGGGTAGCGAACAGG	Bacteria(100)	Firmicutes(99.8)	Bacilli(99.8)	Lactobacillales(99.8)	Lactobacillaceae(98.9)	Lactobacillus(97.8)	16	2	0	0	0	0	0	0	0	0	0	0	0	0	0	0	0	0	1	0	0	0	0	1	0	0	0	0	0	0	0	0	0	0	0	0	0	0	0	0
M01774_231_000000000-AK8HV_1_1101_23062_21425	M01774_231_000000000-AK8HV_1_1101_23062_21425	TAC-GT-AG-GTC--CCG-A-GC-G--T--T-GTC-CGG-AT-TT-A-TT-GGGC--GT-A----AA-GC-GA-GC-G-CA-G-G-C-G--G--T-TT-G-A-T-AAG-T-C-T---G-A-G--G--TT--A-AA-GG--C-T-GT-G-G-CT-C-AA-C-C-A-T-A-G-T-T---C-G--C-T---T--T--G--GAA-A-C----T--G-T--CA--A-A-C---T-T-G-A-G-T--G-C-AG-AA-G-G-------G-G-A-G--AG-T--GG-A--ATT---C-C-A-T-GT--GTA-G-CGGT-G-A-AA--TGCGT-AG-AT-A-TA---T-GGA-G-G-A-AC-A-CC----GG-T-G--GC-GAA-A-GC-G-------G--C-T-C-T…	TACGTAGGTCCCGAGCGTTGTCCGGATTTATTGGGCGTAAAGCGAGCGCAGGCGGTTTGATAAGTCTGAGGTTAAAGGCTGTGGCTCAACCATAGTTCGCTTTGGAAACTGTCAAACTTGAGTGCAGAAGGGGAGAGTGGAATTCCATGTGTAGCGGTGAAATGCGTAGATATATGGAGGAACACCGGTGGCGAAAGCGGCTCTCTGGTCTGTAACTGACGCTGAGGCTCGAAAGCGTGGGGAGCGAACAGG	Bacteria(100)	Firmicutes(100)	Bacilli(100)	Lactobacillales(100)	Streptococcaceae(100)	Streptococcus(100)	239	2	1	2	5	0	0	1	6	6	3	2	8	1	0	0	1	0	0	0	0	0	0	0	5	0	4	0	0	0	2	0	0	0	0	0	0	0	0	0
M01774_231_000000000-AK8HV_1_1101_19375_10857	M01774_231_000000000-AK8HV_1_1101_19375_10857	TAC-GT-AG-GTC--CCG-A-GC-G--T--T-GTC-CGG-AT-TT-A-TT-GGGC--GT-A----AA-GC-GA-GC-G-CA-G-G-C-G--G--T-TT-G-A-T-AAG-T-C-T---G-A-A--G--TT--A-AA-GG--C-T-GT-G-G-CT-C-AA-C-C-A-T-A-G-T-T---C-G--C-T---T--T--G--GAA-A-C----T--G-T--CA--A-A-C---T-T-G-A-G-T--G-C-AG-AA-G-G-------G-G-A-G--AG-T--GG-A--ATT---C-C-A-T-GT--GTA-G-CGGT-G-A-AA--TGCGT-AG-AT-A-TA---T-GGA-G-G-A-AC-A-CC----GG-T-G--GC-GAA-A-GC-G-------G--C-T-C-T…	TACGTAGGTCCCGAGCGTTGTCCGGATTTATTGGGCGTAAAGCGAGCGCAGGCGGTTTGATAAGTCTGAAGTTAAAGGCTGTGGCTCAACCATAGTTCGCTTTGGAAACTGTCAAACTTGAGTGCAGAAGGGGAGAGTGGAATTCCATGTGTAGCGGTGAAATGCGTAGATATATGGAGGAACACCGGTGGCGAAAGCGGCTCTCTGGTCTGTAACAGACGCTGAGGCTCGAAAGCGTGGGGAGCGAACAGG	Bacteria(100)	Firmicutes(100)	Bacilli(99.8)	Lactobacillales(99.8)	Streptococcaceae(99.7)	Streptococcus(99.7)	165	2	1	1	5	1	2	0	2	1	0	1	5	2	0	0	3	0	0	0	0	0	0	0	1	1	1	0	0	0	1	0	0	0	0	0	0	0	0	0
M01774_231_000000000-AK8HV_1_1101_18695_10341	M01774_231_000000000-AK8HV_1_1101_18695_10341	TAC-GT-AG-GTC--CCG-A-GC-G--T--T-GTC-CGG-AT-TT-A-TT-GGGC--GT-A----AA-GC-GA-GC-G-CA-G-G-C-G--G--T-TT-G-A-T-AAG-T-C-T---G-A-A--G--TT--A-AA--G--C-T-GT-G-G-CT-C-AA-C-C-A-T-A-G-T-T---C-G--C-T---T--T--G--GAA-A-C----T--G-T--CA--A-A-C---T-T-G-A-G-T--G-C-AG-AA-G-G-------G-G-A-G--AG-T--GG-A--ATT---C-C-A-T-GT--GTA-G-CGGT-G-A-AA--TGCGT-AG-AT-A-TA---T-GGA-G-G-A-AC-A-CC----GG-T-G--GC-GAA-A-GC-G-------G--C-T-C-T…	TACGTAGGTCCCGAGCGTTGTCCGGATTTATTGGGCGTAAAGCGAGCGCAGGCGGTTTGATAAGTCTGAAGTTAAAGCTGTGGCTCAACCATAGTTCGCTTTGGAAACTGTCAAACTTGAGTGCAGAAGGGGAGAGTGGAATTCCATGTGTAGCGGTGAAATGCGTAGATATATGGAGGAACACCGGTGGCGAAAGCGGCTCTCTGGTCTGTAACTGACGCTGAGGCTCGAAAGCGTGGGGAGCGAACAGG	Bacteria(100)	Firmicutes(100)	Bacilli(100)	Lactobacillales(100)	Streptococcaceae(100)	Streptococcus(100)	48	2	0	3	2	0	0	0	0	0	2	0	2	0	0	0	0	0	0	0	0	0	0	0	1	1	0	0	0	0	0	0	0	0	0	0	0	0	0	0
M01774_231_000000000-AK8HV_1_2114_8956_17226	M01774_231_000000000-AK8HV_1_2114_8956_17226	TAC-GT-AG-GTG--GCA-A-GC-G--T--T-GTC-CGG-AT-TT-A-TT-GGGC--GT-A----AA-GC-GA-GC-G-CA-G-G-C-G--G--A-AT-G-A-T-AAG-T-C-T---G-A-T--G--TG--A-AA-GC--C-C-AC-G-G-CT-C-AA-C-C-G-T-G-G-A-A-C-T-G--C-A---T--C--G--GAA-A-C----T--G-T--CA--T-T-C---T-T-G-A-G-T--G-C-AG-AA-G-A-------G-G-A-G--AG-T--GG-A--ACT---C-C-A-T-GT--GTA-G-CGGT-G-G-AA--TGCGT-AG-AT-A-TA---T-GGA-A-G-A-AC-A-CC----AG-T-G--GC-GAA-G-GC-G-------G--C-T-C-T…	TACGTAGGTGGCAAGCGTTGTCCGGATTTATTGGGCGTAAAGCGAGCGCAGGCGGAATGATAAGTCTGATGTGAAAGCCCACGGCTCAACCGTGGAACTGCATCGGAAACTGTCATTCTTGAGTGCAGAAGAGGAGAGTGGAACTCCATGTGTAGCGGTGGAATGCGTAGATATATGGAAGAACACCAGTGGCGAAGGCGGCTCTCTGGTCTGCAACTGACGCTGAGGCTCGAAAGCATGAGTAGCGAACAGG	Bacteria(100)	Firmicutes(100)	Bacilli(100)	Lactobacillales(100)	Lactobacillaceae(99.9)	Lactobacillus(99.8)	75	1	2	2	1	3	0	0	3	2	0	0	0	0	1	0	0	0	0	0	0	0	0	0	0	0	0	0	0	0	0	0	0	0	0	0	0	0	0	0
M01774_231_000000000-AK8HV_1_2114_7127_23696	M01774_231_000000000-AK8HV_1_2114_7127_23696	TAC-GT-AG-GTG--GCA-A-GC-G--T--T-ATC-CGG-AT-TT-A-TT-GGGC--GT-A----AA-GA-GA-GT-G-CA-G-G-C-G--G--T-TT-T-C-T-AAG-T-C-T---G-A-T--G--TG--A-AA-GC--C-T-TC-G-G-CT-T-AA-C-C-G-G-A-G-A-A-G-T-G--C-A---T--C--G--GAA-A-C----T--G-G--AT--A-A-C---T-T-G-A-G-T--G-C-AG-AA-G-A-------G-G-G-T--AG-T--GG-A--ACT---C-C-A-T-GT--GTA-G-CGGT-G-G-AA--TGCGT-AG-AT-A-TA---T-GGA-A-G-A-AC-A-CC----AG-T-G--GC-GAA-G-GC-G-------G--C-T-T-T…	TACGTAGGTGGCAAGCGTTATCCGGATTTATTGGGCGTAAAGAGAGTGCAGGCGGTTTTCTAAGTCTGATGTGAAAGCCTTCGGCTTAACCGGAGAAGTGCATCGGAAACTGGATAACTTGAGTGCAGAAGAGGGTAGTGGAACTCCATGTGTAGCGGTGGAATGCGTAGATATATGGAAGAACACCAGTGGCGAAGGCGGCTTTCTGGTCTGCAACTGACGCTGAGGCTCGAAAGCATGGGTAGCGAACAGG	Bacteria(100)	Firmicutes(100)	Bacilli(100)	Lactobacillales(100)	Lactobacillaceae(100)	Lactobacillus(99.8)	16	1	4	0	0	0	0	0	0	0	0	0	0	0	0	0	1	0	0	0	0	0	0	2	0	0	0	0	0	0	0	0	0	0	0	0	0	0	0	0
M01774_231_000000000-AK8HV_1_2114_6249_19886	M01774_231_000000000-AK8HV_1_2114_6249_19886	TAC-GT-AG-GTG--GCA-A-GC-G--T--T-GTC-CGG-AT-TT-A-TT-GGGC--GT-A----AA-GC-GA-GC-G-CA-G-G-C-G--G--A-AT-G-A-T-AAG-T-C-T---G-A-T--G--TG--A-AA-GC--C-C-AC-G-G-CT-C-AA-C-C-G-T-G-G-A-A-C-T-G--C-A---T--C--G--GAA-A-C----T--G-T--CA--T-T-C---T-T-G-A-G-T--G-C-AG-AA-G-A-------A-G-A-G--AG-T--GG-A--ACT---C-C-A-T-GT--GTA-G-CGGT-G-G-AA--TGCGT-AG-AT-A-TA---T-GGA-A-G-A-AC-A-CC----AG-T-G--GC-GAA-G-GC-G-------G--C-T-C-T…	TACGTAGGTGGCAAGCGTTGTCCGGATTTATTGGGCGTAAAGCGAGCGCAGGCGGAATGATAAGTCTGATGTGAAAGCCCACGGCTCAACCGTGGAACTGCATCGGAAACTGTCATTCTTGAGTGCAGAAGAAGAGAGTGGAACTCCATGTGTAGCGGTGGAATGCGTAGATATATGGAAGAACACCAGTGGCGAAGGCGGCTCTCTGGTCTGCAACTGACGCTGAGGCTCGAAAGCATGGGTAGCGAACAGG	Bacteria(100)	Firmicutes(100)	Bacilli(100)	Lactobacillales(100)	Lactobacillaceae(100)	Lactobacillus(100)	610	1	8	8	5	10	4	2	21	7	2	3	0	5	6	0	0	0	0	0	0	9	0	3	0	0	0	1	3	5	0	4	0	3	0	0	0	0	2	0
M01774_231_000000000-AK8HV_1_2114_4193_12581	M01774_231_000000000-AK8HV_1_2114_4193_12581	TAC-GT-AG-GTC--CCG-A-GC-G--T--T-GTC-CGG-AT-TT-A-TT-GGGC--GT-A----AA-GC-GA-GC-G-CA-G-G-C-G--G--T-TT-G-A-T-AAG-T-C-T---G-A-A--G--TT--A-AA-GG--C-T-GT-G-G-CT-C-AA-C-C-A-T-A-G-T-T---C-G--C-T---T--T--G--GAA-A-C----T--G-T--CA--A-A-C---T-T-G-A-G-T--G-C-AG-AA-G-G-------G-G-A-G--AG-T--GG-A--ATT---C-C-A-T-GT--GTA-G-CGGT-G-A-AA--TGCGT-AG-AT-A-TA---T-GGA-G-G-A-AC-A-CC----GG-T-T--GC-GAA-A-GC-G-------G--C-T-C-T…	TACGTAGGTCCCGAGCGTTGTCCGGATTTATTGGGCGTAAAGCGAGCGCAGGCGGTTTGATAAGTCTGAAGTTAAAGGCTGTGGCTCAACCATAGTTCGCTTTGGAAACTGTCAAACTTGAGTGCAGAAGGGGAGAGTGGAATTCCATGTGTAGCGGTGAAATGCGTAGATATATGGAGGAACACCGGTTGCGAAAGCGGCTCTCTGGTCTGTAACTGACGCTGAGGCTCGAAAGCGTGGGGAGCGAACAGG	Bacteria(100)	Firmicutes(100)	Bacilli(100)	Lactobacillales(100)	Streptococcaceae(99.8)	Streptococcus(99.8)	190	1	0	2	3	0	0	0	3	1	3	3	2	0	0	0	0	0	0	0	0	0	0	0	2	1	3	0	0	0	0	0	0	0	0	0	0	0	0	0
M01774_231_000000000-AK8HV_1_2114_26593_16431	M01774_231_000000000-AK8HV_1_2114_26593_16431	TAC-GT-AG-GTC--CCG-A-GC-G--T--T-GAC-CGG-AT-TT-A-TT-GGGC--GT-A----AA-GC-GA-GC-G-CA-G-G-C-G--G--T-TT-G-A-T-AAG-T-C-T---G-A-A--G--TT--A-AA-GG--C-T-GT-G-G-CT-C-AA-C-C-A-T-A-G-T-T---C-G--C-T---T--T--G--GAA-A-C----T--G-T--CA--A-A-C---T-T-G-A-G-T--G-C-AG-AA-G-G-------G-G-A-G--AG-T--GG-A--ATT---C-C-A-T-GT--GTA-G-CGGT-G-A-AA--TGCGT-AG-AT-A-TA---T-GGA-G-G-A-AC-A-CC----GG-T-G--GC-GAA-A-GC-G-------G--C-T-C-T…	TACGTAGGTCCCGAGCGTTGACCGGATTTATTGGGCGTAAAGCGAGCGCAGGCGGTTTGATAAGTCTGAAGTTAAAGGCTGTGGCTCAACCATAGTTCGCTTTGGAAACTGTCAAACTTGAGTGCAGAAGGGGAGAGTGGAATTCCATGTGTAGCGGTGAAATGCGTAGATATATGGAGGAACACCGGTGGCGAAAGCGGCTCTCTGGTCTGTAACTGACGCTGAGGCTCGAAAGCGTGGGGAGCGAACAGG	Bacteria(100)	Firmicutes(100)	Bacilli(100)	Lactobacillales(100)	Streptococcaceae(100)	Streptococcus(100)	115	1	6	0	2	0	0	0	2	0	2	0	5	1	0	1	0	0	0	0	0	0	0	1	0	0	2	0	0	0	0	0	0	0	0	0	0	0	0	0
M01774_231_000000000-AK8HV_1_2114_25553_22991	M01774_231_000000000-AK8HV_1_2114_25553_22991	TAC-GT-AG-GTG--GCA-A-GC-G--T--T-GTC-CGG-AT-TT-A-TT-GGGC--GT-A----AA-GC-GA-GC-G-CA-G-G-C-G--G--A-AT-G-A-T-AAG-T-C-T---G-A-T--G--TG--A-AA-GC--C-C-AC-G-G-CT-C-AA-C-C-G-T-G-G-A-A-C-T-G--C-A---T--C--G--GAA-A-C----T--G-T--CA--T-T-C---T-T-G-A-G-T--G-C-AG-AA-G-A-------G-G-A-G--AG-T--GG-A--ACT---C-C-A-T-GT--GTA-G-CGGT-G-G-AA--TGCGC-AG-AT-A-TA---T-GGA-A-G-A-AC-A-CC----AG-T-G--GC-GAA-G-GC-G-------G--C-T-C-T…	TACGTAGGTGGCAAGCGTTGTCCGGATTTATTGGGCGTAAAGCGAGCGCAGGCGGAATGATAAGTCTGATGTGAAAGCCCACGGCTCAACCGTGGAACTGCATCGGAAACTGTCATTCTTGAGTGCAGAAGAGGAGAGTGGAACTCCATGTGTAGCGGTGGAATGCGCAGATATATGGAAGAACACCAGTGGCGAAGGCGGCTCTCTGGTCTGCAACTGACGCTGAGGCTCGAAAGCATGGGTAGCGAACAGG	Bacteria(100)	Firmicutes(100)	Bacilli(100)	Lactobacillales(100)	Lactobacillaceae(99.8)	Lactobacillus(99.8)	133	1	0	4	2	1	2	2	3	1	1	1	0	2	2	1	0	0	0	0	0	3	0	0	0	0	0	0	1	1	1	0	0	1	0	1	0	0	0	3
M01774_231_000000000-AK8HV_1_2114_24320_18187	M01774_231_000000000-AK8HV_1_2114_24320_18187	TAC-GT-AG-GTG--GCA-A-GC-G--T--T-GTC-CGG-AT-TT-A-TT-GGGC--GT-A----AA-GC-GA-GC-G-CA-G-G-C-G--G--A-AT-G-A-T-AAG-T-C-T---G-A-T--G--TG--A-AA-GC--C-C-AC-G-G-CT-C-AA-C-C-G-T-G-G-A-A-C-T-G--C-A---T--C--G--GAA-A-T----T--G-T--CA--T-T-C---T-T-G-A-G-T--G-C-AG-AA-G-A-------G-G-A-G--AG-T--GG-A--ACT---C-C-A-T-GT--GTA-G-CGGT-G-G-AA--TGCGT-AG-AT-A-TA---T-GGA-A-G-A-AC-A-CC----AG-T-G--GC-GAA-G-GC-G-------G--C-T-C-T…	TACGTAGGTGGCAAGCGTTGTCCGGATTTATTGGGCGTAAAGCGAGCGCAGGCGGAATGATAAGTCTGATGTGAAAGCCCACGGCTCAACCGTGGAACTGCATCGGAAATTGTCATTCTTGAGTGCAGAAGAGGAGAGTGGAACTCCATGTGTAGCGGTGGAATGCGTAGATATATGGAAGAACACCAGTGGCGAAGGCGGCTCTCTGGTCTGCAACTGACGCTGAGGCTCGAAAGCATGGGTAGCGAACAGG	Bacteria(100)	Firmicutes(100)	Bacilli(100)	Lactobacillales(100)	Lactobacillaceae(100)	Lactobacillus(100)	40	1	0	0	0	0	0	0	2	0	0	2	0	0	0	0	0	0	0	0	0	0	0	1	0	0	0	0	1	2	1	0	0	0	0	0	0	0	0	0
M01774_231_000000000-AK8HV_1_2114_13717_8261	M01774_231_000000000-AK8HV_1_2114_13717_8261	TAC-GT-AG-GTC--CCG-A-GC-G--T--T-GTC-CGG-AT-TT-A-TT-GGGC--GT-A----AA-GC-GA-GC-G-CT-G-G-C-G--G--T-TT-G-A-T-AAG-T-C-T---G-A-A--G--TT--A-AA-GG--C-T-GT-G-G-CT-C-AA-C-C-A-T-A-G-T-T---C-G--C-T---T--T--G--GAA-A-C----T--G-T--CA--A-A-C---T-T-G-A-G-T--G-C-AG-AA-G-G-------G-G-A-G--AG-T--GG-A--ATT---C-C-A-T-GT--GTA-G-CGGT-G-A-AA--TGCGT-AG-AT-A-TA---T-GGA-G-G-A-AC-A-CC----GG-T-G--GC-GAA-A-GC-G-------G--C-T-C-T…	TACGTAGGTCCCGAGCGTTGTCCGGATTTATTGGGCGTAAAGCGAGCGCTGGCGGTTTGATAAGTCTGAAGTTAAAGGCTGTGGCTCAACCATAGTTCGCTTTGGAAACTGTCAAACTTGAGTGCAGAAGGGGAGAGTGGAATTCCATGTGTAGCGGTGAAATGCGTAGATATATGGAGGAACACCGGTGGCGAAAGCGGCTCTCTGGTCTGTAACTGACGCTGAGGCTCGAAAGCGTGGGGAGCGAACAGG	Bacteria(100)	Firmicutes(100)	Bacilli(100)	Lactobacillales(100)	Streptococcaceae(100)	Streptococcus(100)	199	1	1	2	2	0	3	1	8	0	0	0	6	2	0	0	2	0	0	0	0	1	0	3	3	5	0	0	0	0	0	0	0	0	0	0	0	0	0	0
M01774_231_000000000-AK8HV_1_2114_13301_25591	M01774_231_000000000-AK8HV_1_2114_13301_25591	TAC-GT-AG-GTC--CCG-A-GC-G--T--T-GTC-CGG-AT-TT-A-TT-GGGC--GT-A----AA-GC-GA-GC-G-CA-G-G-C-G--G--T-TT-G-A-T-AAG-T-C-T---G-A-A--G--TT--A-AA-GG--C-T-GT-G-G-CT-C-AA-C-C-A-T-A-G-T-T---C-G--C-T---T--T--G--GAA-A-C----T--G-T--CA--A-A-C---T-T-G-A-G-T--G-C-AG-AA-G-G-------G-G-A-G--AG-T--GG-A--ACT---C-C-A-T-GT--GTA-G-CGGT-G-A-AA--TGCGT-AG-AT-A-TA---T-GGA-G-G-A-AC-A-CC----GG-T-G--GC-GAA-A-GC-G-------G--C-T-C-T…	TACGTAGGTCCCGAGCGTTGTCCGGATTTATTGGGCGTAAAGCGAGCGCAGGCGGTTTGATAAGTCTGAAGTTAAAGGCTGTGGCTCAACCATAGTTCGCTTTGGAAACTGTCAAACTTGAGTGCAGAAGGGGAGAGTGGAACTCCATGTGTAGCGGTGAAATGCGTAGATATATGGAGGAACACCGGTGGCGAAAGCGGCTCTCTGGTCTGCAACTGACGCTGAGGCTCGAAAGCGTGGGGAGCGAACAGG	Bacteria(100)	Firmicutes(100)	Bacilli(100)	Lactobacillales(100)	Streptococcaceae(99.7)	Streptococcus(99.7)	45	1	0	0	2	0	0	0	1	0	1	1	1	0	0	0	1	0	0	0	0	0	0	0	0	1	1	0	0	0	0	0	0	0	0	0	0	0	0	0
M01774_231_000000000-AK8HV_1_2113_9946_9853	M01774_231_000000000-AK8HV_1_2113_9946_9853	TAC-GT-AG-GTC--CCG-A-GC-G--T--T-GTC-CGG-AT-TT-A-TT-GGGC--GT-A----AA-GC-GA-GC-G-CA-G-G-C-G--G--T-TT-G------A------T-----A-A--G--TT--A-AA-GG--C-T-GT-G-G-CT-C-AA-C-C-A-T-A-G-T-T---C-G--C-T---T--T--G--GAA-A-C----T--G-T--CA--A-A-C---T-T-G-A-G-T--G-C-AG-AA-G-G-------G-G-A-G--AG-T--GG-A--ATT---C-C-A-T-GT--GTA-G-CGGT-G-A-AA--TGCGT-AG-AT-A-TA---T-GGA-G-G-A-AC-A-CC----GG-T-G--GC-GAA-A-GC-G-------G--C-T-C-T…	TACGTAGGTCCCGAGCGTTGTCCGGATTTATTGGGCGTAAAGCGAGCGCAGGCGGTTTGATAAGTTAAAGGCTGTGGCTCAACCATAGTTCGCTTTGGAAACTGTCAAACTTGAGTGCAGAAGGGGAGAGTGGAATTCCATGTGTAGCGGTGAAATGCGTAGATATATGGAGGAACACCGGTGGCGAAAGCGGCTCTCTGGTCTGTAACTGACGCTGAGGCTCGAAAGCGTGGGGAGCGAACAGG	Bacteria(100)	Firmicutes(100)	Bacilli(100)	Lactobacillales(100)	Streptococcaceae(100)	Streptococcus(100)	66	1	2	1	0	1	0	0	1	1	1	2	1	1	0	0	1	0	0	0	0	0	0	0	1	0	1	0	0	1	0	0	0	0	0	0	0	0	0	0
M01774_231_000000000-AK8HV_1_2113_8196_8007	M01774_231_000000000-AK8HV_1_2113_8196_8007	TAC-GT-AG-GTG--GCA-A-GC-G--T--T-GTC-CGG-AT-TT-A-TT-GGGC--GT-A----AA-GC-GA-GC-G-CA-G-G-C-G--G--A-AT-G-A-T-AAG-T-C-T---G-A-T--G--TG--A-AA-GC--C-C-AC-G-G-CT-C-AA-C-C-G-T-G-G-A-A-C-T-G--C-A---T--C--G--GAA-A-C----T--G-T--CA--T-T-C---T-T-G-A-G-T--G-C-AG-AA-G-A-------G-G-A-G--AG-T--GG-A--ACT---C-C-A-T-GT--GTA-G-CGGT-G-G-AA--TGCGT-AG-AT-A-TA---T-GGA-A-G-A-AC-A-CC----AG-T-G--GC-GAA-G-GC-G-------G--C-T-C-T…	TACGTAGGTGGCAAGCGTTGTCCGGATTTATTGGGCGTAAAGCGAGCGCAGGCGGAATGATAAGTCTGATGTGAAAGCCCACGGCTCAACCGTGGAACTGCATCGGAAACTGTCATTCTTGAGTGCAGAAGAGGAGAGTGGAACTCCATGTGTAGCGGTGGAATGCGTAGATATATGGAAGAACACCAGTGGCGAAGGCGGCTCTCTGGTCTGCAACGGACGCTGAGGCTCGAAAGCATGGGTAGCGAACAGG	Bacteria(100)	Firmicutes(100)	Bacilli(100)	Lactobacillales(100)	Lactobacillaceae(99.7)	Lactobacillus(99.7)	307	1	1	2	8	1	1	2	14	4	1	8	0	1	5	0	1	0	0	0	0	3	0	0	0	0	0	0	3	1	0	1	0	2	0	1	0	0	1	1
M01774_231_000000000-AK8HV_1_2113_7706_21577	M01774_231_000000000-AK8HV_1_2113_7706_21577	TAC-GT-AG-GTC--CCG-A-GC-G--T--T-GTC-CGG-AT-TT-A-TT-GGGC--GT-A----AA-GC-GA-GC-G-CA-G-G-C-G--G--T-TT-G-A-T-AAG-T-C-T---G-A-A--G--TT--A-AA-GG--C-T-GT-G-G-CT-C-AA-C-C-A-T-A-G-T-T---C-G--C-T---T--T--G--GAA-A-C----T--G-T--CA--A-A-C---T-T-G-A-G-T--G-C-AG-AA-G-G-------G-G-A-G--AG-T--GG-A--ATT---C-C-A-T-GT--GTA-G-CGGT-G-A-AA--TGCGT-AG-AT-A-GA---T-GGA-G-G-A-AC-A-CC----GG-T-G--GC-GAA-A-GC-G-------G--C-T-C-T…	TACGTAGGTCCCGAGCGTTGTCCGGATTTATTGGGCGTAAAGCGAGCGCAGGCGGTTTGATAAGTCTGAAGTTAAAGGCTGTGGCTCAACCATAGTTCGCTTTGGAAACTGTCAAACTTGAGTGCAGAAGGGGAGAGTGGAATTCCATGTGTAGCGGTGAAATGCGTAGATAGATGGAGGAACACCGGTGGCGAAAGCGGCTCTCTGGTCTGTAACTGACGCTGAGGCTCGAAAGCGTGGGGAGCGAACAGG	Bacteria(100)	Firmicutes(100)	Bacilli(100)	Lactobacillales(100)	Streptococcaceae(100)	Streptococcus(100)	155	1	1	3	0	1	0	0	2	4	1	2	5	0	0	0	0	0	0	0	0	1	0	1	2	1	2	0	0	2	0	0	0	0	0	0	0	0	0	0
M01774_231_000000000-AK8HV_1_2113_7165_8193	M01774_231_000000000-AK8HV_1_2113_7165_8193	TAC-GT-AG-GTC--CCG-A-GC-G--T--T-GTC-CGG-AT-TT-A-TT-GGGC--GT-A----AA-GC-GA-GC-G-CA-G-G-C-G--G--T-TT-G-A-T-AAG-T-C-T---G-A-A--G--TT--A-AA-GG--C-T-GT-G-G-CT-C-AA-C-C-A-T-A-G-T-T---C-G--C-T---T--T--G--GAA-A-C----T--G-T--CA--A-A-C---T-T-G-A-G-T--G-C-AG-AA-G-G-------G-G-A-G--AG-T--GG-A--ATT---C-C-A--------TA-G-CGGT-G-A-AA--TGCGT-AG-AT-A-TA---T-GGA-G-G-A-AC-A-CC----GG-T-G--GC-GAA-A-GC-G-------G--C-T-C-T…	TACGTAGGTCCCGAGCGTTGTCCGGATTTATTGGGCGTAAAGCGAGCGCAGGCGGTTTGATAAGTCTGAAGTTAAAGGCTGTGGCTCAACCATAGTTCGCTTTGGAAACTGTCAAACTTGAGTGCAGAAGGGGAGAGTGGAATTCCATAGCGGTGAAATGCGTAGATATATGGAGGAACACCGGTGGCGAAAGCGGCTCTCTGGTCTGTAACTGACGCTGAGGCTCGAAAGCGTGGGGAGCGAACAGG	Bacteria(100)	Firmicutes(100)	Bacilli(100)	Lactobacillales(100)	Streptococcaceae(100)	Streptococcus(100)	31	1	1	1	1	0	0	0	2	1	0	0	0	0	0	0	0	0	0	0	0	0	0	0	0	0	0	0	0	0	0	0	0	0	0	0	0	0	0	0
M01774_231_000000000-AK8HV_1_2113_6983_14896	M01774_231_000000000-AK8HV_1_2113_6983_14896	TAC-GT-AG-GTG--GCA-A-GC-G--T--T-GTC-CGG-AT-TT-A-TT-GGGC--GT-A----AA-GC-GA-GC-G-CA-G-G-C-G--G--T-TT-G-A-T-AAG-T-C-T---G-A-A--G--TT--A-AA-GG--C-T-GT-G-G-CT-C-AA-C-C-A-T-A-G-T-T---C-G--C-T---T--T--G--GAA-A-C----T--G-T--CA--A-A-C---T-T-G-A-G-T--G-C-AG-AA-G-G-------G-G-A-G--AG-T--GG-A--ATT---C-C-A-T-GC--GTA-G-CGGT-G-A-AA--TGCGT-AG-AT-A-TA---T-GGA-G-G-A-AC-A-CC----GG-T-G--GC-GAA-A-GC-G-------G--C-T-C-T…	TACGTAGGTGGCAAGCGTTGTCCGGATTTATTGGGCGTAAAGCGAGCGCAGGCGGTTTGATAAGTCTGAAGTTAAAGGCTGTGGCTCAACCATAGTTCGCTTTGGAAACTGTCAAACTTGAGTGCAGAAGGGGAGAGTGGAATTCCATGCGTAGCGGTGAAATGCGTAGATATATGGAGGAACACCGGTGGCGAAAGCGGCTCTCTGGTCTGTAACTGACGCTGAGGCTCGAAAGCGTGGGGAGCGAACAGG	Bacteria(100)	Firmicutes(99.9)	Bacilli(99.9)	Lactobacillales(99.8)	Streptococcaceae(98.4)	Streptococcus(98.4)	47	1	1	0	0	0	0	0	0	0	1	0	0	0	0	1	0	0	0	0	0	0	0	0	0	0	0	0	0	0	0	0	0	0	0	0	0	0	0	0
M01774_231_000000000-AK8HV_1_2113_24318_16540	M01774_231_000000000-AK8HV_1_2113_24318_16540	TAC-GT-AG-GTG--GCA-A-GC-G--T--T-GTC-CGG-AT-TT-A-TT-GGGC--GT-A----AA-GC-GA-GC-G-CA-G-G-C-G--G--A-AT-G-A-T-AAG-T-C-T---G-A-T--G--TG--A-AA-GC--C-C-AC-G-A-CT-C-AA-C-C-G-T-G-G-A-A-C-T-G--C-A---T--C--G--GAA-A-C----T--G-T--CA--T-T-C---T-T-G-A-G-T--G-C-AG-AA-G-A-------G-G-A-G--AG-T--GG-A--ACT---C-C-A-T-GT--GTA-G-CGGT-G-G-AA--TGCGT-AG-AT-A-TA---T-GGA-A-G-A-AC-A-CC----AG-T-G--GC-GAA-G-GC-G-------G--C-T-C-T…	TACGTAGGTGGCAAGCGTTGTCCGGATTTATTGGGCGTAAAGCGAGCGCAGGCGGAATGATAAGTCTGATGTGAAAGCCCACGACTCAACCGTGGAACTGCATCGGAAACTGTCATTCTTGAGTGCAGAAGAGGAGAGTGGAACTCCATGTGTAGCGGTGGAATGCGTAGATATATGGAAGAACACCAGTGGCGAAGGCGGCTCTCTGGTCTGCAACTGACGCTGAGGCTCGAAAGCATGGGTAGCGAACAGG	Bacteria(100)	Firmicutes(100)	Bacilli(99.9)	Lactobacillales(99.9)	Lactobacillaceae(99.8)	Lactobacillus(99.6)	135	1	0	0	0	3	2	0	2	0	1	8	0	1	0	0	0	0	0	0	0	3	1	0	0	0	0	0	0	2	0	0	0	0	1	0	0	0	0	3
M01774_231_000000000-AK8HV_1_2113_22243_15830	M01774_231_000000000-AK8HV_1_2113_22243_15830	TAC-GT-AG-GTC--CCG-A-GC-G--T--T-GTC-CGG-AT-TT-A-TT-GGGC--GT-A----AA-GC-GA-GC-G-CA-G-G-C-G--G--T-TT-G-A-T-AAG-T-C-T---G-A-A--G--TT--A-AA-GG--C-T-GT-G-G-CT-C-AA-C-C-A-T-A-G-T-T---C-G--C-T---T--T--G--GAA-A-C----T--G-T--CA--A-A-C---T-T-G-A-G-T--G-C-AG-AA-G-G-------G-G-A-G--AG-T--GG-A--ATT---C-C-A-T-GT--GTA-G-CGGT-A-A-AA--TGCGT-AG-AT-A-TA---T-GGA-G-G-A-AC-A-CC----GG-T-G--GC-GAA-A-GC-G-------G--C-T-C-T…	TACGTAGGTCCCGAGCGTTGTCCGGATTTATTGGGCGTAAAGCGAGCGCAGGCGGTTTGATAAGTCTGAAGTTAAAGGCTGTGGCTCAACCATAGTTCGCTTTGGAAACTGTCAAACTTGAGTGCAGAAGGGGAGAGTGGAATTCCATGTGTAGCGGTAAAATGCGTAGATATATGGAGGAACACCGGTGGCGAAAGCGGCTCTCTGGTCTGTAACTGACGCTGAGGCTCGAAAGCGTGGGGAGCGAACAGG	Bacteria(100)	Firmicutes(100)	Bacilli(100)	Lactobacillales(100)	Streptococcaceae(100)	Streptococcus(100)	210	1	0	2	5	5	1	2	6	3	0	2	8	0	0	0	1	0	0	0	0	0	0	0	2	3	3	0	0	0	1	0	0	0	0	0	0	0	0	0
M01774_231_000000000-AK8HV_1_2113_22108_7178	M01774_231_000000000-AK8HV_1_2113_22108_7178	TAC-GT-AG-GTC--CCG-A-GC-G--T--T-GTC-CGG-AT-TT-A-TT-GGGC--GT-A----AA-GC-GA-GC-G-CA-G-G-C-G--G--T-TT-G-A-T-AAG-T-C-T---G-A-A--G--TT--A-AA-GG--C-T-GT-G-G-CT-C-AA-C-C-A-T-A-G-T-T---C-G--C-T---T--T--G--GAA-A-C----T--G-T--CA--A-A-C---T-T-G-A-G-T--G-C-AG-AA-G-G-------G-G-A-G--AG-T--GG-A--ATT---C-C-A-T-GC--GTA-G-CGGT-G-A-AA--TGCGT-AG-AT-A-TA---T-GGA-A-G-A-AC-A-CC----AG-T-G--GC-GAA-G-GC-G-------G--C-T-C-T…	TACGTAGGTCCCGAGCGTTGTCCGGATTTATTGGGCGTAAAGCGAGCGCAGGCGGTTTGATAAGTCTGAAGTTAAAGGCTGTGGCTCAACCATAGTTCGCTTTGGAAACTGTCAAACTTGAGTGCAGAAGGGGAGAGTGGAATTCCATGCGTAGCGGTGAAATGCGTAGATATATGGAAGAACACCAGTGGCGAAGGCGGCTCTCTGGTCTGCAACTGACGCTGAGGCTCGAAAGCATGGGTAGCGAACAGG	Bacteria(100)	Firmicutes(99.4)	Bacilli(99.4)	Lactobacillales(99)	Streptococcaceae(85.5)	Streptococcus(85.3)	26	1	1	0	2	0	0	0	1	0	0	0	0	0	0	0	0	0	0	0	0	0	0	0	0	0	0	0	0	0	0	0	0	0	0	0	0	0	0	0
M01774_231_000000000-AK8HV_1_2113_21546_14539	M01774_231_000000000-AK8HV_1_2113_21546_14539	TAC-GT-AG-GTG--TCA-A-GC-G--T--T-GTC-CGG-AT-TT-A-TT-GGGC--GT-A----AA-GC-GA-GC-G-CA-G-G-C-G--G--A-AT-G-A-T-AAG-T-C-T---G-A-T--G--TG--A-AA-GC--C-C-AC-G-G-CT-C-AA-C-C-G-T-G-G-A-A-C-T-G--C-A---T--C--G--GAA-A-C----T--G-T--CA--T-T-C---T-T-G-A-G-T--G-C-AG-AA-G-A-------G-G-A-G--AG-T--GG-A--ACT---C-C-A-T-GT--GTA-G-CGGT-G-G-AA--TGCGT-AG-AT-A-TA---T-GGA-A-G-A-AC-A-CC----AG-T-G--GC-GAA-G-GC-G-------G--C-T-C-T…	TACGTAGGTGTCAAGCGTTGTCCGGATTTATTGGGCGTAAAGCGAGCGCAGGCGGAATGATAAGTCTGATGTGAAAGCCCACGGCTCAACCGTGGAACTGCATCGGAAACTGTCATTCTTGAGTGCAGAAGAGGAGAGTGGAACTCCATGTGTAGCGGTGGAATGCGTAGATATATGGAAGAACACCAGTGGCGAAGGCGGCTCTCTGGTCTGCAACTGACGCTGAGGCTCGAAAGCATGGGTAGCGAACAGG	Bacteria(100)	Firmicutes(100)	Bacilli(100)	Lactobacillales(100)	Lactobacillaceae(100)	Lactobacillus(100)	78	1	0	1	1	1	0	2	3	0	0	2	0	0	0	0	0	0	0	0	0	5	0	0	0	0	0	0	1	0	1	0	0	0	0	0	0	0	1	0
M01774_231_000000000-AK8HV_1_2113_20240_9133	M01774_231_000000000-AK8HV_1_2113_20240_9133	TAC-GT-AG-GTG--GCA-A-GC-G--T--T-GTC-CGG-AT-TT-A-TT-GGGC--GT-A----AA-GC-GA-GC-G-CA-G-G-C-G--G--A-AT-G-A-T-AAG-T-C-T---G-A-T--G--TG--A-AA-GC--C-C-AC-G-G-CT-C-AA-C-C-G-T-G-G-A-A-C-T-G--C-A---T--C--G--GAA-A-C----T--G-T--CA--T-T-C---T-T-G-A-G-T--G-C-AG-AA-G-A-------G-G-T-G--AG-T--GG-A--ACT---C-C-A-T-GT--GTA-G-CGGT-G-G-AA--TGCGT-AG-AT-A-TA---T-GGA-A-G-A-AC-A-CC----AG-T-G--GC-GAA-G-GC-G-------G--C-T-C-T…	TACGTAGGTGGCAAGCGTTGTCCGGATTTATTGGGCGTAAAGCGAGCGCAGGCGGAATGATAAGTCTGATGTGAAAGCCCACGGCTCAACCGTGGAACTGCATCGGAAACTGTCATTCTTGAGTGCAGAAGAGGTGAGTGGAACTCCATGTGTAGCGGTGGAATGCGTAGATATATGGAAGAACACCAGTGGCGAAGGCGGCTCTCTGGTCTGCAACTGACGCTGAGGCTCGAAAGCATGGGTAGCGAACAGG	Bacteria(100)	Firmicutes(100)	Bacilli(100)	Lactobacillales(100)	Lactobacillaceae(99.7)	Lactobacillus(99.7)	85	1	0	0	1	1	0	0	2	2	1	1	0	0	0	0	0	0	0	0	0	2	0	0	0	0	1	0	0	0	0	2	0	0	0	0	0	0	0	1
M01774_231_000000000-AK8HV_1_2113_19446_19935	M01774_231_000000000-AK8HV_1_2113_19446_19935	TAC-GT-AG-GTC--CCG-A-GC-G--T--T-GTC-CGG-GT-TT-A-TT-GGGC--GT-A----AA-GC-GA-GC-G-CA-G-G-C-G--G--T-TT-G-A-T-AAG-T-C-T---G-A-A--G--TT--A-AA-GG--C-T-GT-G-G-CT-C-AA-C-C-A-T-A-G-T-T---C-G--C-T---T--T--G--GAA-A-C----T--G-T--CA--A-A-C---T-T-G-A-G-T--G-C-AG-AA-G-G-------G-G-A-G--AG-T--GG-A--ATT---C-C-A-T-GT--GTA-G-CGGT-G-A-AA--TGCGT-AG-AT-A-TA---T-GGA-G-G-A-AC-A-CC----GG-T-G--GC-GAA-A-GC-G-------G--C-T-C-T…	TACGTAGGTCCCGAGCGTTGTCCGGGTTTATTGGGCGTAAAGCGAGCGCAGGCGGTTTGATAAGTCTGAAGTTAAAGGCTGTGGCTCAACCATAGTTCGCTTTGGAAACTGTCAAACTTGAGTGCAGAAGGGGAGAGTGGAATTCCATGTGTAGCGGTGAAATGCGTAGATATATGGAGGAACACCGGTGGCGAAAGCGGCTCTCTGGTCTGTAACTGACGCTGAGGCTCGAAAGCGTGGGGAGCGAACAGG	Bacteria(100)	Firmicutes(100)	Bacilli(100)	Lactobacillales(100)	Streptococcaceae(100)	Streptococcus(100)	285	1	0	3	5	0	0	3	9	8	0	0	15	1	1	0	3	0	0	0	0	3	0	0	3	3	2	0	0	0	0	0	0	0	0	0	0	0	0	0
M01774_231_000000000-AK8HV_1_2113_18748_7357	M01774_231_000000000-AK8HV_1_2113_18748_7357	TAC-GT-AG-GTG--GCA-A-GC-G--T--T-GTC-CGG-AT-TT-A-TT-GGGC--GT-A----AA-GC-GA-GC-G-CA-G-G-C-G--G--A-AT-G-A-T-AAG-T-C-T---G-A-T--G--TG--A-AA-GC--C-C-AC-G-G-CT-C-AA-C-C-G-T-G-G-A-A-C-T-G--C-A---T--C--G--GAA-A-C----T--G-T--CA--T-T-C---T-T-G-A-G-T--G-C-AG-AA-G-A-------G-G-A-G--AG-T--GG-A--ACT---C-C-A-T-GT--GTA-G-CGGC-G-G-AA--TGCGT-AG-AT-A-TA---T-GGA-A-G-A-AC-A-CC----AG-T-G--GC-GAA-G-GC-G-------G--C-T-C-T…	TACGTAGGTGGCAAGCGTTGTCCGGATTTATTGGGCGTAAAGCGAGCGCAGGCGGAATGATAAGTCTGATGTGAAAGCCCACGGCTCAACCGTGGAACTGCATCGGAAACTGTCATTCTTGAGTGCAGAAGAGGAGAGTGGAACTCCATGTGTAGCGGCGGAATGCGTAGATATATGGAAGAACACCAGTGGCGAAGGCGGCTCTCTGGTCTGCAACTGACGCTGAGGCTCGAAAGCATGGGTAGCGAACAGG	Bacteria(100)	Firmicutes(100)	Bacilli(100)	Lactobacillales(100)	Lactobacillaceae(100)	Lactobacillus(100)	176	1	1	3	0	0	0	2	1	2	2	1	0	1	5	0	0	0	0	0	0	3	0	1	0	0	0	0	1	0	0	1	0	1	0	0	0	0	0	1
M01774_231_000000000-AK8HV_1_2113_15341_6296	M01774_231_000000000-AK8HV_1_2113_15341_6296	TAC-GT-AG-GTG--GCA-A-GC-G--T--T-GTC-CGG-AT-TT-A-TT-GGGC--GT-A----AA-GC-GA-GC-G-CA-G-G-C-G--G--A-AT-G-A-T-CAG-T-C-T---G-A-T--G--TG--A-AA-GC--C-C-AC-G-G-CT-C-AA-C-C-G-T-G-G-A-A-C-T-G--C-A---T--C--G--GAA-A-C----T--G-T--CA--T-T-C---T-T-G-A-G-T--G-C-AG-AA-G-A-------G-G-A-G--AG-T--GG-A--ACT---C-C-A-T-GT--GTA-G-CGGT-G-G-AA--TGCGT-AG-AT-A-TA---T-GGA-A-G-A-AC-A-CC----AG-T-G--GC-GAA-G-GC-G-------G--C-T-C-T…	TACGTAGGTGGCAAGCGTTGTCCGGATTTATTGGGCGTAAAGCGAGCGCAGGCGGAATGATCAGTCTGATGTGAAAGCCCACGGCTCAACCGTGGAACTGCATCGGAAACTGTCATTCTTGAGTGCAGAAGAGGAGAGTGGAACTCCATGTGTAGCGGTGGAATGCGTAGATATATGGAAGAACACCAGTGGCGAAGGCGGCTCTCTGGTCTGCAACTGACGCTGAGGCTCGAAAGCATGGGTAGCGAACAGG	Bacteria(100)	Firmicutes(100)	Bacilli(99.8)	Lactobacillales(99.8)	Lactobacillaceae(99.5)	Lactobacillus(99.4)	71	1	1	1	0	0	0	2	1	1	0	2	0	0	1	0	0	0	0	0	0	1	0	0	0	0	0	0	3	0	0	0	0	0	1	0	0	0	0	0
M01774_231_000000000-AK8HV_1_2112_8471_8216	M01774_231_000000000-AK8HV_1_2112_8471_8216	TAC-GT-AG-GTC--CCG-A-GC-G--T--T-GTC-CGG-AT-TT-A-TT-GGGC--GT-A----AA-GC-GA-GC-G-CA-G-G-C-G--G--T-TT-G-A-T-AAG-T-C-T---G-A-A--G--TT--A-AA-GG--C-T-GT-G-G-CT-T-AA-C-C-A-T-T-G-T-T---C-G--C-T---T--T--G--GAA-A-C----T--G-T--TA--G-A-C---T-T-G-A-G-T--G-C-AG-AA-G-G-------G-G-A-G--AG-T--GG-A--ATT---C-C-A-T-GT--GTA-G-CGGT-G-A-AA--TGCGT-AG-AT-A-TA---T-GGA-G-G-A-AC-A-CC----GG-T-G--GC-GAA-A-GC-G-------G--C-T-C-T…	TACGTAGGTCCCGAGCGTTGTCCGGATTTATTGGGCGTAAAGCGAGCGCAGGCGGTTTGATAAGTCTGAAGTTAAAGGCTGTGGCTTAACCATTGTTCGCTTTGGAAACTGTTAGACTTGAGTGCAGAAGGGGAGAGTGGAATTCCATGTGTAGCGGTGAAATGCGTAGATATATGGAGGAACACCGGTGGCGAAAGCGGCTCTCTGGTCTGTAACTGACGCTGAGGCTCGAAAGCGTGGGGAGCAAACAGG	Bacteria(100)	Firmicutes(100)	Bacilli(100)	Lactobacillales(100)	Streptococcaceae(100)	Streptococcus(100)	326	1	0	0	0	0	0	0	1	0	1	2	1	0	1	0	11	0	0	0	1	0	1	6	11	1	1	0	1	0	6	0	0	0	0	2	0	0	0	3
M01774_231_000000000-AK8HV_1_2112_25723_16024	M01774_231_000000000-AK8HV_1_2112_25723_16024	TAC-GT-AG-GTC--CCG-A-GC-G--T--T-GTC-CTG-AT-TT-A-TT-GGGC--GT-A----AA-GC-GA-GC-G-CA-G-G-C-G--G--T-TT-G-A-T-AAG-T-C-T---G-A-A--G--TT--A-AA-GG--C-T-GT-G-G-CT-C-AA-C-C-A-T-A-G-T-T---C-G--C-T---T--T--G--GAA-A-C----T--G-T--CA--A-A-C---T-T-G-A-G-T--G-C-AG-AA-G-G-------G-G-A-G--AG-T--GG-A--ATT---C-C-A-T-GT--GTA-G-CGGT-G-A-AA--TGCGT-AG-AT-A-TA---T-GGA-G-G-A-AC-A-CC----GG-T-G--GC-GAA-A-GC-G-------G--C-T-C-T…	TACGTAGGTCCCGAGCGTTGTCCTGATTTATTGGGCGTAAAGCGAGCGCAGGCGGTTTGATAAGTCTGAAGTTAAAGGCTGTGGCTCAACCATAGTTCGCTTTGGAAACTGTCAAACTTGAGTGCAGAAGGGGAGAGTGGAATTCCATGTGTAGCGGTGAAATGCGTAGATATATGGAGGAACACCGGTGGCGAAAGCGGCTCTCTGGTCTGTAACTGACGCTGAGGCTCGAAAGCGTGGGGAGCGAACAGG	Bacteria(100)	Firmicutes(100)	Bacilli(100)	Lactobacillales(100)	Streptococcaceae(100)	Streptococcus(100)	317	1	0	5	1	0	0	2	3	1	2	2	4	1	1	0	4	0	0	0	0	0	0	0	1	0	4	0	0	4	0	0	0	0	0	0	0	0	0	0
M01774_231_000000000-AK8HV_1_2112_24647_22583	M01774_231_000000000-AK8HV_1_2112_24647_22583	TAC-GT-AG-GTC--CCG-A-GC-G--T--T-GTC-CGG-AT-TT-A-TT-GGGC--GT-A----AA-GC-GA-GC-G-CA-G-G-C-G--G--T-TT-G-A-T-AAG-T-C-T---G-A-A--G--TT--A-AA-GG--C-T-GT-G-G-CT-C-AA-C-C-A-T-A-G-T-T---C-G--C-T---T--T--G--GAA-A-C----T--G-T--CA--A-A-C---T-T-G-A-G-T--G-C-AG-AA-G-G-------G-G-A-G--AG-T--GG-A--ATT---C-C-A-T-GT--GTA-G-CGGT-G-A-AA--TGCGT-AG-AT-A-TA---T-GGA-G-G-A-AC-A-CC----GG-T-G--GC-GAA-A-GC-G-------G--C-T-C-T…	TACGTAGGTCCCGAGCGTTGTCCGGATTTATTGGGCGTAAAGCGAGCGCAGGCGGTTTGATAAGTCTGAAGTTAAAGGCTGTGGCTCAACCATAGTTCGCTTTGGAAACTGTCAAACTTGAGTGCAGAAGGGGAGAGTGGAATTCCATGTGTAGCGGTGAAATGCGTAGATATATGGAGGAACACCGGTGGCGAAAGCGGCTCTCTGGTCTGTAACTGAGGCTGAGGCTCGAAAGCGTGGGGAGCGAACAGG	Bacteria(100)	Firmicutes(100)	Bacilli(100)	Lactobacillales(100)	Streptococcaceae(100)	Streptococcus(100)	57	1	0	3	2	0	0	0	3	0	0	0	1	1	1	0	0	0	0	0	0	2	0	0	0	0	0	0	0	0	0	0	0	0	0	0	0	0	0	0
M01774_231_000000000-AK8HV_1_2112_16831_24474	M01774_231_000000000-AK8HV_1_2112_16831_24474	TAC-GT-AA-GTC--CCG-A-GC-G--T--T-GTC-CGG-AT-TT-A-TT-GGGC--GT-A----AA-GC-GA-GC-G-CA-G-G-C-G--G--T-TT-G-A-T-AAG-T-C-T---G-A-A--G--TT--A-AA-GG--C-T-GT-G-G-CT-C-AA-C-C-A-T-A-G-T-T---C-G--C-T---T--T--G--GAA-A-C----T--G-T--CA--A-A-C---T-T-G-A-G-T--G-C-AG-AA-G-G-------G-G-A-G--AG-T--GG-A--ATT---C-C-A-T-GT--GTA-G-CGGT-G-A-AA--TGCGT-AG-AT-A-TA---T-GGA-G-G-A-AC-A-CC----GG-T-G--GC-GAA-A-GC-G-------G--C-T-C-T…	TACGTAAGTCCCGAGCGTTGTCCGGATTTATTGGGCGTAAAGCGAGCGCAGGCGGTTTGATAAGTCTGAAGTTAAAGGCTGTGGCTCAACCATAGTTCGCTTTGGAAACTGTCAAACTTGAGTGCAGAAGGGGAGAGTGGAATTCCATGTGTAGCGGTGAAATGCGTAGATATATGGAGGAACACCGGTGGCGAAAGCGGCTCTCTGGTCTGTAACTGACGCTGAGGCTCGAAAGCGTGGGGAGCGAACAGG	Bacteria(100)	Firmicutes(100)	Bacilli(100)	Lactobacillales(100)	Streptococcaceae(100)	Streptococcus(100)	142	1	2	1	2	0	2	1	2	2	3	1	5	1	0	0	1	0	0	0	0	1	0	0	0	3	1	0	0	0	1	0	0	0	1	0	0	0	0	0
M01774_231_000000000-AK8HV_1_2112_15535_7956	M01774_231_000000000-AK8HV_1_2112_15535_7956	TAC-GT-AG-GTC--CCG-A-GC-G--T--T-GTC-CGG-AT-TT-A-TT-GGGC--GT-A----AA-GC-GA-GC-G-CA-G-G-C-G--G--T-TT-A-A-T-AAG-T-C-T---G-A-A--G--TT--A-AA-GG--C-T-GT-G-G-CT-T-AA-C-C-A-T-T-G-T-T---C-G--C-T---T--T--G--GAA-A-C----T--G-T--TA--A-A-C---T-T-G-A-G-T--G-C-AG-AA-G-G-------G-G-A-G--AG-T--GG-A--ATT---C-C-A-T-GT--GTA-G-CGGT-G-A-AA--TGCGT-AG-AT-A-TA---T-GGA-G-G-A-AC-A-CC----GG-T-G--GC-GAA-A-GC-G-------G--C-T-C-T…	TACGTAGGTCCCGAGCGTTGTCCGGATTTATTGGGCGTAAAGCGAGCGCAGGCGGTTTAATAAGTCTGAAGTTAAAGGCTGTGGCTTAACCATTGTTCGCTTTGGAAACTGTTAAACTTGAGTGCAGAAGGGGAGAGTGGAATTCCATGTGTAGCGGTGAAATGCGTAGATATATGGAGGAACACCGGTGGCGAAAGCGGCTCTCTGGTCTGTAACTGACGCTGAGGCTCGAAAGCGTGGGGAGCGAACAGG	Bacteria(100)	Firmicutes(100)	Bacilli(100)	Lactobacillales(100)	Streptococcaceae(100)	Streptococcus(100)	56	1	0	1	1	0	0	0	0	0	1	0	1	0	0	0	3	0	0	1	3	0	0	0	1	1	0	0	1	0	0	0	0	0	1	1	0	1	0	1
M01774_231_000000000-AK8HV_1_2112_15121_18505	M01774_231_000000000-AK8HV_1_2112_15121_18505	TAC-GT-AG-GTC--CCG-A-GC-G--T--T-GTC-CGG-AT-TT-A-TT-GGGC--GT-A----AA-GC-GA-GC-G-CA-G-G-C-G--G--T-TT-G-A-T-AAG-T-C-T---G-A-A--G--TT--A-AA-GG--C-T-GT-G-G-CT-C-AA-C-C-A-T-A-G-T-T---C-G--C-T---T--T--G--GAA-A-C----T--G-T--CA--A-A-C---T-T-G-A-G-T--G-C-AG-AA-G-G-------G-G-A-G--AG-T--GG-A--ATT---C-C-A-T-GT--GTA-G-CGGT-G-A-AA--TGCGT-AG-AT-A-TA---T-GGA-G-G-A-AC-A-CC----GG-T-G--GC-GAA-A-GC-G-------G--C-T-C-T…	TACGTAGGTCCCGAGCGTTGTCCGGATTTATTGGGCGTAAAGCGAGCGCAGGCGGTTTGATAAGTCTGAAGTTAAAGGCTGTGGCTCAACCATAGTTCGCTTTGGAAACTGTCAAACTTGAGTGCAGAAGGGGAGAGTGGAATTCCATGTGTAGCGGTGAAATGCGTAGATATATGGAGGAACACCGGTGGCGAAAGCGGCTCTCTGGTCTGTAACTGACGCTGAGGCTCAAAAGCGTGGGGAGCGAACAGG	Bacteria(100)	Firmicutes(100)	Bacilli(100)	Lactobacillales(100)	Streptococcaceae(99.9)	Streptococcus(99.9)	282	1	0	1	3	0	3	2	8	2	2	4	13	0	1	0	0	0	0	0	0	2	0	0	0	5	1	0	0	1	0	0	0	0	0	0	0	0	0	0
M01774_231_000000000-AK8HV_1_2112_13564_9116	M01774_231_000000000-AK8HV_1_2112_13564_9116	TAC-GT-AG-GTG--GCA-A-GC-G--T--T-GTC-CGG-AT-TT-A-TT-GGGC--GT-A----AA-GC-GA-GC-G-CA-G-G-C-G--G--A-AT-G-A-T-AAG-T-C-T---G-A-T--G--TG--A-AA-GC--C-C-AC-G-G-CT-C-AA-C-C-G-T-G-G-A-A-C-T-G--C-A---T--C--G--GAA-A-C----T--G-T--CA--T-T-C---T-T-G-A-G-T--G-C-AG-AA-G-A-------G-G-A-G--AG-T--GG-A--ACT---C-C-A-T-GT--GTA-G-CGGT-G-G-AA--TGCGT-AG-AT-A-GA---T-GGA-A-G-A-AC-A-CC----AG-T-G--GC-GAA-G-GC-G-------G--C-T-C-T…	TACGTAGGTGGCAAGCGTTGTCCGGATTTATTGGGCGTAAAGCGAGCGCAGGCGGAATGATAAGTCTGATGTGAAAGCCCACGGCTCAACCGTGGAACTGCATCGGAAACTGTCATTCTTGAGTGCAGAAGAGGAGAGTGGAACTCCATGTGTAGCGGTGGAATGCGTAGATAGATGGAAGAACACCAGTGGCGAAGGCGGCTCTCTGGTCTGCAACTGACGCTGAGGCTCGAAAGCATGGGTAGCGAACAGG	Bacteria(100)	Firmicutes(100)	Bacilli(100)	Lactobacillales(99.9)	Lactobacillaceae(99.8)	Lactobacillus(99.8)	125	1	1	1	2	2	0	0	4	2	1	3	0	2	2	0	0	0	0	0	0	3	0	0	0	0	0	0	2	0	0	1	0	2	0	1	0	0	1	0
M01774_231_000000000-AK8HV_1_2111_6209_22914	M01774_231_000000000-AK8HV_1_2111_6209_22914	TAC-GT-AG-GTC--CCG-A-GC-G--T--T-GTC-CGG-AT-TT-A-TT-GGGC--GT-A----AA-GC-GA-GC-G-CA-G-G-C-G--G--T-TT-G-A-T-AAG-T-C-T---G-A-A--G--TT--A-AA-GG--C-T-GT-G-G-CT-T-AA-C-C-A-T-A-G-T-T---C-G--C-T---T--T--G--GAA-A-C----T--G-T--TA--A-A-C---T-T-G-A-G-T--G-C-AG-AA-G-G-------G-G-A-G--AG-T--GG-A--ATT---C-C-A-T-GT--GTA-G-CGGT-G-A-AA--TGCGT-AG-AT-A-TA---T-GGA-G-G-A-AC-A-CC----GG-T-G--GC-GAA-A-GC-G-------G--C-T-C-T…	TACGTAGGTCCCGAGCGTTGTCCGGATTTATTGGGCGTAAAGCGAGCGCAGGCGGTTTGATAAGTCTGAAGTTAAAGGCTGTGGCTTAACCATAGTTCGCTTTGGAAACTGTTAAACTTGAGTGCAGAAGGGGAGAGTGGAATTCCATGTGTAGCGGTGAAATGCGTAGATATATGGAGGAACACCGGTGGCGAAAGCGGCTCTCTGGTCTGTAACTGACGCTGAGGCTCGAAAGCGTGGGGAGCGAACAGG	Bacteria(100)	Firmicutes(100)	Bacilli(100)	Lactobacillales(100)	Streptococcaceae(100)	Streptococcus(100)	167	1	1	3	2	1	0	1	0	2	1	2	3	0	0	0	1	0	0	0	0	0	0	1	0	3	0	1	0	1	0	1	0	0	0	1	0	1	0	1
M01774_231_000000000-AK8HV_1_2111_5857_23924	M01774_231_000000000-AK8HV_1_2111_5857_23924	TAC-GT-AG-GTC--CCG-A-GC-G--T--T-GTC-CGG-AT-TT-A-TT-GGGC--GT-A----AA-GC-GA-GC-G-CA-G-G-C-G--G--T-TT-G-A-T-AAG-T-C-T---G-A-A--G--TT--A-AA-GG--C-T-GT-G-G-CT-C-AA-C-C-A-T-A-G-T-T---C-G--C-T---T--T--G--GAA-A-C----T--G-T--CA--A-A-C---T-T-G-A-G-T--G-C-AG--A-G-G-------G-G-A-G--AG-T--GG-A--ATT---C-C-A-T-GT--GTA-G-CGGT-G-A-AA--TGCGT-AG-AT-A-TA---T-GGA-G-G-A-AC-A-CC----GG-T-G--GC-GAA-A-GC-G-------G--C-T-C-T…	TACGTAGGTCCCGAGCGTTGTCCGGATTTATTGGGCGTAAAGCGAGCGCAGGCGGTTTGATAAGTCTGAAGTTAAAGGCTGTGGCTCAACCATAGTTCGCTTTGGAAACTGTCAAACTTGAGTGCAGAGGGGAGAGTGGAATTCCATGTGTAGCGGTGAAATGCGTAGATATATGGAGGAACACCGGTGGCGAAAGCGGCTCTCTGGTCTGTAACTGACGCTGAGGCTCGAAAGCGTGGGGAGCGAACAGG	Bacteria(100)	Firmicutes(100)	Bacilli(100)	Lactobacillales(100)	Streptococcaceae(99.9)	Streptococcus(99.9)	37	1	2	0	0	0	0	0	2	1	0	0	2	1	0	0	0	0	0	0	0	1	0	0	1	0	1	0	0	0	1	0	0	0	0	0	0	0	0	0
M01774_231_000000000-AK8HV_1_2111_4866_13305	M01774_231_000000000-AK8HV_1_2111_4866_13305	TAC-GT-AG-GTC--CCG-A-GC-G--T--T-GTC-CGG-AT-TT-A-TT-GGGC--GT-A----AA-GC-GA-GC-G-CA-G-G-C-G--G--T-TT-G-A-T-AAG-T-C-T---G-A-A--G--TT--A-AA-GG--C-T-GT-G-G-CT-C-AA-C-C-A-T-A-G-T-T---C-G--C-T---T--T--G--GAA-A-C----T--G-T--CA--A-A-C---T-T-G-A-G-T--G-C-AG-AA-G-G-------G-G-A-G--AG-T--GG-A--ATT---C-C-A-T-GT--GTA-G-CGGT-G-A-AA--TGCGT-AG-AT-A-TA---T-GGA-G-G-A-AC-A-CC----GG-T-G--GC-GAA-A-GC-G-------G--C-T-C-T…	TACGTAGGTCCCGAGCGTTGTCCGGATTTATTGGGCGTAAAGCGAGCGCAGGCGGTTTGATAAGTCTGAAGTTAAAGGCTGTGGCTCAACCATAGTTCGCTTTGGAAACTGTCAAACTTGAGTGCAGAAGGGGAGAGTGGAATTCCATGTGTAGCGGTGAAATGCGTAGATATATGGAGGAACACCGGTGGCGAAAGCGGCTCTCTGGTCTGTAACTGACGCTGAGGATCGAAAGCGTGGGGAGCGAACAGG	Bacteria(100)	Firmicutes(100)	Bacilli(100)	Lactobacillales(100)	Streptococcaceae(100)	Streptococcus(100)	235	1	1	0	1	2	1	0	5	4	0	0	1	4	0	0	0	0	0	0	0	2	0	1	1	1	4	0	0	2	0	0	0	0	0	0	0	0	0	0
M01774_231_000000000-AK8HV_1_2111_23766_5252	M01774_231_000000000-AK8HV_1_2111_23766_5252	TAC-GT-AG-GTC--CCG-A-GC-G--T--T-GTC-CGG-AT-TT-A-TT-GGGC--GT-A----AA-GC-GA-GC-G-CA-G-G-C-G--G--T-TT-G-A-T-AAG-T-C-T---G-A-A--G--TT--A-AA-GG--C-T-GT-G-G-CT-C-AA-C-C-A-T-A-G-T-T---C-G--C-T---T--T--G--GTA-A-C----T--G-T--CA--A-A-C---T-T-G-A-G-T--G-C-AG-AA-G-G-------G-G-A-G--AG-T--GG-A--ATT---C-C-A-T-GT--GTA-G-CGGT-G-A-AA--TGCGT-AG-AT-A-TA---T-GGA-G-G-A-AC-A-CC----GG-T-G--GC-GAA-A-GC-G-------G--C-T-C-T…	TACGTAGGTCCCGAGCGTTGTCCGGATTTATTGGGCGTAAAGCGAGCGCAGGCGGTTTGATAAGTCTGAAGTTAAAGGCTGTGGCTCAACCATAGTTCGCTTTGGTAACTGTCAAACTTGAGTGCAGAAGGGGAGAGTGGAATTCCATGTGTAGCGGTGAAATGCGTAGATATATGGAGGAACACCGGTGGCGAAAGCGGCTCTCTGGTCTGTAACTGACGCTGAGGCTCGAAAGCGTGGGGAGCGAACAGG	Bacteria(100)	Firmicutes(100)	Bacilli(100)	Lactobacillales(100)	Streptococcaceae(99.8)	Streptococcus(99.8)	170	1	0	5	5	0	0	1	3	6	3	1	7	1	0	0	0	0	0	0	0	0	0	0	1	3	4	0	0	1	0	0	0	0	0	0	0	0	0	0
M01774_231_000000000-AK8HV_1_2111_20508_24952	M01774_231_000000000-AK8HV_1_2111_20508_24952	TAC-GT-AG-GTG--GCA-A-GC-G--T--T-ATC-CGG-AT-TT-A-TT-GGGC--GT-A----AA-GC-GA-GT-G-CA-G-G-C-G--G--T-TT-T-C-T-AAG-T-C-T---G-A-T--G--TG--A-AA-GC--C-T-TC-G-G-CT-T-AA-C-C-G-G-A-G-A-A-G-T-G--C-A---T--C--G--GAA-A-C----T--G-G--AT--A-A-C---T-T-G-A-G-T--G-C-AG-AA-G-A-------G-G-G-T--AG-T--GG-A--ACT---C-C-A-T-GT--GTA-G-CGGT-G-G-AA--TGCGT-AG-AT-A-TA---T-GGA-A-G-A-AC-A-CC----AG-T-G--GC-GAA-G-GC-G-------G--C-T-G-C…	TACGTAGGTGGCAAGCGTTATCCGGATTTATTGGGCGTAAAGCGAGTGCAGGCGGTTTTCTAAGTCTGATGTGAAAGCCTTCGGCTTAACCGGAGAAGTGCATCGGAAACTGGATAACTTGAGTGCAGAAGAGGGTAGTGGAACTCCATGTGTAGCGGTGGAATGCGTAGATATATGGAAGAACACCAGTGGCGAAGGCGGCTGCCTGGTCTGCAACTGACGCTGAGACTCGAAAGCATGGGTAGCGAACAGG	Bacteria(100)	Firmicutes(100)	Bacilli(100)	Lactobacillales(100)	Lactobacillaceae(100)	Lactobacillus(100)	33	1	1	0	0	0	0	1	0	0	0	0	0	0	0	0	0	0	0	0	0	0	0	0	0	0	0	0	0	0	0	0	0	0	0	0	0	0	0	0
M01774_231_000000000-AK8HV_1_2111_18878_22916	M01774_231_000000000-AK8HV_1_2111_18878_22916	TTC-GT-AG-GTG--GCA-A-GC-G--T--T-GTC-CGG-AT-TT-A-TT-GGGC--GT-A----AA-GC-GA-GC-G-CA-G-G-C-G--G--A-AT-G-A-T-AAG-T-C-T---G-A-T--G--TG--A-AA-GC--C-C-AC-G-G-CT-C-AA-C-C-G-T-G-G-A-A-C-T-G--C-A---T--C--G--GAA-A-C----T--G-T--CA--T-T-C---T-T-G-A-G-T--G-C-AG-AA-G-A-------G-G-A-G--AG-T--GG-A--ACT---C-C-A-T-GT--GTA-G-CGGT-G-G-AA--TGCGT-AG-AT-A-TA---T-GGA-A-G-A-AC-A-CC----AG-T-G--GC-GAA-G-GC-G-------G--C-T-C-T…	TTCGTAGGTGGCAAGCGTTGTCCGGATTTATTGGGCGTAAAGCGAGCGCAGGCGGAATGATAAGTCTGATGTGAAAGCCCACGGCTCAACCGTGGAACTGCATCGGAAACTGTCATTCTTGAGTGCAGAAGAGGAGAGTGGAACTCCATGTGTAGCGGTGGAATGCGTAGATATATGGAAGAACACCAGTGGCGAAGGCGGCTCTCTGGTCTGCAACTGACGCTGAGGCTCGAAAGCATGGGTAGCGAACAGG	Bacteria(100)	Firmicutes(100)	Bacilli(100)	Lactobacillales(100)	Lactobacillaceae(100)	Lactobacillus(99.9)	95	1	0	1	0	2	0	1	1	0	0	1	0	1	2	0	0	0	0	0	0	1	0	0	0	0	0	0	1	0	0	3	0	0	0	0	0	0	0	0
M01774_231_000000000-AK8HV_1_2111_17974_17863	M01774_231_000000000-AK8HV_1_2111_17974_17863	TAC-GT-AG-GTG--GCA-A-GC-G--T--T-GTC-CGG-AT-TT-A-TT-GGGC--GT-A----AA-GC-GA-GC-G-CA-G-G-C-G--G--A-AT-G-A-T-AAG-T-C-T---G-A-T--G--TG--A-AA-GC--C-C-AC-G-G-CT-C-AA-C-C-G-T-G-G-A-T-C-T-G--C-A---T--C--G--GAA-A-C----T--G-T--CA--T-T-C---T-T-G-A-G-T--G-C-AG-AA-G-A-------G-G-A-G--AG-T--GG-A--ACT---C-C-A-T-GT--GTA-G-CGGT-G-G-AA--TGCGT-AG-AT-A-TA---T-GGA-A-G-A-AC-A-CC----AG-T-G--GC-GAA-G-GC-G-------G--C-T-C-T…	TACGTAGGTGGCAAGCGTTGTCCGGATTTATTGGGCGTAAAGCGAGCGCAGGCGGAATGATAAGTCTGATGTGAAAGCCCACGGCTCAACCGTGGATCTGCATCGGAAACTGTCATTCTTGAGTGCAGAAGAGGAGAGTGGAACTCCATGTGTAGCGGTGGAATGCGTAGATATATGGAAGAACACCAGTGGCGAAGGCGGCTCTCTGGTCTGCAACTGACGCTGAGGCTCGAAAGCATGGGTAGCGAACAGG	Bacteria(100)	Firmicutes(100)	Bacilli(100)	Lactobacillales(99.9)	Lactobacillaceae(99.7)	Lactobacillus(99.4)	96	1	0	0	0	2	1	0	1	0	0	0	0	0	0	0	1	0	0	0	0	4	0	1	0	0	0	0	0	4	0	0	0	1	0	0	0	0	0	0
M01774_231_000000000-AK8HV_1_2111_16120_11785	M01774_231_000000000-AK8HV_1_2111_16120_11785	TAC-GT-AG-GTC--CCT-A-GC-G--T--T-GTC-CGG-AT-TT-A-TT-GGGC--GT-A----AA-GC-GA-GC-G-CA-G-G-C-G--G--T-TT-G-A-T-AAG-T-C-T---G-A-A--G--TT--A-AA-GG--C-T-GT-G-G-CT-C-AA-C-C-A-T-A-G-T-T---C-G--C-T---T--T--G--GAA-A-C----T--G-T--CA--A-A-C---T-T-G-A-G-T--G-C-AG-AA-G-G-------G-G-A-G--AG-T--GG-A--ATT---C-C-A-T-GT--GTA-G-CGGT-G-A-AA--TGCGT-AG-AT-A-TA---T-GGA-G-G-A-AC-A-CC----GG-T-G--GC-GAA-A-GC-G-------G--C-T-C-T…	TACGTAGGTCCCTAGCGTTGTCCGGATTTATTGGGCGTAAAGCGAGCGCAGGCGGTTTGATAAGTCTGAAGTTAAAGGCTGTGGCTCAACCATAGTTCGCTTTGGAAACTGTCAAACTTGAGTGCAGAAGGGGAGAGTGGAATTCCATGTGTAGCGGTGAAATGCGTAGATATATGGAGGAACACCGGTGGCGAAAGCGGCTCTCTGGTCTGTAACTGACGCTGAGGCTCGAAAGCGTGGGGAGCGAACAGG	Bacteria(100)	Firmicutes(100)	Bacilli(100)	Lactobacillales(100)	Streptococcaceae(100)	Streptococcus(100)	294	1	3	0	2	3	1	1	0	0	0	1	1	2	1	0	2	0	0	0	0	1	0	2	2	1	3	0	0	0	0	0	0	0	0	0	0	0	0	0
M01774_231_000000000-AK8HV_1_2111_16016_25258	M01774_231_000000000-AK8HV_1_2111_16016_25258	TAC-GT-AG-GTC--CCG-A-GT-G--T--T-GTC-CGG-AT-TT-A-TT-GGGC--GT-A----AA-GC-GA-GC-G-CA-G-G-C-G--G--T-TT-G-A-T-AAG-T-C-T---G-A-A--G--TT--A-AA-GG--C-T-GT-G-G-CT-C-AA-C-C-A-T-A-G-T-T---C-G--C-T---T--T--G--GAA-A-C----T--G-T--CA--A-A-C---T-T-G-A-G-T--G-C-AG-AA-G-G-------G-G-A-G--AG-T--GG-A--ATT---C-C-A-T-GT--GTA-G-CGGT-G-A-AA--TGCGT-AG-AT-A-TA---T-GGA-G-G-A-AC-A-CC----GG-T-G--GC-GAA-A-GC-G-------G--C-T-C-T…	TACGTAGGTCCCGAGTGTTGTCCGGATTTATTGGGCGTAAAGCGAGCGCAGGCGGTTTGATAAGTCTGAAGTTAAAGGCTGTGGCTCAACCATAGTTCGCTTTGGAAACTGTCAAACTTGAGTGCAGAAGGGGAGAGTGGAATTCCATGTGTAGCGGTGAAATGCGTAGATATATGGAGGAACACCGGTGGCGAAAGCGGCTCTCTGGTCTGTAACTGACGCTGAGGCTCGAAAGCGTGGGGAGCGAACAGG	Bacteria(100)	Firmicutes(100)	Bacilli(100)	Lactobacillales(100)	Streptococcaceae(100)	Streptococcus(100)	260	1	0	2	4	4	1	0	2	5	3	3	8	3	1	0	0	0	0	0	0	0	0	0	7	5	5	0	0	1	0	0	0	0	0	0	0	0	0	0
M01774_231_000000000-AK8HV_1_2111_11091_18345	M01774_231_000000000-AK8HV_1_2111_11091_18345	TAC-GT-AG-GTC--CCG-A-GC-G--T--T-GTC-CGG-AT-TT-A-TT-GGGC--GT-A----AA-GC-GA-GC-G-CA-G-G-C-G--G--T-TT-G-A-T-AAG-T-C-T---G-A-A--G--TT--A-AA-GG--C-T-GT-G-G-CT-C-AA-C-C-A-T-A-G-T-T---C-G--C-T---T--T--G--GAA-A-C----T--G-T--CA--A-A-C---T-T-G-A-G-T--G-C-AG-AA-G-G-------G-G-A-G--AG-T--GG-A--ATT---C-C-A-T-GT--GTA-G-CGGT-G-A-AA--TGCGT-AG-AT-A-TA---T-GGA-G-G-T-AC-A-CC----GG-T-G--GC-GAA-A-GC-G-------G--C-T-C-T…	TACGTAGGTCCCGAGCGTTGTCCGGATTTATTGGGCGTAAAGCGAGCGCAGGCGGTTTGATAAGTCTGAAGTTAAAGGCTGTGGCTCAACCATAGTTCGCTTTGGAAACTGTCAAACTTGAGTGCAGAAGGGGAGAGTGGAATTCCATGTGTAGCGGTGAAATGCGTAGATATATGGAGGTACACCGGTGGCGAAAGCGGCTCTCTGGTCTGTAACTGACGCTGAGGCTCGAAAGCGTGGGGAGCGAACAGG	Bacteria(100)	Firmicutes(100)	Bacilli(100)	Lactobacillales(100)	Streptococcaceae(100)	Streptococcus(100)	112	1	2	2	2	0	0	0	0	0	0	1	0	0	0	0	0	0	0	0	0	0	0	1	1	2	0	0	0	0	0	0	0	0	0	0	0	0	0	0
M01774_231_000000000-AK8HV_1_2110_7994_9353	M01774_231_000000000-AK8HV_1_2110_7994_9353	TAC-GT-AG-GTC--CCG-A-GC-G--T--T-GTC-CGG-AT-TT-A-TT-GGGC--GT-A----AA-GC-GA-GC-G-CA-G-G-C-G--G--T-TT-G-A-T-AAG-T-C-T---G-A-A--G--TT--A-AA-GG--C-T-GT-G-G-CT-C-AA-C-C-A-T-A-G-T-T---C-G--C-T---T--T--G--GAA-A-C----G--G-T--CA--A-A-C---T-T-G-A-G-T--G-C-AG-AA-G-G-------G-G-A-G--AG-T--GG-A--ATT---C-C-A-T-GT--GTA-G-CGGT-G-A-AA--TGCGT-AG-AT-A-TA---T-GGA-G-G-A-AC-A-CC----GG-T-G--GC-GAA-A-GC-G-------G--C-T-C-T…	TACGTAGGTCCCGAGCGTTGTCCGGATTTATTGGGCGTAAAGCGAGCGCAGGCGGTTTGATAAGTCTGAAGTTAAAGGCTGTGGCTCAACCATAGTTCGCTTTGGAAACGGTCAAACTTGAGTGCAGAAGGGGAGAGTGGAATTCCATGTGTAGCGGTGAAATGCGTAGATATATGGAGGAACACCGGTGGCGAAAGCGGCTCTCTGGTCTGTAACTGACGCTGAGGCTCGAAAGCGTGGGGAGCGAACAGG	Bacteria(100)	Firmicutes(100)	Bacilli(100)	Lactobacillales(100)	Streptococcaceae(100)	Streptococcus(100)	115	1	0	2	1	0	0	0	1	3	2	1	6	0	0	0	1	0	0	0	0	0	0	0	0	0	2	0	0	0	0	0	0	0	0	0	0	0	0	0
M01774_231_000000000-AK8HV_1_2110_7017_5624	M01774_231_000000000-AK8HV_1_2110_7017_5624	TAC-GT-AG-GTC--CCG-A-GC-G--T--T-GTC-CGG-AT-TT-A-TT-GGGC--GT-A----AA-GC-GA-GC-G-CA-G-G-C-G--G--T-TT-G-A-T-AAG-T-C-T---G-A-A--G--TT--A-AA-GG--C-T-GT-G-G-CT-C-AA-C-C-A-T-A-G-T-T---C-G--C-T---T--T--G--GAA-A-C----T--G-T--CA--A-A-C---T-T-G-A-G-T--G-C-AG-AA-G-G-------G-G-A-G--AG-T--GG-A--ATT---C-C-A-T-GT--GTA-G-CGGT-G-A-AA--TGCGT-AG-AT-A-TA---T-GGA-G-G-A-AC-A-CC----GG-C-G--GC-GAA-A-GC-G-------G--C-T-C-T…	TACGTAGGTCCCGAGCGTTGTCCGGATTTATTGGGCGTAAAGCGAGCGCAGGCGGTTTGATAAGTCTGAAGTTAAAGGCTGTGGCTCAACCATAGTTCGCTTTGGAAACTGTCAAACTTGAGTGCAGAAGGGGAGAGTGGAATTCCATGTGTAGCGGTGAAATGCGTAGATATATGGAGGAACACCGGCGGCGAAAGCGGCTCTCTGGTCCGTAACTGACGCTGAGGCTCGAAAGCGTGGGGAGCGAACAGG	Bacteria(100)	Firmicutes(100)	Bacilli(100)	Lactobacillales(100)	Streptococcaceae(99.7)	Streptococcus(99.6)	10	1	4	3	1	0	0	0	0	0	0	0	0	0	0	0	0	0	0	0	0	0	0	0	0	0	0	0	0	0	0	0	0	0	0	0	0	0	0	0
M01774_231_000000000-AK8HV_1_2110_3729_9848	M01774_231_000000000-AK8HV_1_2110_3729_9848	TAC-GT-AG-GTC--CCG-A-GC-G--T--T-GTC-CGG-AT-TT-A-TT-GGGC--GT-A----AA-GC-GA-GC-G-CA-G-G-C-G--G--T-TT-G-A-T-AAG-T-C-T---G-A-A--G--TT--A-AA-GG--C-T-GT-G-G-CT-C-AA-C-C-A-T-A-G-T-T---T-G--C-T---T--T--G--GAA-A-C----T--G-T--CA--A-A-C---T-T-G-A-G-T--G-C-AG-AA-G-G-------G-G-A-G--AG-T--GG-A--ATT---C-C-A-T-GT--GTA-G-CGGT-G-A-AA--TGCGT-AG-AT-A-TA---T-GGA-G-G-A-AC-A-CC----GG-T-G--GC-GAA-A-GC-G-------G--C-T-C-T…	TACGTAGGTCCCGAGCGTTGTCCGGATTTATTGGGCGTAAAGCGAGCGCAGGCGGTTTGATAAGTCTGAAGTTAAAGGCTGTGGCTCAACCATAGTTTGCTTTGGAAACTGTCAAACTTGAGTGCAGAAGGGGAGAGTGGAATTCCATGTGTAGCGGTGAAATGCGTAGATATATGGAGGAACACCGGTGGCGAAAGCGGCTCTCTGGTCTGTAACTGACGCTGAGGCTCGAAAGCGTGGGGAGCAAACAGG	Bacteria(100)	Firmicutes(100)	Bacilli(100)	Lactobacillales(100)	Streptococcaceae(100)	Streptococcus(100)	34	1	0	1	0	0	0	1	0	0	0	1	2	0	0	0	0	0	0	0	0	0	0	0	0	1	0	0	0	0	0	0	0	0	0	0	0	0	0	0
M01774_231_000000000-AK8HV_1_2110_3688_17895	M01774_231_000000000-AK8HV_1_2110_3688_17895	TAC-GT-AG-GTC--CCG-A-GC-G--T--T-GTC-CGG-AT-TT-A-TT-GGGC--GT-A----AA-GC-GA-GC-G-CA-G-G-C-G--G--T-TT-G-A-T-AAG-T-C-T---G-A-A--G--TT--A-AA-GG--C-T-GT-G-G-CT-C-AA-C-C-A-T-A-G-T-T---C-G--C-T---T--T--G--GAA-A-C----T--G-T--CA--A-A-C---T-T-G-A-G-T--G-C-AG-AA-G-G-------G-G-A-G--AG-T--GG-A--ATT---C-C-A-T-GT--GTA-G-CGGT-G-A-AA--TGCGT-AG-AT-A-TA---T-GGA-G-G-A-AC-A-CC----GG-T-G--GC-GAA-A-GC-G-------G--C-T-C-T…	TACGTAGGTCCCGAGCGTTGTCCGGATTTATTGGGCGTAAAGCGAGCGCAGGCGGTTTGATAAGTCTGAAGTTAAAGGCTGTGGCTCAACCATAGTTCGCTTTGGAAACTGTCAAACTTGAGTGCAGAAGGGGAGAGTGGAATTCCATGTGTAGCGGTGAAATGCGTAGATATATGGAGGAACACCGGTGGCGAAAGCGGCTCTCTGGTCTGTAACTGACGCTGAGGCTCGAAAGCGTGGGGAGCGAATAGG	Bacteria(100)	Firmicutes(100)	Bacilli(100)	Lactobacillales(100)	Streptococcaceae(100)	Streptococcus(100)	304	1	0	0	7	0	1	1	4	4	1	2	6	0	0	0	5	0	0	0	0	0	0	0	1	4	5	0	0	0	0	1	0	0	0	0	0	0	0	0
M01774_231_000000000-AK8HV_1_2110_26748_8125	M01774_231_000000000-AK8HV_1_2110_26748_8125	TAC-GT-AG-GTC--CCG-A-GC-G--T--T-GTC-CGG-AT-TT-A-TT-GGGC--GT-A----AA-GC-GA-GC-G-CA-G-G-C-G--G--T-TT-G-A-T-AAG-T-C-T---G-A-A--G--TT--A-AA-GG--C-T-GT-G-G-CT-C-AA-C-C-A-T-A-G-T-T---C-G--C-T---T--T--G--GAA-A-C----T--G------------------T-G-A-G-T--G-C-AG-AA-G-G-------G-G-A-G--AG-T--GG-A--ATT---C-C-A-T-GT--GTA-G-CGGT-G-A-AA--TGCGT-AG-AT-A-TA---T-GGA-G-G-A-AC-A-CC----GG-T-G--GC-GAA-A-GC-G-------G--C-T-C-T…	TACGTAGGTCCCGAGCGTTGTCCGGATTTATTGGGCGTAAAGCGAGCGCAGGCGGTTTGATAAGTCTGAAGTTAAAGGCTGTGGCTCAACCATAGTTCGCTTTGGAAACTGTGAGTGCAGAAGGGGAGAGTGGAATTCCATGTGTAGCGGTGAAATGCGTAGATATATGGAGGAACACCGGTGGCGAAAGCGGCTCTCTGGTCTGTAACTGACGCTGAGGCTCGAAAGCGTGGGGAGCGAACAGG	Bacteria(100)	Firmicutes(100)	Bacilli(100)	Lactobacillales(100)	Streptococcaceae(100)	Streptococcus(100)	214	1	1	1	4	1	1	0	4	5	2	2	4	2	1	0	1	0	0	0	0	2	0	0	4	2	0	1	1	0	0	1	0	0	0	0	0	0	0	0
M01774_231_000000000-AK8HV_1_2110_20669_4006	M01774_231_000000000-AK8HV_1_2110_20669_4006	TAC-GT-AG-GTG--GCA-A-GC-G--T--T-GTC-CGG-AT-TT-A-TT-GGGC--GT-A----AA-GC-GA-GC-G-CA-G-G-C-G--G--A-AT-G-A-T-AAG-T-C-T---G-A-T--G--TG--A-AA-GC--C-C-AC-G-G-CT-C-AA-C-C-G-T-G-G-A-A-C-T-G--C-A---T--C--G--GAA-A-C----T--G-T--CA--T-T-C---T-T-G-A-G-T--G-C-AG-AA-G-A-------G-G-A-G--AG-T--GG-A--ACT---C-C-A-T-GT--GTA-G-CGGT-G-G-AA--TGCGT-AG-AT-A-TA---T-GGA-G-G-A-AC-A-CC----AG-T-G--GC-GAA-G-GC-G-------G--C-T-C-T…	TACGTAGGTGGCAAGCGTTGTCCGGATTTATTGGGCGTAAAGCGAGCGCAGGCGGAATGATAAGTCTGATGTGAAAGCCCACGGCTCAACCGTGGAACTGCATCGGAAACTGTCATTCTTGAGTGCAGAAGAGGAGAGTGGAACTCCATGTGTAGCGGTGGAATGCGTAGATATATGGAGGAACACCAGTGGCGAAGGCGGCTCTCTGGTCTGCAACTGACGCTGAGGCTCGAAAGCATGGGTAGCGAACAGG	Bacteria(100)	Firmicutes(100)	Bacilli(100)	Lactobacillales(100)	Lactobacillaceae(99.5)	Lactobacillus(99.5)	290	1	0	2	5	8	3	2	2	4	0	3	0	2	3	0	0	0	0	0	0	4	0	1	0	0	0	0	0	4	0	2	0	0	0	0	0	0	2	1
M01774_231_000000000-AK8HV_1_2110_19552_24414	M01774_231_000000000-AK8HV_1_2110_19552_24414	TAC-GT-AG-GTC--CCG-A-GC-G--T--T-GTC-CGG-AT-TT-A-TT-GGGC--GT-A----AA-GC-GA-GC-G-CA-G-G-C-G--G--T-TT-G-A-T-AAG-T-C-T---G-A-A--G--TT--A-AA-GG--C-T-GT-G-G-CT-C-AA-C-C-A-T-A-G-T-T---C-G--C-T---T--T--G--GAA-A-C----T--G-T--CA--A-A-C---T-T-G-A-G-T--G-C-AG-AA-G-G-------G-G-A-G--AG-T--GG-A--ATT---C-C-A-T-GT--GTA-G-CGGT-G-A-AA--TGCGT-AG-AT-A-TA---T-GGA-G-G-A-AC-A-CC----GG-T-G--GC-GAA-A-GC-G-------G--C-T-C-T…	TACGTAGGTCCCGAGCGTTGTCCGGATTTATTGGGCGTAAAGCGAGCGCAGGCGGTTTGATAAGTCTGAAGTTAAAGGCTGTGGCTCAACCATAGTTCGCTTTGGAAACTGTCAAACTTGAGTGCAGAAGGGGAGAGTGGAATTCCATGTGTAGCGGTGAAATGCGTAGATATATGGAGGAACACCGGTGGCGAAAGCGGCTCTCTGGTCTGTAACTGACGCTGAGGCTCGAAAGCGTGGGGAGCGAGCAGG	Bacteria(100)	Firmicutes(100)	Bacilli(100)	Lactobacillales(100)	Streptococcaceae(100)	Streptococcus(100)	217	1	3	1	5	1	3	0	3	2	3	2	14	3	0	0	2	0	0	0	0	2	0	0	1	6	2	0	0	0	0	0	0	0	0	0	0	0	0	0
M01774_231_000000000-AK8HV_1_2110_17416_24933	M01774_231_000000000-AK8HV_1_2110_17416_24933	TAC-GT-AG-GTC--CCG-A-GC-G--T--T-GTC-CGG-AT-TT-A-TT-GGGC--GT-A----AA-GC-GA-GC-G-CA-G-G-C-G--G--T-TT-G-A-T-AAG-T-C-T---G-A-A--G--TT--A-AA-GG--C-T-GT-G-G-CT-C-AA-T-C-A-T-A-G-T-T---C-G--C-T---T--T--G--GAA-A-C----T--G-T--CA--A-A-C---T-T-G-A-G-T--G-C-AG-AA-G-G-------G-G-A-G--AG-T--GG-A--ATT---C-C-A-T-GT--GTA-G-CGGT-G-A-AA--TGCGT-AG-AT-A-TA---T-GGA-G-G-A-AC-A-CC----GG-T-G--GC-GAA-A-GC-G-------G--C-T-C-T…	TACGTAGGTCCCGAGCGTTGTCCGGATTTATTGGGCGTAAAGCGAGCGCAGGCGGTTTGATAAGTCTGAAGTTAAAGGCTGTGGCTCAATCATAGTTCGCTTTGGAAACTGTCAAACTTGAGTGCAGAAGGGGAGAGTGGAATTCCATGTGTAGCGGTGAAATGCGTAGATATATGGAGGAACACCGGTGGCGAAAGCGGCTCTCTGGTCTGTAACTGACGCTGAGGCTCGAAAGCGTGGGGAGCGAACAGG	Bacteria(100)	Firmicutes(100)	Bacilli(100)	Lactobacillales(100)	Streptococcaceae(100)	Streptococcus(100)	141	1	4	3	1	1	1	1	0	1	3	3	4	2	1	1	0	0	0	0	0	0	0	0	0	1	0	0	0	2	1	0	0	0	0	0	0	0	0	0
M01774_231_000000000-AK8HV_1_2110_16913_3842	M01774_231_000000000-AK8HV_1_2110_16913_3842	TAC-GT-AG-GTC--CCG-A-GC-G--T--T-GTC-CGG-AT-TT-A-TT-GGGC--GT-A----AA-GC-GA-GC-G-CA-G-G-C-G--G--T-TT-G-A-T-AAG-T-C-T---G-A-A--G--TT--A-AA-GG--C-T-GT-G-G-CT-C-AA-C-C-A-T-A-G-T-T---C-G--C-T---T--T--G--GAA-A-C----T--G-T--CA--A-A-C---T-T-G-A-G-T--G-C-AG-AA-G-G-------G-G-A-G--AG-T--GG-A--ATT---C-C-A-T-GT--GTA-G-CGGT-G-A-AA--TGCGT-AG-AT-A-TA---T-GGA-G-G-A-AC-A-CC----GG-T-G--GC-GAA-A-GC-G-------G--C-T-C-T…	TACGTAGGTCCCGAGCGTTGTCCGGATTTATTGGGCGTAAAGCGAGCGCAGGCGGTTTGATAAGTCTGAAGTTAAAGGCTGTGGCTCAACCATAGTTCGCTTTGGAAACTGTCAAACTTGAGTGCAGAAGGGGAGAGTGGAATTCCATGTGTAGCGGTGAAATGCGTAGATATATGGAGGAACACCGGTGGCGAAAGCGGCTCTCTGGTCTGTAACTGACGCTGAGGCTCGAAAGCGTGGGGCGCGAACAGG	Bacteria(100)	Firmicutes(100)	Bacilli(100)	Lactobacillales(100)	Streptococcaceae(100)	Streptococcus(100)	40	1	0	0	0	0	0	0	0	0	0	0	1	0	0	0	0	0	0	0	0	2	0	0	0	1	0	0	0	0	0	0	0	0	0	0	0	0	0	0
M01774_231_000000000-AK8HV_1_2110_13043_12438	M01774_231_000000000-AK8HV_1_2110_13043_12438	TAC-GT-AG-GTC--CCG-A-GC-G--T--T-GTC-CGG-AT-TT-A-TT-GGGC--GT-A----AA-GC-GA-GC-G-CA-G-G-C-G--G--T-TT-G-A-T-AAG-T-C-T---G-A-A--G--TT--A-AA-GG--C-T-GT-G-G-CT-C-AA-C-C-A-T-A-G-T-T---C-G--C-T---T--T--G--GAA-A-C----T--G-T--CA--A-A-C---T-T-G-A-G-T--G-C-AG-AA-G-G-------G-G-A-G--AG-T--GG-A--ATT---C-C-A-T-AT--GTA-G-CGGT-G-A-AA--TGCGT-AG-AT-A-TA---T-GGA-G-G-A-AC-A-CC----GG-T-G--GC-GAA-A-GC-G-------G--C-T-C-T…	TACGTAGGTCCCGAGCGTTGTCCGGATTTATTGGGCGTAAAGCGAGCGCAGGCGGTTTGATAAGTCTGAAGTTAAAGGCTGTGGCTCAACCATAGTTCGCTTTGGAAACTGTCAAACTTGAGTGCAGAAGGGGAGAGTGGAATTCCATATGTAGCGGTGAAATGCGTAGATATATGGAGGAACACCGGTGGCGAAAGCGGCTCTCTGGTCTGTAACTGACGCTGAGGCTCGAAAGCGTGGGGAGCGAACAGG	Bacteria(100)	Firmicutes(100)	Bacilli(100)	Lactobacillales(100)	Streptococcaceae(100)	Streptococcus(100)	198	1	1	3	5	0	2	0	1	3	2	2	6	2	2	0	1	0	0	0	0	0	0	0	0	6	3	0	0	0	0	0	0	0	0	0	0	0	0	0
M01774_231_000000000-AK8HV_1_2109_8977_18072	M01774_231_000000000-AK8HV_1_2109_8977_18072	TAC-GT-CG-GTC--CCG-A-GC-G--T--T-GTC-CGG-AT-TT-A-TT-GGGC--GT-A----AA-GC-GA-GC-G-CA-G-G-C-G--G--T-TT-G-A-T-AAG-T-C-T---G-A-A--G--TT--A-AA-GG--C-T-GT-G-G-CT-C-AA-C-C-A-T-A-G-T-T---C-G--C-T---T--T--G--GAA-A-C----T--G-T--CA--A-A-C---T-T-G-A-G-T--G-C-AG-AA-G-G-------G-G-A-G--AG-T--GG-A--ATT---C-C-A-T-GT--GTA-G-CGGT-G-A-AA--TGCGT-AG-AT-A-TA---T-GGA-G-G-A-AC-A-CC----GG-T-G--GC-GAA-A-GC-G-------G--C-T-C-T…	TACGTCGGTCCCGAGCGTTGTCCGGATTTATTGGGCGTAAAGCGAGCGCAGGCGGTTTGATAAGTCTGAAGTTAAAGGCTGTGGCTCAACCATAGTTCGCTTTGGAAACTGTCAAACTTGAGTGCAGAAGGGGAGAGTGGAATTCCATGTGTAGCGGTGAAATGCGTAGATATATGGAGGAACACCGGTGGCGAAAGCGGCTCTCTGGTCTGTAACTGACGCTGAGGCTCGAAAGCGTGGGGAGCGAACAGG	Bacteria(100)	Firmicutes(100)	Bacilli(100)	Lactobacillales(100)	Streptococcaceae(100)	Streptococcus(100)	119	1	1	0	2	1	1	0	2	1	0	0	3	2	0	0	1	0	0	0	0	0	0	0	0	2	0	0	0	0	2	0	0	0	0	0	0	0	0	0
[truncated: 11,278 more rows]
[truncated: 145 more columns]
