# Supplementary material for: Naturally Fermented Milk From Northern Senegal: Bacterial Community Composition and Probiotic Enrichment With Lactobacillus rhamnosus
Source: Front Microbiol. 2018 Sep 21;9:2218. doi: 10.3389/fmicb.2018.02218 (PMC6160551; doi:10.3389/fmicb.2018.02218)
Supplement: FILE S1 — Raw data sheet sequence reads. The data sheet contains all the sequence reads for all taxons up to the genus level identified in the naturally fermented milk samples of all six communities, collected starter cultures, commercial yogurts, and lahal biofilms. [file Data_Sheet_1.ZIP › Supplemental file S6.xlsx]

## Sheet: All Info
Individual Samples				Total Samples
Category	Sample	Shannon Index H		Category	Sample	Shannon Index H
Buckets	LC001	0.47603		Biofilm	All Biofilm	2.51841
Buckets	LC002	0.710561		Lahals - Village	All Keur Mbaye Peul	1.25455
Buckets	LC003	0.626643		Lahals	All Lahals	1.07103
Buckets	LC004	0.663404		Lahals - Village	All Medina Cheikh Mountaga	1.05504
Buckets	LC005	0.65187		Lahals - Village	All Pathe Badio	0.99263
Buckets	LC006	0.626866		Lahals - Village	All Guilado	0.89599
Buckets	LC007	0.703275		Buckets	All Buckets	0.886597
Buckets	LC008	0.69888		Lahals - Village	All Didiery	0.81342
Buckets	LC009	0.739448		Commercial Yogurt	All CY	0.28232
Buckets	LC010	1.07119
Buckets	LC011	0.762189		Individual Samples							Lahals - by village
Buckets	LC012	0.0348792			Buckets	Lahals	CY	Biofilm	All			Didiery	Keur Mbaye Peul	Guilado	Medina Cheikh Mountaga	Pathé Badio
Buckets	LC013	0.533345		Median:	0.657637	0.724849	0.0901447	1.45596	0.709264		Median:	0.631972	0.875287	0.638041	0.734759	0.752752
Buckets	LC014	0.679203		Mean:	0.6187	0.748428	0.122741	1.63601	0.821199		Mean:	0.67943	0.908096	0.64474	0.761995	0.734167
Buckets	LC015	0.458422		Range (low):	0.0348792	0.0971759	0.0296872	0.0926396	0.0296872		Range (low):	0.407275	0.206246	0.0971759	0.133465	0.0980878
Buckets	LC016	0.723695		Range (high):	1.33796	2.59256	0.260014	3.58509	3.58509		Range (high):	1.12324	1.94922	1.55839	2.59256	1.32448
Buckets	LC017	0.410529		SD:	0.2715	0.356081	0.0962716	0.962579	0.581644		SD:	0.186095	0.398468	0.256805	0.451944	0.324067
Buckets	LC018	1.33796		n:	26	94	6	20	146		n:	10	19	23	23	19
Buckets	LC019	0.583693		95% Confidence	1.96	1.96	1.96	1.96	1.96		95% Confidence	1.96	1.96	1.96	1.96	1.96
Buckets	LC020	0.433894		Margin of Error:	0.104361	0.0719848	0.0770334	0.421869	0.0943489		Margin of Error:	0.115343	0.179173	0.104953	0.184704	0.145718
Buckets	LC021	0.740995		Upper Bound:	0.723061	0.820413	0.199775	2.05788	0.915547		Upper Bound:	0.794773	1.08727	0.749693	0.946699	0.879885
Buckets	LC022	0.923245		Lower Bound:	0.514339	0.676443	0.0457079	1.21414	0.72685		Lower Bound:	0.564087	0.728923	0.539787	0.577291	0.588448
Buckets	LC023	0.707968		Average H =	0.619 ± 0.104	0.748 ± .072	0.123 ± 0.077	1.636 ± 0.422	0.821 ± 0.094		Average H =	0.679 ± 0.115	0.908 ± 0.179	0.645 ± 0.105	0.762 ± 0.185	0.734 ± 0.146
Buckets	LC025	0.070343
Buckets	LC026	0.462055
Buckets	LC027	0.255616		Shannon Index
Lahals - Didiery	LC028	0.407275		Category	Samples	Shannon Index (H)
Lahals - Didiery	LC029	0.725874		Buckets	All	0.619 ± 0.104
Lahals - Didiery	LC030	0.683753		Lahals	All	0.748 ± .072
Lahals - Didiery	LC031	0.606737			Didiery	0.679 ± 0.115
Lahals - Didiery	LC032	0.582999			Keur Mbaye Peul	0.908 ± 0.179
Lahals - Didiery	LC033	0.796162			Guilado	0.645 ± 0.105
Lahals - Didiery	LC034	0.624553			Medina Cheikh Mountaga	0.762 ± 0.185
Lahals - Didiery	LC035	1.12324			Pathé Badio	0.734 ± 0.146
Lahals - Didiery	LC036	0.604311		Commercial Yogurt	All	0.123 ± 0.077
Lahals - Didiery	LC037	0.639391		Biofilm	All	1.636 ± 0.422
Lahals - Keur Mbaye Peul	LC038	0.756046
Lahals - Keur Mbaye Peul	LC039	0.875287
Lahals - Keur Mbaye Peul	LC040	1.1798
Lahals - Keur Mbaye Peul	LC041	0.712226
Lahals - Keur Mbaye Peul	LC042	0.829458
Lahals - Keur Mbaye Peul	LC043	1.16643
Lahals - Keur Mbaye Peul	LC044	1.2005
Lahals - Keur Mbaye Peul	LC045	1.94922
Lahals - Keur Mbaye Peul	LC046	1.1065
Lahals - Keur Mbaye Peul	LC047	0.218567
Lahals - Keur Mbaye Peul	LC048	1.20125
Lahals - Keur Mbaye Peul	LC049	1.04035
Lahals - Keur Mbaye Peul	LC050	0.878884
Lahals - Keur Mbaye Peul	LC051	0.526331
Lahals - Keur Mbaye Peul	LC052	1.2317
Lahals - Keur Mbaye Peul	LC053	0.80906
Lahals - Keur Mbaye Peul	LC054	0.206246
Lahals - Keur Mbaye Peul	LC055	0.628588
Lahals - Keur Mbaye Peul	LC056	0.737378
Lahals - Guilado	LC057	0.734139
Lahals - Guilado	LC058	0.70317
Lahals - Guilado	LC059	1.55839
Lahals - Guilado	LC060	0.542221
Lahals - Guilado	LC061	0.478713
Lahals - Guilado	LC062	0.64731
Lahals - Guilado	LC063	0.49298
Lahals - Guilado	LC064	0.48013
Lahals - Guilado	LC065	0.671446
Lahals - Guilado	LC066	0.75441
Lahals - Guilado	LC067	0.75144
Lahals - Guilado	LC068	0.724554
Lahals - Guilado	LC069	0.849405
Lahals - Guilado	LC070	0.378222
Lahals - Guilado	LC071	0.605771
Lahals - Guilado	LC072	0.484226
Lahals - Guilado	LC073	0.524251
Lahals - Guilado	LC074	0.613024
Lahals - Guilado	LC075	0.0971759
Lahals - Guilado	LC076	0.81549
Lahals - Guilado	LC077	0.617338
Lahals - Guilado	LC078	0.667177
Lahals - Guilado	LC079	0.638041
Lahals - Medina Cheikh Mountaga	LC080	0.426533
Lahals - Medina Cheikh Mountaga	LC081	0.665864
Lahals - Medina Cheikh Mountaga	LC082	0.702171
Lahals - Medina Cheikh Mountaga	LC083	0.552269
Lahals - Medina Cheikh Mountaga	LC084	0.768215
Lahals - Medina Cheikh Mountaga	LC085	0.731899
Lahals - Medina Cheikh Mountaga	LC086	0.746723
Lahals - Medina Cheikh Mountaga	LC087	0.759735
Lahals - Medina Cheikh Mountaga	LC088	0.798149
Lahals - Medina Cheikh Mountaga	LC089	0.734759
Lahals - Medina Cheikh Mountaga	LC090	0.87299
Lahals - Medina Cheikh Mountaga		2.59256
Lahals - Medina Cheikh Mountaga	LC091	0.46591
Lahals - Medina Cheikh Mountaga	LC092	0.376212
Lahals - Medina Cheikh Mountaga	LC093	1.00885
Lahals - Medina Cheikh Mountaga	LC094	0.370853
Lahals - Medina Cheikh Mountaga	LC095	1.08164
Lahals - Medina Cheikh Mountaga	LC096	0.133465
Lahals - Medina Cheikh Mountaga	LC097	0.781491
Lahals - Medina Cheikh Mountaga	LC098	0.683773
Lahals - Medina Cheikh Mountaga	LC099	0.804695
Lahals - Medina Cheikh Mountaga	LC100	0.725145
Lahals - Medina Cheikh Mountaga	LC101	0.742
Lahals - Pathé Badio	LC102	0.615652
Lahals - Pathé Badio	LC103	1.07534
Lahals - Pathé Badio	LC104	0.763754
Lahals - Pathé Badio	LC105	0.504191
Lahals - Pathé Badio	LC106	1.05651
Lahals - Pathé Badio	LC107	0.752752
Lahals - Pathé Badio	LC108	1.10272
Lahals - Pathé Badio	LC109	0.576523
Lahals - Pathé Badio	LC110	1.32448
Lahals - Pathé Badio	LC111	1.13033
Lahals - Pathé Badio	LC112	0.587136
Lahals - Pathé Badio	LC113	0.318453
Lahals - Pathé Badio	LC114	0.407912
Lahals - Pathé Badio	LC115	0.328472
Lahals - Pathé Badio	LC116	0.0980878
Lahals - Pathé Badio	LC117	0.81576
Lahals - Pathé Badio	LC118	0.850554
Lahals - Pathé Badio	LC119	0.696378
Lahals - Pathé Badio	LC120	0.944168
Commercial Yogurt	Cy01	0.0296872
Commercial Yogurt	Cy02	0.122994
Commercial Yogurt	Cy03	0.0485671
Commercial Yogurt	Cy04	0.0572952
Commercial Yogurt	Cy05	0.21789
Commercial Yogurt	Cy06	0.260014
Biofilm	Bio-01-TNO	3.58509
Biofilm	Bio-02-TNO	0.098934
Biofilm	Bio-03-TNO	1.7593
Biofilm	Bio-04-TNO	0.580211
Biofilm	Bio-05-TNO	2.45985
Biofilm	Bio-06-TNO	1.282
Biofilm	Bio-07-TNO	1.36909
Biofilm	Bio-08-TNO	2.34136
Biofilm	Bio-09-TNO	1.19263
Biofilm	Bio-10-TNO	1.90301
Biofilm	Bio-01-BU	2.71618
Biofilm	Bio-02-BU	0.0926396
Biofilm	Bio-03-BU	1.79495
Biofilm	Bio-04-BU	0.499371
Biofilm	Bio-05-BU	3.12423
Biofilm	Bio-06-BU	1.31609
Biofilm	Bio-07-BU	1.51573
Biofilm	Bio-08-BU	2.66171
Biofilm	Bio-09-BU	1.3962
Biofilm	Bio-10-BU	1.03158

## Sheet: Sheet1
	Sample	n	Shannon Index						Shannon Index
	Household (Lahal) Lait Caillé	94	0.75 (0.68-0.82)						Buckets	All	0.619 ± 0.104
	Boutique (Bucket) Lait Caillé	26	0.62 (0.54-0.72)						Category	Samples	Shannon Index (H)
	Commercial Yogurts	6	0.12 (0.05-0.20)						Lahals	All	0.748 ± .072
	Household Lahal Biofilm	20	1.64 (1.21-2.06)							Didiery	0.679 ± 0.115
										Keur Mbaye Peul	0.908 ± 0.179
	n: number of individual samples analyzed; Shannon Index: Shannon diversity index with 95% confidence interval in brackets;									Guilado	0.645 ± 0.105
										Medina Cheikh Mountaga	0.762 ± 0.185
										Pathé Badio	0.734 ± 0.146
									Commercial Yogurt	All	0.123 ± 0.077
									Biofilm	All	1.636 ± 0.422
	Individual Samples
		Buckets	Lahals	CY	Biofilm	All
	Median:	0.657637	0.724849	0.0901447	1.45596	0.709264
	Mean:	0.6187	0.748428	0.122741	1.63601	0.821199
	Range (low):	0.0348792	0.0971759	0.0296872	0.0926396	0.0296872
	Range (high):	1.33796	2.59256	0.260014	3.58509	3.58509
	SD:	0.2715	0.356081	0.0962716	0.962579	0.581644
	n:	26	94	6	20	146
	95% Confidence	1.96	1.96	1.96	1.96	1.96
	Margin of Error:	0.104361	0.0719848	0.0770334	0.421869	0.0943489
	Upper Bound:	0.723061	0.820413	0.199775	2.05788	0.915547
	Lower Bound:	0.514339	0.676443	0.0457079	1.21414	0.72685
	Average H =	0.619 ± 0.104	0.748 ± .072	0.123 ± 0.077	1.636 ± 0.422	0.821 ± 0.094

## Sheet: Shannon for Individual Samples
Individual Samples				Individual Samples				Individual Samples				Individual Samples				Individual Samples				Individual Samples				Individual Samples				Individual Samples				Individual Samples				Individual Samples
Category	Sample	Shannon Index H		Category	Sample	Shannon Index H		Category	Sample	Shannon Index H		Category	Sample	Shannon Index H		Category	Sample	Shannon Index H		Category	Sample	Shannon Index H		Category	Sample	Shannon Index H		Category	Sample	Shannon Index H		Category	Sample	Shannon Index H		Category	Sample	Shannon Index H
Biofilm	Bio-01-TNO	3.58509		Buckets	LC018	1.33796		Lahals - Medina Cheikh Mountaga		2.59256		Commercial Yogurt	Cy06	0.260014		Biofilm	Bio-01-TNO	3.58509		Lahals - Didiery	LC035	1.12324		Lahals - Keur Mbaye Peul	LC045	1.94922		Lahals - Guilado	LC059	1.55839		Lahals - Medina Cheikh Mountaga		2.59256		Lahals - Pathé Badio	LC110	1.32448
Biofilm	Bio-05-BU	3.12423		Buckets	LC010	1.07119		Lahals - Keur Mbaye Peul	LC045	1.94922		Commercial Yogurt	Cy05	0.21789						Lahals - Didiery	LC033	0.796162		Lahals - Keur Mbaye Peul	LC052	1.2317		Lahals - Guilado	LC069	0.849405		Lahals - Medina Cheikh Mountaga	LC095	1.08164		Lahals - Pathé Badio	LC111	1.13033
Biofilm	Bio-01-BU	2.71618		Buckets	LC022	0.923245		Lahals - Guilado	LC059	1.55839		Commercial Yogurt	Cy02	0.122994						Lahals - Didiery	LC029	0.725874		Lahals - Keur Mbaye Peul	LC048	1.20125		Lahals - Guilado	LC076	0.81549		Lahals - Medina Cheikh Mountaga	LC093	1.00885		Lahals - Pathé Badio	LC108	1.10272
Biofilm	Bio-08-BU	2.66171		Buckets	LC011	0.762189		Lahals - Pathé Badio	LC110	1.32448		Commercial Yogurt	Cy04	0.0572952						Lahals - Didiery	LC030	0.683753		Lahals - Keur Mbaye Peul	LC044	1.2005		Lahals - Guilado	LC066	0.75441		Lahals - Medina Cheikh Mountaga	LC090	0.87299		Lahals - Pathé Badio	LC103	1.07534
Lahals - Medina Cheikh Mountaga		2.59256		Buckets	LC021	0.740995		Lahals - Keur Mbaye Peul	LC052	1.2317		Commercial Yogurt	Cy03	0.0485671		Biofilm	Bio-05-TNO	2.45985		Lahals - Didiery	LC037	0.639391		Lahals - Keur Mbaye Peul	LC040	1.1798		Lahals - Guilado	LC067	0.75144		Lahals - Medina Cheikh Mountaga	LC099	0.804695		Lahals - Pathé Badio	LC106	1.05651
Biofilm	Bio-05-TNO	2.45985		Buckets	LC009	0.739448		Lahals - Keur Mbaye Peul	LC048	1.20125		Commercial Yogurt	Cy01	0.0296872		Biofilm	Bio-08-TNO	2.34136		Lahals - Didiery	LC034	0.624553		Lahals - Keur Mbaye Peul	LC043	1.16643		Lahals - Guilado	LC057	0.734139		Lahals - Medina Cheikh Mountaga	LC088	0.798149		Lahals - Pathé Badio	LC120	0.944168
Biofilm	Bio-08-TNO	2.34136		Buckets	LC016	0.723695		Lahals - Keur Mbaye Peul	LC044	1.2005						Biofilm	Bio-10-TNO	1.90301		Lahals - Didiery	LC031	0.606737		Lahals - Keur Mbaye Peul	LC046	1.1065		Lahals - Guilado	LC068	0.724554		Lahals - Medina Cheikh Mountaga	LC097	0.781491		Lahals - Pathé Badio	LC118	0.850554
Lahals - Keur Mbaye Peul	LC045	1.94922		Buckets	LC002	0.710561		Lahals - Keur Mbaye Peul	LC040	1.1798		Median:	0.0901447							Lahals - Didiery	LC036	0.604311		Lahals - Keur Mbaye Peul	LC049	1.04035		Lahals - Guilado	LC058	0.70317		Lahals - Medina Cheikh Mountaga	LC084	0.768215		Lahals - Pathé Badio	LC117	0.81576
Biofilm	Bio-10-TNO	1.90301		Buckets	LC023	0.707968		Lahals - Keur Mbaye Peul	LC043	1.16643		Mean:	0.122741			Biofilm	Bio-03-TNO	1.7593		Lahals - Didiery	LC032	0.582999		Lahals - Keur Mbaye Peul	LC050	0.878884		Lahals - Guilado	LC065	0.671446		Lahals - Medina Cheikh Mountaga	LC087	0.759735		Lahals - Pathé Badio	LC104	0.763754
Biofilm	Bio-03-BU	1.79495		Buckets	LC007	0.703275		Lahals - Pathé Badio	LC111	1.13033		Range (low):	0.0296872							Lahals - Didiery	LC028	0.407275		Lahals - Keur Mbaye Peul	LC039	0.875287		Lahals - Guilado	LC078	0.667177		Lahals - Medina Cheikh Mountaga	LC086	0.746723		Lahals - Pathé Badio	LC107	0.752752
Biofilm	Bio-03-TNO	1.7593		Buckets	LC008	0.69888		Lahals - Didiery	LC035	1.12324		Range (high):	0.260014											Lahals - Keur Mbaye Peul	LC042	0.829458		Lahals - Guilado	LC062	0.64731		Lahals - Medina Cheikh Mountaga	LC101	0.742		Lahals - Pathé Badio	LC119	0.696378
Lahals - Guilado	LC059	1.55839		Buckets	LC014	0.679203		Lahals - Keur Mbaye Peul	LC046	1.1065		SD:	0.0962716			Biofilm	Bio-07-TNO	1.36909		Median:	0.631972			Lahals - Keur Mbaye Peul	LC053	0.80906		Lahals - Guilado	LC079	0.638041		Lahals - Medina Cheikh Mountaga	LC089	0.734759		Lahals - Pathé Badio	LC102	0.615652
Biofilm	Bio-07-BU	1.51573		Buckets	LC004	0.663404		Lahals - Pathé Badio	LC108	1.10272		n:	6							Mean:	0.67943			Lahals - Keur Mbaye Peul	LC038	0.756046		Lahals - Guilado	LC077	0.617338		Lahals - Medina Cheikh Mountaga	LC085	0.731899		Lahals - Pathé Badio	LC112	0.587136
Biofilm	Bio-09-BU	1.3962		Buckets	LC005	0.65187		Lahals - Medina Cheikh Mountaga	LC095	1.08164		95% Confidence	1.96			Biofilm	Bio-06-TNO	1.282		Range (low):	0.407275			Lahals - Keur Mbaye Peul	LC056	0.737378		Lahals - Guilado	LC074	0.613024		Lahals - Medina Cheikh Mountaga	LC100	0.725145		Lahals - Pathé Badio	LC109	0.576523
Biofilm	Bio-07-TNO	1.36909		Buckets	LC006	0.626866		Lahals - Pathé Badio	LC103	1.07534		Margin of Error:	0.0770334			Biofilm	Bio-09-TNO	1.19263		Range (high):	1.12324			Lahals - Keur Mbaye Peul	LC041	0.712226		Lahals - Guilado	LC071	0.605771		Lahals - Medina Cheikh Mountaga	LC082	0.702171		Lahals - Pathé Badio	LC105	0.504191
Buckets	LC018	1.33796		Buckets	LC003	0.626643		Lahals - Pathé Badio	LC106	1.05651		Upper Bound:	0.199775							SD:	0.186095			Lahals - Keur Mbaye Peul	LC055	0.628588		Lahals - Guilado	LC060	0.542221		Lahals - Medina Cheikh Mountaga	LC098	0.683773		Lahals - Pathé Badio	LC114	0.407912
Lahals - Pathé Badio	LC110	1.32448		Buckets	LC019	0.583693		Lahals - Keur Mbaye Peul	LC049	1.04035		Lower Bound:	0.0457079			Biofilm	Bio-04-TNO	0.580211		n:	10			Lahals - Keur Mbaye Peul	LC051	0.526331		Lahals - Guilado	LC073	0.524251		Lahals - Medina Cheikh Mountaga	LC081	0.665864		Lahals - Pathé Badio	LC115	0.328472
Biofilm	Bio-06-BU	1.31609		Buckets	LC013	0.533345		Lahals - Medina Cheikh Mountaga	LC093	1.00885										95% Confidence	1.96			Lahals - Keur Mbaye Peul	LC047	0.218567		Lahals - Guilado	LC063	0.49298		Lahals - Medina Cheikh Mountaga	LC083	0.552269		Lahals - Pathé Badio	LC113	0.318453
Biofilm	Bio-06-TNO	1.282		Buckets	LC001	0.47603		Lahals - Pathé Badio	LC120	0.944168			CY	Biofilm		Biofilm	Bio-02-TNO	0.098934		Margin of Error:	0.115343			Lahals - Keur Mbaye Peul	LC054	0.206246		Lahals - Guilado	LC072	0.484226		Lahals - Medina Cheikh Mountaga	LC091	0.46591		Lahals - Pathé Badio	LC116	0.0980878
Lahals - Keur Mbaye Peul	LC052	1.2317		Buckets	LC026	0.462055		Lahals - Keur Mbaye Peul	LC050	0.878884		Min	0.0296872	0.098934						Upper Bound:	0.794773							Lahals - Guilado	LC064	0.48013		Lahals - Medina Cheikh Mountaga	LC080	0.426533
Lahals - Keur Mbaye Peul	LC048	1.20125		Buckets	LC015	0.458422		Lahals - Keur Mbaye Peul	LC039	0.875287		Q1	0.0507491	1.21497						Lower Bound:	0.564087			Median:	0.875287			Lahals - Guilado	LC061	0.478713		Lahals - Medina Cheikh Mountaga	LC092	0.376212		Median:	0.752752
Lahals - Keur Mbaye Peul	LC044	1.2005		Buckets	LC020	0.433894		Lahals - Medina Cheikh Mountaga	LC090	0.87299		Median	0.0901447	1.56419		Median:	1.56419			H=	0.679 ± 0.115			Mean:	0.908096			Lahals - Guilado	LC070	0.378222		Lahals - Medina Cheikh Mountaga	LC094	0.370853		Mean:	0.734167
Biofilm	Bio-09-TNO	1.19263		Buckets	LC017	0.410529		Lahals - Pathé Badio	LC118	0.850554		Q3	0.194166	2.23178		Mean:	1.65715							Range (low):	0.206246			Lahals - Guilado	LC075	0.0971759		Lahals - Medina Cheikh Mountaga	LC096	0.133465		Range (low):	0.0980878
Lahals - Keur Mbaye Peul	LC040	1.1798		Buckets	LC027	0.255616		Lahals - Guilado	LC069	0.849405		Max	0.260014	3.58509		Range (low):	0.0926396							Range (high):	1.94922											Range (high):	1.32448
Lahals - Keur Mbaye Peul	LC043	1.16643		Buckets	LC025	0.070343		Lahals - Keur Mbaye Peul	LC042	0.829458						Range (high):	3.58509			min	0.407275			SD:	0.398468			Median:	0.638041			Median:	0.734759			SD:	0.324067
Lahals - Pathé Badio	LC111	1.13033		Buckets	LC012	0.0348792		Lahals - Pathé Badio	LC117	0.81576						SD:	0.995972			q1	0.604918			n:	19			Mean:	0.64474			Mean:	0.761995			n:	19
Lahals - Didiery	LC035	1.12324						Lahals - Guilado	LC076	0.81549						n:	10			med	0.631972			95% Confidence	1.96			Range (low):	0.0971759			Range (low):	0.133465			95% Confidence	1.96
Lahals - Keur Mbaye Peul	LC046	1.1065		Median:	0.657637			Lahals - Keur Mbaye Peul	LC053	0.80906						95% Confidence	1.96			q3	0.715344			Margin of Error:	0.179173			Range (high):	1.55839			Range (high):	2.59256			Margin of Error:	0.145718
Lahals - Pathé Badio	LC108	1.10272		Mean:	0.6187			Lahals - Medina Cheikh Mountaga	LC099	0.804695						Margin of Error:	0.61731			max	1.12324			Upper Bound:	1.08727			SD:	0.256805			SD:	0.451944			Upper Bound:	0.879885
Lahals - Medina Cheikh Mountaga	LC095	1.08164		Range (low):	0.0348792			Lahals - Medina Cheikh Mountaga	LC088	0.798149						Upper Bound:	2.27446							Lower Bound:	0.728923			n:	23			n:	23			Lower Bound:	0.588448
Lahals - Pathé Badio	LC103	1.07534		Range (high):	1.33796			Lahals - Didiery	LC033	0.796162						Lower Bound:	1.03984							H=	0.908 ± 0.179			95% Confidence	1.96			95% Confidence	1.96			H=	0.734 ± 0.146
Buckets	LC010	1.07119		SD:	0.2715			Lahals - Medina Cheikh Mountaga	LC097	0.781491																		Margin of Error:	0.104953			Margin of Error:	0.184704
Lahals - Pathé Badio	LC106	1.05651		n:	26			Lahals - Medina Cheikh Mountaga	LC084	0.768215						min	0.0926396											Upper Bound:	0.749693			Upper Bound:	0.946699
Lahals - Keur Mbaye Peul	LC049	1.04035		95% Confidence	1.96			Lahals - Pathé Badio	LC104	0.763754						q1	1.21497							min	0.206246			Lower Bound:	0.539787			Lower Bound:	0.577291			min	0.0980878
Biofilm	Bio-10-BU	1.03158		Margin of Error:	0.104361			Lahals - Medina Cheikh Mountaga	LC087	0.759735						med	1.56419							q1	0.724802			H=	0.645 ± 0.105			H=	0.762 ± 0.185			q1	0.540357
Lahals - Medina Cheikh Mountaga	LC093	1.00885		Upper Bound:	0.723061			Lahals - Keur Mbaye Peul	LC038	0.756046						q3	2.23178							med	0.875287											med	0.752752
Lahals - Pathé Badio	LC120	0.944168		Lower Bound:	0.514339			Lahals - Guilado	LC066	0.75441						max	3.58509							q3	1.17311											q3	1.00034
Buckets	LC022	0.923245						Lahals - Pathé Badio	LC107	0.752752														max	1.94922			min	0.0971759			min	0.133465			max	1.32448
Lahals - Keur Mbaye Peul	LC050	0.878884		Min	0.0348792			Lahals - Guilado	LC067	0.75144																		q1	0.508616			q1	0.609067
Lahals - Keur Mbaye Peul	LC039	0.875287		Q1	0.465549			Lahals - Medina Cheikh Mountaga	LC086	0.746723																		med	0.638041			med	0.734759
Lahals - Medina Cheikh Mountaga	LC090	0.87299		Median	0.657637			Lahals - Medina Cheikh Mountaga	LC101	0.742																		q3	0.729347			q3	0.78982
Lahals - Pathé Badio	LC118	0.850554		Q3	0.720412			Lahals - Keur Mbaye Peul	LC056	0.737378																		max	1.55839			max	2.59256
Lahals - Guilado	LC069	0.849405		Max	1.33796			Lahals - Medina Cheikh Mountaga	LC089	0.734759
Lahals - Keur Mbaye Peul	LC042	0.829458						Lahals - Guilado	LC057	0.734139
Lahals - Pathé Badio	LC117	0.81576						Lahals - Medina Cheikh Mountaga	LC085	0.731899
Lahals - Guilado	LC076	0.81549						Lahals - Didiery	LC029	0.725874
Lahals - Keur Mbaye Peul	LC053	0.80906						Lahals - Medina Cheikh Mountaga	LC100	0.725145
Lahals - Medina Cheikh Mountaga	LC099	0.804695						Lahals - Guilado	LC068	0.724554
Lahals - Medina Cheikh Mountaga	LC088	0.798149						Lahals - Keur Mbaye Peul	LC041	0.712226
Lahals - Didiery	LC033	0.796162						Lahals - Guilado	LC058	0.70317
Lahals - Medina Cheikh Mountaga	LC097	0.781491						Lahals - Medina Cheikh Mountaga	LC082	0.702171
Lahals - Medina Cheikh Mountaga	LC084	0.768215						Lahals - Pathé Badio	LC119	0.696378
Lahals - Pathé Badio	LC104	0.763754						Lahals - Medina Cheikh Mountaga	LC098	0.683773
Buckets	LC011	0.762189						Lahals - Didiery	LC030	0.683753
Lahals - Medina Cheikh Mountaga	LC087	0.759735						Lahals - Guilado	LC065	0.671446
Lahals - Keur Mbaye Peul	LC038	0.756046						Lahals - Guilado	LC078	0.667177
Lahals - Guilado	LC066	0.75441						Lahals - Medina Cheikh Mountaga	LC081	0.665864
Lahals - Pathé Badio	LC107	0.752752						Lahals - Guilado	LC062	0.64731
Lahals - Guilado	LC067	0.75144						Lahals - Didiery	LC037	0.639391
Lahals - Medina Cheikh Mountaga	LC086	0.746723						Lahals - Guilado	LC079	0.638041
Lahals - Medina Cheikh Mountaga	LC101	0.742						Lahals - Keur Mbaye Peul	LC055	0.628588
Buckets	LC021	0.740995						Lahals - Didiery	LC034	0.624553
Buckets	LC009	0.739448						Lahals - Guilado	LC077	0.617338
Lahals - Keur Mbaye Peul	LC056	0.737378						Lahals - Pathé Badio	LC102	0.615652
Lahals - Medina Cheikh Mountaga	LC089	0.734759						Lahals - Guilado	LC074	0.613024
Lahals - Guilado	LC057	0.734139						Lahals - Didiery	LC031	0.606737
Lahals - Medina Cheikh Mountaga	LC085	0.731899						Lahals - Guilado	LC071	0.605771
Lahals - Didiery	LC029	0.725874						Lahals - Didiery	LC036	0.604311
Lahals - Medina Cheikh Mountaga	LC100	0.725145						Lahals - Pathé Badio	LC112	0.587136
Lahals - Guilado	LC068	0.724554						Lahals - Didiery	LC032	0.582999
Buckets	LC016	0.723695						Lahals - Pathé Badio	LC109	0.576523
Lahals - Keur Mbaye Peul	LC041	0.712226						Lahals - Medina Cheikh Mountaga	LC083	0.552269
Buckets	LC002	0.710561						Lahals - Guilado	LC060	0.542221
Buckets	LC023	0.707968						Lahals - Keur Mbaye Peul	LC051	0.526331
Buckets	LC007	0.703275						Lahals - Guilado	LC073	0.524251
Lahals - Guilado	LC058	0.70317						Lahals - Pathé Badio	LC105	0.504191
Lahals - Medina Cheikh Mountaga	LC082	0.702171						Lahals - Guilado	LC063	0.49298
Buckets	LC008	0.69888						Lahals - Guilado	LC072	0.484226
Lahals - Pathé Badio	LC119	0.696378						Lahals - Guilado	LC064	0.48013
Lahals - Medina Cheikh Mountaga	LC098	0.683773						Lahals - Guilado	LC061	0.478713
Lahals - Didiery	LC030	0.683753						Lahals - Medina Cheikh Mountaga	LC091	0.46591
Buckets	LC014	0.679203						Lahals - Medina Cheikh Mountaga	LC080	0.426533
Lahals - Guilado	LC065	0.671446						Lahals - Pathé Badio	LC114	0.407912
Lahals - Guilado	LC078	0.667177						Lahals - Didiery	LC028	0.407275
Lahals - Medina Cheikh Mountaga	LC081	0.665864						Lahals - Guilado	LC070	0.378222
Buckets	LC004	0.663404						Lahals - Medina Cheikh Mountaga	LC092	0.376212
Buckets	LC005	0.65187						Lahals - Medina Cheikh Mountaga	LC094	0.370853
Lahals - Guilado	LC062	0.64731						Lahals - Pathé Badio	LC115	0.328472
Lahals - Didiery	LC037	0.639391						Lahals - Pathé Badio	LC113	0.318453
Lahals - Guilado	LC079	0.638041						Lahals - Keur Mbaye Peul	LC047	0.218567
Lahals - Keur Mbaye Peul	LC055	0.628588						Lahals - Keur Mbaye Peul	LC054	0.206246
Buckets	LC006	0.626866						Lahals - Medina Cheikh Mountaga	LC096	0.133465
Buckets	LC003	0.626643						Lahals - Pathé Badio	LC116	0.0980878
Lahals - Didiery	LC034	0.624553						Lahals - Guilado	LC075	0.0971759
Lahals - Guilado	LC077	0.617338
Lahals - Pathé Badio	LC102	0.615652						Median:	0.724849
Lahals - Guilado	LC074	0.613024						Mean:	0.748428
Lahals - Didiery	LC031	0.606737						Range (low):	0.0971759
Lahals - Guilado	LC071	0.605771						Range (high):	2.59256
Lahals - Didiery	LC036	0.604311						SD:	0.356081
Lahals - Pathé Badio	LC112	0.587136						n:	94
Buckets	LC019	0.583693						95% Confidence	1.96
Lahals - Didiery	LC032	0.582999						Margin of Error:	0.0719848
Biofilm	Bio-04-TNO	0.580211						Upper Bound:	0.820413
Lahals - Pathé Badio	LC109	0.576523						Lower Bound:	0.676443
Lahals - Medina Cheikh Mountaga	LC083	0.552269
Lahals - Guilado	LC060	0.542221						min	0.0971759
Buckets	LC013	0.533345						Q1	0.578142
Lahals - Keur Mbaye Peul	LC051	0.526331						med	0.724849
Lahals - Guilado	LC073	0.524251						Q3	0.844418
Lahals - Pathé Badio	LC105	0.504191						max	2.59256
Biofilm	Bio-04-BU	0.499371
Lahals - Guilado	LC063	0.49298
Lahals - Guilado	LC072	0.484226
Lahals - Guilado	LC064	0.48013
Lahals - Guilado	LC061	0.478713
Buckets	LC001	0.47603
Lahals - Medina Cheikh Mountaga	LC091	0.46591
Buckets	LC026	0.462055
Buckets	LC015	0.458422
Buckets	LC020	0.433894
Lahals - Medina Cheikh Mountaga	LC080	0.426533
Buckets	LC017	0.410529
Lahals - Pathé Badio	LC114	0.407912
Lahals - Didiery	LC028	0.407275
Lahals - Guilado	LC070	0.378222
Lahals - Medina Cheikh Mountaga	LC092	0.376212
Lahals - Medina Cheikh Mountaga	LC094	0.370853
Lahals - Pathé Badio	LC115	0.328472
Lahals - Pathé Badio	LC113	0.318453
Commercial Yogurt	Cy06	0.260014
Buckets	LC027	0.255616
Lahals - Keur Mbaye Peul	LC047	0.218567
Commercial Yogurt	Cy05	0.21789
Lahals - Keur Mbaye Peul	LC054	0.206246
Lahals - Medina Cheikh Mountaga	LC096	0.133465
Commercial Yogurt	Cy02	0.122994
Biofilm	Bio-02-TNO	0.098934
Lahals - Pathé Badio	LC116	0.0980878
Lahals - Guilado	LC075	0.0971759
Biofilm	Bio-02-BU	0.0926396
Buckets	LC025	0.070343
Commercial Yogurt	Cy04	0.0572952
Commercial Yogurt	Cy03	0.0485671
Buckets	LC012	0.0348792
Commercial Yogurt	Cy01	0.0296872
	Median:	0.709264
	Mean:	0.821199
	Range (low):	0.0296872
	Range (high):	3.58509
	SD:	0.581644
	n:	146
	95% Confidence	1.96
	Margin of Error:	0.0943489
	Upper Bound:	0.915547
	Lower Bound:	0.72685

## Sheet: Box and Whisker Plots
		Household (Lahal) Lait Caillé	Boutique (Bucket) Lait Caillé	Commercial Yogurts	Household Lahal Biofilm
	Min	0.0971759	0.0348792	0.0296872	0.0926396
	Q1	0.578142	0.465549	0.0507491	1.21497
	Median	0.724849	0.657637	0.0901447	1.56419
	Q3	0.844418	0.720412	0.194166	2.23178
	Max	2.59256	1.33796	0.260014	3.58509
	Box 1-hidden	0.578142	0.465549	0.0507491	1.21497
	Box 2-lower	0.146707	0.192088	0.0393956	0.349226
	Box 3-upper	0.119569	0.062775	0.104021	0.667582
	Whisker top	1.74814	0.617548	0.0658477	1.35331
	Whisker bottom	0.480966	0.43067	0.0210619	1.12233
		Didiery	Keur Mbaye Peul	Guilado	Medina Cheikh Mountaga	Pathé Badio
	Min	0.407275	0.206246	0.0971759	0.133465	0.0980878
	Q1	0.604918	0.724802	0.508616	0.609067	0.540357
	Median	0.631972	0.875287	0.638041	0.734759	0.752752
	Q3	0.715344	1.17311	0.729347	0.78982	1.00034
	Max	1.12324	1.94922	1.55839	2.59256	1.32448
	Box 1-hidden	0.604918	0.724802	0.508616	0.609067	0.540357
	Box 2-lower	0.0270545	0.150485	0.129426	0.125692	0.212395
	Box 3-upper	0.0833715	0.297825	0.0913055	0.0550614	0.247585
	Whisker top	0.407901	0.776109	0.829042	1.80274	0.324147
	Whisker bottom	0.197642	0.518556	0.41144	0.475602	0.442269
